# Supplementary material for: Erythroid-Specific Transcriptional Changes in PBMCs from Pulmonary Hypertension Patients
Source: PLoS One. 2012 Apr 24;7(4):e34951. doi: 10.1371/journal.pone.0034951 (PMC3335832; doi:10.1371/journal.pone.0034951)
Supplement: Table S1 — PAH significance tests, gender specific EDS stats, siglists-unique, UR functional enrichment, DR functional enrichment. (XLSX) [file pone.0034951.s001.xlsx]

## Sheet: readme
	This notebook (Table S1) contains the following data sheets:
	1. PAH significance tests	significance tests for disease groups vs normal controls - all probe data included
	2. gender specific EDS stats	significance tests for disease groups vs normal controls for the EDS signature - female gender specific versus both genders together shown
	3. siglists-unique	gene lists of statistically significant genes either up- or down-regulated between disease groups and controls as reported in Figure 1. Also included are overlap groups, e.g. the 89 genes up-regulated in common among IPAH and SSc-PAH and SSc, as referred to in text. Gene lists are condensed in the case of multiple probes to single gene symbols (i.e. unique).
	4. UR functional enrichment	functional annotation enrichment results as cited in text
	5. DR functional enrichment	functional annotation enrichment results as cited in text

## Sheet: PAH significance tests
Illumina Probe_ID	gene symbol	CHROMOSOME	Entrez_Gene_ID	gene description	original Excel row # // 26 Jan 2012 run formatted for supplementary data	average over all samples of (log base 2(scaled expression value for probe)); each sample has had its expression values scaled so the median is 256 = 2^8	total # present calls for probe out of the 156 samples	spacer column	IPAH vs. Control; # probes significantly up in IPAH is 317; # probes significantly up in Control is 442	gene symbol	2 <-2> signifies significantly up in IPAH <Control>	p-value by Welch t-test (1 if insufficient present calls in which case no t-test done - see Methods)	FDR (Benjamini-Hochberg false discovery rate-unadjusted): equals N*p(r)/r; r = probe rank after ascending sort by p-value, p(r) = p-value for probe with rank r, N = 14857 = # t-tests done	Gaussian z-value corresponding to p/2, (-z when the IPAH / Control fold change is below 1)	IPAH / Control fold change (FC); the average expression level for each group is calculated by the geometric mean; BUT -1/FC is entered if the IPAH / Control FC is below 1)	geometric mean of IPAH expression values	geometric mean of Control expression values	# present calls in IPAH out of 30 possible present calls	# present calls in Control out of 41 possible present calls	spacer column	SSc-PAH vs. Control; # probes significantly up in SSc-PAH is 358; # probes significantly up in Control is 441	gene symbol	2 <-2> signifies significantly up in SSc-PAH <Control>	p-value by Welch t-test (1 if insufficient present calls in which case no t-test done - see Methods)	FDR (Benjamini-Hochberg false discovery rate-unadjusted): equals N*p(r)/r; r = probe rank after ascending sort by p-value, p(r) = p-value for probe with rank r, N = 14820 = # t-tests done	Gaussian z-value corresponding to p/2, (-z when the SSc-PAH / Control fold change is below 1)	SSc-PAH / Control fold change (FC); the average expression level for each group is calculated by the geometric mean; BUT -1/FC is entered if the SSc-PAH / Control FC is below 1)	geometric mean of SSc-PAH expression values	geometric mean of Control expression values	# present calls in SSc-PAH out of 42 possible present calls	# present calls in Control out of 41 possible present calls	spacer column	SSc-PH-ILD vs. Control; # probes significantly up in SSc-PH-ILD is 157; # probes significantly up in Control is 695	gene symbol	2 <-2> signifies significantly up in SSc-PH-ILD <Control>	p-value by Welch t-test (1 if insufficient present calls in which case no t-test done - see Methods)	FDR (Benjamini-Hochberg false discovery rate-unadjusted): equals N*p(r)/r; r = probe rank after ascending sort by p-value, p(r) = p-value for probe with rank r, N = 15309 = # t-tests done	Gaussian z-value corresponding to p/2, (-z when the SSc-PH-ILD / Control fold change is below 1)	SSc-PH-ILD / Control fold change (FC); the average expression level for each group is calculated by the geometric mean; BUT -1/FC is entered if the SSc-PH-ILD / Control FC is below 1)	geometric mean of SSc-PH-ILD expression values	geometric mean of Control expression values	# present calls in SSc-PH-ILD out of 8 possible present calls	# present calls in Control out of 41 possible present calls	spacer column	SSc vs. Control; # probes significantly up in SSc is 158; # probes significantly up in Control is 198	gene symbol	2 <-2> signifies significantly up in SSc <Control>	p-value by Welch t-test (1 if insufficient present calls in which case no t-test done - see Methods)	FDR (Benjamini-Hochberg false discovery rate-unadjusted): equals N*p(r)/r; r = probe rank after ascending sort by p-value, p(r) = p-value for probe with rank r, N = 15121 = # t-tests done
ILMN_1762337	7A5	7	346389	Homo sapiens putative binding protein 7a5 (7A5), mRNA.	1	7.77	0			7A5	0	1	1	0	1.02	221	217	0	0			7A5	0	1	1	0	-1	217	217	0	0			7A5	0	1	1	0	1	218	217	0	0			7A5	0	1	1
ILMN_2055271	A1BG	19	1	Homo sapiens alpha-1-B glycoprotein (A1BG), mRNA.	2	8.43	146			A1BG	0	0.523271	0.687682	-0.63831	-1.02	339	347	27	41			A1BG	0	0.541663	0.680754	-0.6103	-1.02	341	347	38	41			A1BG	0	0.410568	0.624046	0.82289	1.06	367	347	8	41			A1BG	0	0.938937	0.976724
ILMN_1736007	A1BG	19	1	Homo sapiens alpha-1-B glycoprotein (A1BG), mRNA.	3	7.88	2			A1BG	0	1	1	0	-1	235	236	0	0			A1BG	0	1	1	0	-1.01	234	236	1	0			A1BG	0	1	1	0	1	237	236	0	0			A1BG	0	1	1
ILMN_2383229	A1CF	10	29974	Homo sapiens APOBEC1 complementation factor (A1CF), transcript variant 2, mRNA.	4	7.81	0			A1CF	0	1	1	0	1.02	228	223	0	0			A1CF	0	1	1	0	1.02	226	223	0	0			A1CF	0	1	1	0	1.01	225	223	0	0			A1CF	0	1	1
ILMN_1806310	A1CF	10	29974	Homo sapiens APOBEC1 complementation factor (A1CF), transcript variant 1, mRNA.	5	7.85	0			A1CF	0	1	1	0	1.02	232	227	0	0			A1CF	0	1	1	0	1.01	229	227	0	0			A1CF	0	1	1	0	-1.02	222	227	0	0			A1CF	0	1	1
ILMN_1779670	A1CF	10	29974	Homo sapiens APOBEC1 complementation factor (A1CF), transcript variant 3, mRNA.	6	8.04	16			A1CF	0	1	1	0	-1.01	262	265	4	4			A1CF	0	1	1	0	-1.02	260	265	4	4			A1CF	0	1	1	0	-1.03	258	265	0	4			A1CF	0	1	1
ILMN_2321282	A26A1	8	340441	Homo sapiens ANKRD26-like family A, member 1 (A26A1), transcript variant 2, mRNA.	7	8.1	51			A26A1	0	1	1	0	-1.01	269	273	7	11			A26A1	0	1	1	0	1.01	277	273	17	11			A26A1	0	1	1	0	-1.06	258	273	1	11			A26A1	0	1	1
ILMN_1671474	A26A1	8	340441	Homo sapiens ANKRD26-like family A, member 1 (A26A1), transcript variant 1, mRNA.	8	7.92	3			A26A1	0	1	1	0	1.01	239	237	0	0			A26A1	0	1	1	0	1.03	245	237	1	0			A26A1	0	1	1	0	1.01	239	237	0	0			A26A1	0	1	1
ILMN_1772582	A26B1	15	339010	Homo sapiens ANKRD26-like family B, member 1 (A26B1), mRNA.	9	7.81	0			A26B1	0	1	1	0	1.01	227	226	0	0			A26B1	0	1	1	0	-1.03	220	226	0	0			A26B1	0	1	1	0	1.03	232	226	0	0			A26B1	0	1	1
ILMN_1735698	A26C1B	2	728378	Homo sapiens ANKRD26-like family C, member 1B (A26C1B), mRNA.	10	7.97	3			A26C1B	0	1	1	0	1.01	250	248	0	0			A26C1B	0	1	1	0	1.02	252	248	1	0			A26C1B	0	1	1	0	1.02	252	248	0	0			A26C1B	0	1	1
ILMN_1653355	A26C3	22	23784	Homo sapiens ANKRD26-like family C, member 3 (A26C3), mRNA.	11	8.44	154			A26C3	0	0.0080478	0.0403802	-2.65006	-1.08	330	357	29	41			A26C3	0	0.240725	0.39679	-1.17318	-1.03	346	357	42	41			A26C3	0	0.623838	0.785132	-0.49042	-1.02	351	357	8	41			A26C3	0	0.666915	0.853671
ILMN_1717783	A26C3	22	23784	Homo sapiens ANKRD26-like family C, member 3 (A26C3), mRNA.	12	7.69	0			A26C3	0	1	1	0	1.02	205	200	0	0			A26C3	0	1	1	0	1.03	207	200	0	0			A26C3	0	1	1	0	1.03	206	200	0	0			A26C3	0	1	1
ILMN_1705025	A26C3	22	23784	Homo sapiens ANKRD26-like family C, member 3 (A26C3), mRNA.	13	7.89	1			A26C3	0	1	1	0	-1	237	237	0	1			A26C3	0	1	1	0	1	238	237	0	1			A26C3	0	1	1	0	1.01	239	237	0	1			A26C3	0	1	1
ILMN_1814316	A2BP1	16	54715	Homo sapiens ataxin 2-binding protein 1 (A2BP1), transcript variant 1, mRNA.	14	7.76	0			A2BP1	0	1	1	0	-1.01	214	216	0	0			A2BP1	0	1	1	0	1.01	220	216	0	0			A2BP1	0	1	1	0	1.03	222	216	0	0			A2BP1	0	1	1
ILMN_2359168	A2BP1	16	54715	Homo sapiens ataxin 2-binding protein 1 (A2BP1), transcript variant 1, mRNA.	15	7.83	0			A2BP1	0	1	1	0	-1.02	225	229	0	0			A2BP1	0	1	1	0	-1.01	226	229	0	0			A2BP1	0	1	1	0	-1.03	223	229	0	0			A2BP1	0	1	1
ILMN_1731507	A2BP1	16	54715	Homo sapiens ataxin 2-binding protein 1 (A2BP1), transcript variant 3, mRNA.	16	7.66	0			A2BP1	0	1	1	0	1.03	203	198	0	0			A2BP1	0	1	1	0	1.01	201	198	0	0			A2BP1	0	1	1	0	1.03	204	198	0	0			A2BP1	0	1	1
ILMN_1787689	A2BP1	16	54715	Homo sapiens ataxin 2-binding protein 1 (A2BP1), transcript variant 4, mRNA.	17	7.85	1			A2BP1	0	1	1	0	1.02	233	228	1	0			A2BP1	0	1	1	0	1	228	228	0	0			A2BP1	0	1	1	0	-1.01	227	228	0	0			A2BP1	0	1	1
ILMN_1745607	A2M	12	2	Homo sapiens alpha-2-macroglobulin (A2M), mRNA.	18	7.92	9			A2M	0	1	1	0	1.09	254	232	1	1			A2M	0	1	1	0	1.05	245	232	3	1			A2M	0	1	1	0	1.03	240	232	2	1			A2M	0	1	1
ILMN_2136495	A2ML1	12	144568	Homo sapiens alpha-2-macroglobulin-like 1 (A2ML1), mRNA.	19	7.87	35			A2ML1	0	1	1	0	1.04	240	230	9	8			A2ML1	0	1	1	0	1.01	234	230	9	8			A2ML1	0	1	1	0	-1.03	223	230	1	8			A2ML1	0	1	1
ILMN_1668111	A3GALT2	1	127550	Homo sapiens alpha 1,3-galactosyltransferase 2 (A3GALT2), mRNA.	20	7.7	0			A3GALT2	0	1	1	0	1.02	208	204	0	0			A3GALT2	0	1	1	0	1.02	208	204	0	0			A3GALT2	0	1	1	0	1.07	218	204	0	0			A3GALT2	0	1	1
ILMN_2295559	A3GALT2	1	127550	Homo sapiens alpha 1,3-galactosyltransferase 2 (A3GALT2), mRNA.	21	7.79	0			A3GALT2	0	1	1	0	1	220	219	0	0			A3GALT2	0	1	1	0	-1	219	219	0	0			A3GALT2	0	1	1	0	1.06	232	219	0	0			A3GALT2	0	1	1
ILMN_1735045	A4GALT	22	53947	Homo sapiens alpha 1,4-galactosyltransferase (A4GALT), mRNA.	22	7.89	2			A4GALT	0	1	1	0	-1.01	235	237	0	1			A4GALT	0	1	1	0	-1	237	237	0	1			A4GALT	0	1	1	0	1.01	239	237	0	1			A4GALT	0	1	1
ILMN_1680754	A4GNT	3	51146	Homo sapiens alpha-1,4-N-acetylglucosaminyltransferase (A4GNT), mRNA.	23	7.84	0			A4GNT	0	1	1	0	1	233	232	0	0			A4GNT	0	1	1	0	-1.03	224	232	0	0			A4GNT	0	1	1	0	1.04	240	232	0	0			A4GNT	0	1	1
ILMN_2375184	AAA1	7	404744	Homo sapiens AAA1 protein (AAA1), transcript variant II, mRNA.	24	7.81	0			AAA1	0	1	1	0	-1.01	220	223	0	0			AAA1	0	1	1	0	1.02	227	223	0	0			AAA1	0	1	1	0	1.04	231	223	0	0			AAA1	0	1	1
ILMN_1659452	AAA1	7	404744	Homo sapiens AAA1 protein (AAA1), transcript variant VIII, mRNA.	25	7.94	5			AAA1	0	1	1	0	-1.02	243	247	1	2			AAA1	0	1	1	0	-1.02	243	247	1	2			AAA1	0	1	1	0	1.01	250	247	0	2			AAA1	0	1	1
ILMN_1767388	AAA1	7	404744	Homo sapiens AAA1 protein (AAA1), transcript variant III, mRNA.	26	7.86	0			AAA1	0	1	1	0	-1	234	234	0	0			AAA1	0	1	1	0	-1.03	227	234	0	0			AAA1	0	1	1	0	1.02	238	234	0	0			AAA1	0	1	1
ILMN_1675204	AAA1	7	404744	Homo sapiens AAA1 protein (AAA1), transcript variant VII, mRNA.	27	7.62	0			AAA1	0	1	1	0	1.02	196	193	0	0			AAA1	0	1	1	0	1.03	199	193	0	0			AAA1	0	1	1	0	-1.01	191	193	0	0			AAA1	0	1	1
ILMN_1673870	AAA1	7	404744	Homo sapiens AAA1 protein (AAA1), transcript variant IX, mRNA.	28	7.77	0			AAA1	0	1	1	0	-1.01	218	219	0	0			AAA1	0	1	1	0	-1.01	217	219	0	0			AAA1	0	1	1	0	-1.03	212	219	0	0			AAA1	0	1	1
ILMN_1755321	AAAS	12	8086	Homo sapiens achalasia, adrenocortical insufficiency, alacrimia (Allgrove, triple-A) (AAAS), mRNA.	29	8.68	153			AAAS	0	0.830932	0.906067	0.21351	1.01	412	407	29	41			AAAS	0	0.478519	0.628247	0.70869	1.03	419	407	41	41			AAAS	0	0.21243	0.431312	-1.24691	-1.1	370	407	8	41			AAAS	0	0.327383	0.622843
ILMN_1698554	AACS	12	65985	Homo sapiens acetoacetyl-CoA synthetase (AACS), mRNA.	30	8.63	152			AACS	0	0.220057	0.396722	-1.22638	-1.06	387	410	28	41			AACS	0	0.20089	0.347883	-1.27902	-1.05	389	410	41	41			AACS	0	0.336678	0.559267	-0.96075	-1.08	381	410	8	41			AACS	0	0.870584	0.948013
ILMN_1814092	AACSL	5	401224	PREDICTED: Homo sapiens acetoacetyl-CoA synthetase-like (AACSL), mRNA.	31	8.02	24			AACSL	0	1	1	0	-1	259	260	4	8			AACSL	0	1	1	0	-1	259	260	6	8			AACSL	0	1	1	0	-1.06	244	260	0	8			AACSL	0	1	1
ILMN_1760414	AADAC	3	13	Homo sapiens arylacetamide deacetylase (esterase) (AADAC), mRNA.	32	7.91	26			AADAC	0	1	1	0	1.03	243	236	8	6			AADAC	0	1	1	0	1.01	237	236	5	6			AADAC	0	1	1	0	1.06	251	236	1	6			AADAC	0	1	1
ILMN_2061446	AADACL1	3	57552	Homo sapiens arylacetamide deacetylase-like 1 (AADACL1), mRNA.	33	9.64	156			AADACL1	0	0.0922019	0.222486	1.6839	1.17	805	689	30	41			AADACL1	0	0.0028164	0.0142357	2.9871	1.27	878	689	42	41			AADACL1	0	0.137969	0.34172	1.4834	1.23	847	689	8	41			AADACL1	0	0.0234644	0.164033
ILMN_1676336	AADACL1	3	57552	Homo sapiens arylacetamide deacetylase-like 1 (AADACL1), mRNA.	34	8.77	152			AADACL1	0	0.270025	0.453153	1.103	1.08	430	399	29	40			AADACL1	0	0.0098	0.0369651	2.58281	1.16	464	399	41	40			AADACL1	0	0.131586	0.333352	1.50788	1.19	474	399	8	40			AADACL1	0	0.0121547	0.11487
ILMN_1752884	AADACL2	3	344752	Homo sapiens arylacetamide deacetylase-like 2 (AADACL2), mRNA.	35	7.86	0			AADACL2	0	1	1	0	-1.01	227	229	0	0			AADACL2	0	1	1	0	1.01	231	229	0	0			AADACL2	0	1	1	0	1.04	237	229	0	0			AADACL2	0	1	1
ILMN_1660703	AADACL3		126767	PREDICTED: Homo sapiens arylacetamide deacetylase-like 3 (AADACL3), mRNA.	36	7.84	0			AADACL3	0	1	1	0	-1.01	227	229	0	0			AADACL3	0	1	1	0	-1.01	228	229	0	0			AADACL3	0	1	1	0	1.02	234	229	0	0			AADACL3	0	1	1
ILMN_1668851	AADACL4	1	343066	Homo sapiens arylacetamide deacetylase-like 4 (AADACL4), mRNA.	37	7.81	3			AADACL4	0	1	1	0	-1.01	222	223	0	1			AADACL4	0	1	1	0	1.01	225	223	1	1			AADACL4	0	1	1	0	1.06	237	223	1	1			AADACL4	0	1	1
ILMN_2270015	AADAT	4	51166	Homo sapiens aminoadipate aminotransferase (AADAT), transcript variant 1, mRNA.	38	7.94	26			AADAT	0	1	1	0	-1.02	245	250	6	8			AADAT	0	1	1	0	-1.02	244	250	6	8			AADAT	0	1	1	0	-1.11	225	250	1	8			AADAT	0	1	1
ILMN_1809959	AADAT	4	51166	Homo sapiens aminoadipate aminotransferase (AADAT), transcript variant 2, mRNA.	39	7.77	0			AADAT	0	1	1	0	1.02	219	215	0	0			AADAT	0	1	1	0	1.03	222	215	0	0			AADAT	0	1	1	0	1.01	218	215	0	0			AADAT	0	1	1
ILMN_2357031	AADAT	4	51166	Homo sapiens aminoadipate aminotransferase (AADAT), transcript variant 2, mRNA.	40	7.72	0			AADAT	0	1	1	0	1.02	213	209	0	0			AADAT	0	1	1	0	1.01	212	209	0	0			AADAT	0	1	1	0	-1.03	202	209	0	0			AADAT	0	1	1
ILMN_1726986	AADAT	4	51166	Homo sapiens aminoadipate aminotransferase (AADAT), transcript variant 2, mRNA.	41	7.96	12			AADAT	0	1	1	0	-1.07	242	260	2	7			AADAT	0	1	1	0	-1.09	239	260	1	7			AADAT	0	1	1	0	-1.01	258	260	1	7			AADAT	0	1	1
ILMN_1688755	AAK1	2	22848	Homo sapiens AP2 associated kinase 1 (AAK1), mRNA.	42	8.88	144			AAK1	0	0.003929	0.0238163	-2.8838	-1.3	439	572	27	41			AAK1	0	0.0001892	0.001747	-3.73301	-1.35	425	572	37	41			AAK1	0	0.0666694	0.236369	-1.8339	-1.33	430	572	7	41			AAK1	0	0.0980674	0.347115
ILMN_1880387	AAK1	2	22848	Homo sapiens AP2 associated kinase 1 (AAK1), mRNA.	43	8.03	20			AAK1	0	1	1	0	1	258	257	3	1			AAK1	0	1	1	0	1.03	264	257	9	1			AAK1	0	1	1	0	1.04	266	257	2	1			AAK1	0	1	1
ILMN_1689211	AAK1	2	22848	Homo sapiens AP2 associated kinase 1 (AAK1), mRNA.	44	7.96	5			AAK1	0	1	1	0	-1.02	246	250	0	2			AAK1	0	1	1	0	-1.02	244	250	1	2			AAK1	0	1	1	0	1.02	255	250	0	2			AAK1	0	1	1
ILMN_1653165	AAMP	2	14	Homo sapiens angio-associated, migratory cell protein (AAMP), mRNA.	45	9.43	155			AAMP	0	0.305091	0.48992	1.02558	1.09	706	648	30	41			AAMP	0	0.178756	0.320256	1.3446	1.1	715	648	42	41			AAMP	0	0.969388	0.984696	-0.03838	-1	645	648	8	41			AAMP	0	0.0595271	0.268529
ILMN_1729835	AANAT	17	15	Homo sapiens arylalkylamine N-acetyltransferase (AANAT), mRNA.	46	7.71	0			AANAT	0	1	1	0	-1.02	205	210	0	0			AANAT	0	1	1	0	1.01	211	210	0	0			AANAT	0	1	1	0	1.01	212	210	0	0			AANAT	0	1	1
ILMN_1662364	AARS	16	16	Homo sapiens alanyl-tRNA synthetase (AARS), mRNA.	47	11.31	156			AARS	0	0.0016049	0.0126764	3.15501	1.48	3006	2033	30	41			AARS	0	0.0045226	0.0204908	2.8392	1.36	2764	2033	42	41			AARS	0	0.444082	0.651817	0.76532	1.15	2348	2033	8	41			AARS	0	0.011261	0.109433
ILMN_1674698	AARS2	6	57505	Homo sapiens alanyl-tRNA synthetase 2, mitochondrial (putative) (AARS2), nuclear gene encoding mitochondrial protein, mRNA.	48	9.19	154			AARS2	0	0.723103	0.832931	0.35431	1.03	599	584	30	41			AARS2	0	0.920682	0.952895	-0.09958	-1.01	580	584	41	41			AARS2	0	0.223145	0.443538	-1.21821	-1.15	507	584	8	41			AARS2	0	0.540128	0.780885
ILMN_1700461	AARSD1	17	80755	Homo sapiens alanyl-tRNA synthetase domain containing 1 (AARSD1), mRNA.	49	9.64	154			AARSD1	0	0.0250407	0.0906504	-2.24077	-1.19	767	913	30	41			AARSD1	0	0.0034162	0.0165503	-2.92757	-1.22	748	913	41	41			AARSD1	0	0.0118148	0.098247	-2.51763	-1.36	672	913	8	41			AARSD1	0	0.336967	0.63115
ILMN_1784269	AASDH	4	132949	Homo sapiens aminoadipate-semialdehyde dehydrogenase (AASDH), mRNA.	50	9.71	156			AASDH	0	0.0317862	0.106698	2.14709	1.22	906	741	30	41			AASDH	0	0.0195788	0.0618147	2.33432	1.21	899	741	42	41			AASDH	0	0.713497	0.844252	0.36716	1.06	787	741	8	41			AASDH	0	0.0947054	0.341043
ILMN_1698189	AASDHPPT	11	60496	Homo sapiens aminoadipate-semialdehyde dehydrogenase-phosphopantetheinyl transferase (AASDHPPT), mRNA.	51	8.93	156			AASDHPPT	0	0.0077906	0.0395439	2.66101	1.19	514	433	30	41			AASDHPPT	0	0.0011347	0.0070389	3.25481	1.2	520	433	42	41			AASDHPPT	0	0.12401	0.323529	1.53816	1.18	510	433	8	41			AASDHPPT	0	0.0308384	0.190641
ILMN_2096191	AASDHPPT	11	60496	Homo sapiens aminoadipate-semialdehyde dehydrogenase-phosphopantetheinyl transferase (AASDHPPT), mRNA.	52	10	156			AASDHPPT	0	0.000915	0.0084592	3.31544	1.49	1156	773	30	41			AASDHPPT	2	5.35e-05	0.0006435	4.03961	1.5	1161	773	42	41			AASDHPPT	0	0.0733027	0.247943	1.79094	1.41	1092	773	8	41			AASDHPPT	0	0.0050024	0.0699092
ILMN_1678323	AASS	7	10157	Homo sapiens aminoadipate-semialdehyde synthase (AASS), nuclear gene encoding mitochondrial protein, mRNA.	53	8.02	19			AASS	0	1	1	0	-1.05	253	264	2	8			AASS	0	1	1	0	-1.02	259	264	4	8			AASS	0	1	1	0	-1	263	264	2	8			AASS	0	1	1
ILMN_2157219	AASS	7	10157	Homo sapiens aminoadipate-semialdehyde synthase (AASS), nuclear gene encoding mitochondrial protein, mRNA.	54	8.17	75			AASS	0	1	1	0	-1.02	286	293	13	23			AASS	0	1	1	0	-1.02	287	293	20	23			AASS	0	1	1	0	-1.01	289	293	3	23			AASS	0	1	1
ILMN_1703743	AATF	17	26574	Homo sapiens apoptosis antagonizing transcription factor (AATF), mRNA.	55	10.64	156			AATF	0	0.124861	0.272843	-1.53469	-1.17	1504	1762	30	41			AATF	0	0.189807	0.334554	-1.31115	-1.12	1567	1762	42	41			AATF	0	0.131741	0.333304	-1.50727	-1.23	1437	1762	8	41			AATF	0	0.906171	0.964333
ILMN_1699334	AATK	17	9625	Homo sapiens apoptosis-associated tyrosine kinase (AATK), mRNA.	56	7.98	12			AATK	0	1	1	0	-1	250	250	2	2			AATK	0	1	1	0	1	251	250	5	2			AATK	0	1	1	0	1.02	255	250	0	2			AATK	0	1	1
ILMN_1687609	AATK	17	9625	Homo sapiens apoptosis-associated tyrosine kinase (AATK), mRNA.	57	8.1	48			AATK	0	1	1	0	-1.01	268	272	8	12			AATK	0	1	1	0	-1.01	271	272	11	12			AATK	0	1	1	0	1.04	283	272	3	12			AATK	0	1	1
ILMN_2068874	AATK	17	9625	Homo sapiens apoptosis-associated tyrosine kinase (AATK), mRNA.	58	7.81	5			AATK	0	1	1	0	1.05	229	219	0	2			AATK	0	1	1	0	1.02	223	219	2	2			AATK	0	1	1	0	1.03	226	219	0	2			AATK	0	1	1
ILMN_1670117	ABAT	16	18	Homo sapiens 4-aminobutyrate aminotransferase (ABAT), nuclear gene encoding mitochondrial protein, transcript variant 1, mRNA.	59	7.84	1			ABAT	0	1	1	0	1	227	227	1	0			ABAT	0	1	1	0	1.02	231	227	0	0			ABAT	0	1	1	0	1.07	242	227	0	0			ABAT	0	1	1
ILMN_1805104	ABAT	16	18	Homo sapiens 4-aminobutyrate aminotransferase (ABAT), nuclear gene encoding mitochondrial protein, transcript variant 2, mRNA.	60	8.11	58			ABAT	0	1	1	0	1.1	284	259	12	8			ABAT	0	1	1	0	1.1	283	259	17	8			ABAT	0	1	1	0	1.13	293	259	3	8			ABAT	0	1	1
ILMN_2404407	ABAT	16	18	Homo sapiens 4-aminobutyrate aminotransferase (ABAT), nuclear gene encoding mitochondrial protein, transcript variant 2, mRNA.	61	8.97	155			ABAT	0	0.0004439	0.0049996	3.51253	1.29	551	427	30	40			ABAT	0	0.000345	0.0027849	3.57893	1.25	534	427	42	40			ABAT	0	0.140153	0.344731	1.47522	1.17	497	427	8	40			ABAT	0	0.0071813	0.0861127
ILMN_1766054	ABCA1	9	19	Homo sapiens ATP-binding cassette, sub-family A (ABC1), member 1 (ABCA1), mRNA.	62	10.23	155			ABCA1	0	0.0326089	0.108577	2.13687	1.3	1336	1025	30	41			ABCA1	0	0.0379486	0.101681	2.07541	1.24	1272	1025	41	41			ABCA1	0	0.0999159	0.289809	1.64526	1.37	1410	1025	8	41			ABCA1	0	0.416475	0.693864
ILMN_1753388	ABCA10	17	10349	Homo sapiens ATP-binding cassette, sub-family A (ABC1), member 10 (ABCA10), mRNA.	63	7.89	2			ABCA10	0	1	1	0	1.03	237	230	1	0			ABCA10	0	1	1	0	1.04	239	230	1	0			ABCA10	0	1	1	0	1.02	236	230	0	0			ABCA10	0	1	1
ILMN_2070570	ABCA10	17	10349	Homo sapiens ATP-binding cassette, sub-family A (ABC1), member 10 (ABCA10), mRNA.	64	8.17	79			ABCA10	0	1	1	0	-1.01	287	291	17	21			ABCA10	0	1	1	0	1.01	293	291	25	21			ABCA10	0	1	1	0	-1.15	254	291	2	21			ABCA10	0	1	1
ILMN_2232084	ABCA11	4	79963	Homo sapiens ATP-binding cassette, sub-family A (ABC1), member 11 (pseudogene) (ABCA11) on chromosome 4.	65	7.9	5			ABCA11	0	1	1	0	1.02	241	238	1	2			ABCA11	0	1	1	0	1.01	239	238	2	2			ABCA11	0	1	1	0	-1.02	233	238	0	2			ABCA11	0	1	1
ILMN_1750250	ABCA12	2	26154	Homo sapiens ATP-binding cassette, sub-family A (ABC1), member 12 (ABCA12), transcript variant 1, mRNA.	66	7.83	1			ABCA12	0	1	1	0	-1.02	227	232	0	0			ABCA12	0	1	1	0	-1.02	227	232	1	0			ABCA12	0	1	1	0	-1.03	225	232	0	0			ABCA12	0	1	1
ILMN_2361400	ABCA12	2	26154	Homo sapiens ATP-binding cassette, sub-family A (ABC1), member 12 (ABCA12), transcript variant 2, mRNA.	67	7.85	1			ABCA12	0	1	1	0	1.02	234	228	1	0			ABCA12	0	1	1	0	-1	228	228	0	0			ABCA12	0	1	1	0	-1.02	225	228	0	0			ABCA12	0	1	1
ILMN_1704579	ABCA13	7	154664	Homo sapiens ATP-binding cassette, sub-family A (ABC1), member 13 (ABCA13), mRNA.	68	8.15	44			ABCA13	0	1	1	0	1.03	266	257	6	8			ABCA13	0	1	1	0	1.16	297	257	14	8			ABCA13	0	1	1	0	1.24	318	257	4	8			ABCA13	0	1	1
ILMN_1687636	ABCA2	9	20	Homo sapiens ATP-binding cassette, sub-family A (ABC1), member 2 (ABCA2), transcript variant 2, mRNA.	69	7.84	1			ABCA2	0	1	1	0	1	232	231	0	1			ABCA2	0	1	1	0	-1.03	224	231	0	1			ABCA2	0	1	1	0	-1.01	230	231	0	1			ABCA2	0	1	1
ILMN_1747627	ABCA2	9	20	Homo sapiens ATP-binding cassette, sub-family A (ABC1), member 2 (ABCA2), transcript variant 2, mRNA.	70	8.53	137			ABCA2	0	0.0061241	0.0333157	-2.74106	-1.17	353	414	26	41			ABCA2	0	0.0043445	0.0198476	-2.852	-1.16	356	414	36	41			ABCA2	0	0.19611	0.413021	-1.29271	-1.2	346	414	5	41			ABCA2	0	0.0577998	0.264045
ILMN_1758523	ABCA3	16	21	Homo sapiens ATP-binding cassette, sub-family A (ABC1), member 3 (ABCA3), mRNA.	71	8.65	154			ABCA3	0	0.743006	0.846018	-0.32788	-1.02	421	428	30	41			ABCA3	0	0.0521342	0.129246	-1.94202	-1.09	394	428	42	41			ABCA3	0	0.221538	0.442065	-1.22245	-1.14	376	428	7	41			ABCA3	0	0.0011136	0.0279247
ILMN_1794965	ABCA4	1	24	Homo sapiens ATP-binding cassette, sub-family A (ABC1), member 4 (ABCA4), mRNA.	72	8.3	121			ABCA4	0	1	1	0	1.02	321	314	23	32			ABCA4	0	1	1	0	-1	314	314	32	32			ABCA4	0	1	1	0	-1.01	312	314	6	32			ABCA4	0	1	1
ILMN_1722286	ABCA5	17	23461	Homo sapiens ATP-binding cassette, sub-family A (ABC1), member 5 (ABCA5), transcript variant 2, mRNA.	73	7.87	0			ABCA5	0	1	1	0	-1.02	235	239	0	0			ABCA5	0	1	1	0	-1.03	233	239	0	0			ABCA5	0	1	1	0	-1.07	224	239	0	0			ABCA5	0	1	1
ILMN_1784176	ABCA5	17	23461	Homo sapiens ATP-binding cassette, sub-family A (ABC1), member 5 (ABCA5), transcript variant 1, mRNA.	74	8.02	18			ABCA5	0	1	1	0	-1.02	259	265	1	6			ABCA5	0	1	1	0	-1.04	256	265	3	6			ABCA5	0	1	1	0	-1.11	238	265	0	6			ABCA5	0	1	1
ILMN_1749001	ABCA5	17	23461	Homo sapiens ATP-binding cassette, sub-family A (ABC1), member 5 (ABCA5), transcript variant 1, mRNA.	75	7.93	19			ABCA5	0	1	1	0	-1.03	245	251	6	4			ABCA5	0	1	1	0	-1.06	238	251	4	4			ABCA5	0	1	1	0	-1.09	231	251	0	4			ABCA5	0	1	1
ILMN_1701551	ABCA6	17	23460	Homo sapiens ATP-binding cassette, sub-family A (ABC1), member 6 (ABCA6), mRNA.	76	7.91	5			ABCA6	0	1	1	0	-1.01	240	242	2	2			ABCA6	0	1	1	0	-1.01	241	242	1	2			ABCA6	0	1	1	0	-1.02	238	242	0	2			ABCA6	0	1	1
ILMN_1795507	ABCA6	17	23460	Homo sapiens ATP-binding cassette, sub-family A (ABC1), member 6 (ABCA6), mRNA.	77	8.28	122			ABCA6	0	1	1	0	1.01	313	310	22	32			ABCA6	0	0.905461	0.943202	0.11877	1	311	310	35	32			ABCA6	0	1	1	0	-1.01	308	310	7	32			ABCA6	0	0.259896	0.561653
ILMN_1729894	ABCA7	19	10347	Homo sapiens ATP-binding cassette, sub-family A (ABC1), member 7 (ABCA7), mRNA.	78	7.8	0			ABCA7	0	1	1	0	1	223	223	0	0			ABCA7	0	1	1	0	-1	223	223	0	0			ABCA7	0	1	1	0	-1.02	219	223	0	0			ABCA7	0	1	1
ILMN_1743205	ABCA7	19	10347	Homo sapiens ATP-binding cassette, sub-family A (ABC1), member 7 (ABCA7), mRNA.	79	9.98	156			ABCA7	0	0.0231132	0.0862363	-2.27156	-1.23	970	1188	30	41			ABCA7	0	0.0008227	0.0054599	-3.34505	-1.31	909	1188	42	41			ABCA7	0	0.0380052	0.175777	-2.0748	-1.34	888	1188	8	41			ABCA7	0	0.168971	0.457479
ILMN_2259319	ABCA7	19	10347	Homo sapiens ATP-binding cassette, sub-family A (ABC1), member 7 (ABCA7), transcript variant 2, mRNA.	80	7.99	35			ABCA7	0	1	1	0	1.03	257	251	8	9			ABCA7	0	1	1	0	1.02	256	251	9	9			ABCA7	0	1	1	0	-1	250	251	1	9			ABCA7	0	1	1
ILMN_2129886	ABCA8	17	10351	Homo sapiens ATP-binding cassette, sub-family A (ABC1), member 8 (ABCA8), mRNA.	81	7.77	0			ABCA8	0	1	1	0	-1.01	216	217	0	0			ABCA8	0	1	1	0	1.01	219	217	0	0			ABCA8	0	1	1	0	-1.01	216	217	0	0			ABCA8	0	1	1
ILMN_1796801	ABCA8	17	10351	Homo sapiens ATP-binding cassette, sub-family A (ABC1), member 8 (ABCA8), mRNA.	82	8.01	10			ABCA8	0	1	1	0	-1.01	255	258	2	3			ABCA8	0	1	1	0	-1	257	258	1	3			ABCA8	0	1	1	0	1.03	265	258	1	3			ABCA8	0	1	1
ILMN_1720501	ABCA9	17	10350	Homo sapiens ATP-binding cassette, sub-family A (ABC1), member 9 (ABCA9), mRNA.	83	8.26	103			ABCA9	0	0.0489572	0.144117	-1.96896	-1.08	299	322	17	33			ABCA9	0	0.0609581	0.145663	-1.8738	-1.06	302	322	28	33			ABCA9	0	0.0255435	0.142821	-2.23308	-1.16	278	322	2	33			ABCA9	0	0.526645	0.77232
ILMN_1668446	ABCA9	17	10350	Homo sapiens ATP-binding cassette, sub-family A (ABC1), member 9 (ABCA9), mRNA.	84	7.77	0			ABCA9	0	1	1	0	-1.01	215	217	0	0			ABCA9	0	1	1	0	1.02	221	217	0	0			ABCA9	0	1	1	0	-1.04	209	217	0	0			ABCA9	0	1	1
ILMN_1812070	ABCB1	7	5243	Homo sapiens ATP-binding cassette, sub-family B (MDR/TAP), member 1 (ABCB1), mRNA.	85	8.71	151			ABCB1	0	0.606429	0.752315	-0.51518	-1.03	435	449	30	41			ABCB1	0	0.103693	0.216837	-1.62721	-1.1	408	449	40	41			ABCB1	0	0.181338	0.397097	-1.33665	-1.16	385	449	7	41			ABCB1	0	0.113333	0.375566
ILMN_2094875	ABCB1	7	5243	Homo sapiens ATP-binding cassette, sub-family B (MDR/TAP), member 1 (ABCB1), mRNA.	86	8.65	138			ABCB1	0	0.0584973	0.16361	-1.89195	-1.15	410	474	29	41			ABCB1	0	0.0002771	0.0023454	-3.6358	-1.28	369	474	35	41			ABCB1	0	0.0005245	0.018415	-3.46794	-1.45	327	474	6	41			ABCB1	0	0.0612599	0.271168
ILMN_1665730	ABCB10	1	23456	Homo sapiens ATP-binding cassette, sub-family B (MDR/TAP), member 10 (ABCB10), nuclear gene encoding mitochondrial protein, mRNA.	87	9.66	156			ABCB10	0	0.471583	0.645089	0.71991	1.07	819	763	30	41			ABCB10	0	0.246314	0.403356	1.15935	1.1	842	763	42	41			ABCB10	0	0.671987	0.817697	0.42342	1.07	816	763	8	41			ABCB10	0	0.282916	0.583466
ILMN_2232066	ABCB11	2	8647	Homo sapiens ATP-binding cassette, sub-family B (MDR/TAP), member 11 (ABCB11), mRNA.	88	8.09	45			ABCB11	0	1	1	0	1.06	282	267	12	10			ABCB11	0	1	1	0	1	268	267	11	10			ABCB11	0	1	1	0	1.01	269	267	2	10			ABCB11	0	1	1
ILMN_1767349	ABCB4	7	5244	Homo sapiens ATP-binding cassette, sub-family B (MDR/TAP), member 4 (ABCB4), transcript variant C, mRNA.	89	7.97	27			ABCB4	0	1	1	0	-1.03	249	258	3	9			ABCB4	0	1	1	0	-1.04	248	258	6	9			ABCB4	0	1	1	0	-1.16	222	258	1	9			ABCB4	0	1	1
ILMN_1658257	ABCB5	7	340273	Homo sapiens ATP-binding cassette, sub-family B (MDR/TAP), member 5 (ABCB5), mRNA.	90	7.75	7			ABCB5	0	1	1	0	1.02	217	212	0	1			ABCB5	0	1	1	0	1.02	216	212	4	1			ABCB5	0	1	1	0	-1	212	212	0	1			ABCB5	0	1	1
ILMN_2193980	ABCB6	2	10058	Homo sapiens ATP-binding cassette, sub-family B (MDR/TAP), member 6 (ABCB6), nuclear gene encoding mitochondrial protein, mRNA.	91	8.49	149			ABCB6	0	0.0011738	0.0101273	3.24517	1.15	387	336	28	36			ABCB6	0	0.0005116	0.003737	3.47459	1.09	367	336	42	36			ABCB6	0	0.106519	0.299266	1.61404	1.14	382	336	8	36			ABCB6	0	0.0457381	0.234602
ILMN_1687840	ABCB7	X	22	Homo sapiens ATP-binding cassette, sub-family B (MDR/TAP), member 7 (ABCB7), nuclear gene encoding mitochondrial protein, mRNA.	92	10.01	154			ABCB7	0	0.387767	0.570853	-0.86367	-1.09	1041	1133	30	41			ABCB7	0	0.116321	0.235212	-1.57041	-1.15	987	1133	41	41			ABCB7	0	0.204272	0.422652	-1.26947	-1.27	893	1133	8	41			ABCB7	0	0.746835	0.893496
ILMN_2102422	ABCB8	7	11194	Homo sapiens ATP-binding cassette, sub-family B (MDR/TAP), member 8 (ABCB8), nuclear gene encoding mitochondrial protein, mRNA.	93	8.01	28			ABCB8	0	1	1	0	1	259	259	6	7			ABCB8	0	1	1	0	-1.04	248	259	5	7			ABCB8	0	1	1	0	-1.05	247	259	1	7			ABCB8	0	1	1
ILMN_1788928	ABCB9	12	23457	Homo sapiens ATP-binding cassette, sub-family B (MDR/TAP), member 9 (ABCB9), transcript variant 4, mRNA.	94	7.93	3			ABCB9	0	1	1	0	-1.04	245	254	1	2			ABCB9	0	1	1	0	-1.07	237	254	0	2			ABCB9	0	1	1	0	-1.05	242	254	0	2			ABCB9	0	1	1
ILMN_2343047	ABCB9	12	23457	Homo sapiens ATP-binding cassette, sub-family B (MDR/TAP), member 9 (ABCB9), transcript variant 2, mRNA.	95	8.51	150			ABCB9	0	0.0729883	0.189877	1.7929	1.1	393	357	29	41			ABCB9	0	0.411658	0.567937	0.82098	1.02	366	357	41	41			ABCB9	0	0.710162	0.842062	0.37164	1.04	373	357	6	41			ABCB9	0	0.625606	0.83017
ILMN_2343048	ABCB9	12	23457	Homo sapiens ATP-binding cassette, sub-family B (MDR/TAP), member 9 (ABCB9), transcript variant 2, mRNA.	96	8.96	153			ABCB9	0	0.0740125	0.191569	1.78654	1.19	565	474	30	41			ABCB9	0	0.211452	0.361111	1.24958	1.07	509	474	42	41			ABCB9	0	0.880026	0.938641	0.15094	1.03	489	474	7	41			ABCB9	0	0.194149	0.488231
ILMN_2335302	ABCC1	16	4363	Homo sapiens ATP-binding cassette, sub-family C (CFTR/MRP), member 1 (ABCC1), transcript variant 6, mRNA.	97	7.92	1			ABCC1	0	1	1	0	-1.02	242	246	0	1			ABCC1	0	1	1	0	-1.02	242	246	0	1			ABCC1	0	1	1	0	-1.02	241	246	0	1			ABCC1	0	1	1
ILMN_1802404	ABCC1	16	4363	Homo sapiens ATP-binding cassette, sub-family C (CFTR/MRP), member 1 (ABCC1), transcript variant 5, mRNA.	98	8.48	141			ABCC1	0	0.04664	0.139563	-1.98955	-1.09	343	375	27	39			ABCC1	0	0.390198	0.548491	-0.85926	-1.04	362	375	39	39			ABCC1	0	0.0128966	0.103369	-2.48661	-1.24	303	375	5	39			ABCC1	0	0.864485	0.946004
ILMN_1776119	ABCC10	6	89845	Homo sapiens ATP-binding cassette, sub-family C (CFTR/MRP), member 10 (ABCC10), mRNA.	99	8.54	147			ABCC10	0	0.490367	0.661165	-0.68973	-1.03	366	379	29	41			ABCC10	0	0.88912	0.932933	0.13942	1.01	381	379	39	41			ABCC10	0	0.329041	0.551609	-0.97605	-1.1	346	379	6	41			ABCC10	0	0.83082	0.931408
ILMN_2358714	ABCC11	16	85320	Homo sapiens ATP-binding cassette, sub-family C (CFTR/MRP), member 11 (ABCC11), transcript variant 3, mRNA.	100	7.74	7			ABCC11	0	1	1	0	1.05	222	211	2	4			ABCC11	0	1	1	0	-1	210	211	1	4			ABCC11	0	1	1	0	-1	210	211	0	4			ABCC11	0	1	1
ILMN_1732140	ABCC11	16	85320	Homo sapiens ATP-binding cassette, sub-family C (CFTR/MRP), member 11 (ABCC11), transcript variant 2, mRNA.	101	8.11	53			ABCC11	0	1	1	0	-1.06	276	291	11	21			ABCC11	0	1	1	0	-1.09	267	291	8	21			ABCC11	0	1	1	0	-1.1	265	291	3	21			ABCC11	0	1	1
ILMN_1713008	ABCC11	16	85320	Homo sapiens ATP-binding cassette, sub-family C (CFTR/MRP), member 11 (ABCC11), transcript variant 3, mRNA.	102	8.08	44			ABCC11	0	1	1	0	1.04	276	266	10	11			ABCC11	0	1	1	0	1.02	272	266	11	11			ABCC11	0	1	1	0	-1.01	263	266	2	11			ABCC11	0	1	1
ILMN_1762093	ABCC12	16	94160	Homo sapiens ATP-binding cassette, sub-family C (CFTR/MRP), member 12 (ABCC12), mRNA.	103	8.33	121			ABCC12	0	1	1	0	1.02	328	320	23	31			ABCC12	0	1	1	0	-1	319	320	36	31			ABCC12	0	0.711422	0.842904	0.36995	1.02	327	320	6	31			ABCC12	0	1	1
ILMN_1709092	ABCC13	21	150000	Homo sapiens ATP-binding cassette, sub-family C (CFTR/MRP), member 13 (ABCC13) on chromosome 21. XR_017987 XR_017988 XR_017989	104	9.09	155			ABCC13	0	0.820166	0.898747	-0.22733	-1.02	525	533	30	41			ABCC13	0	0.359476	0.519192	0.91637	1.06	564	533	41	41			ABCC13	0	0.500587	0.696491	0.67357	1.06	565	533	8	41			ABCC13	0	0.430338	0.703856
ILMN_1678409	ABCC13	21	150000	Homo sapiens ATP-binding cassette, sub-family C (CFTR/MRP), member 13 (ABCC13), transcript variant 1, mRNA.	105	7.85	3			ABCC13	0	1	1	0	1.03	232	225	0	0			ABCC13	0	1	1	0	1.03	233	225	1	0			ABCC13	0	1	1	0	1.03	231	225	0	0			ABCC13	0	1	1
ILMN_1774344	ABCC13	21	150000	Homo sapiens ATP-binding cassette, sub-family C (CFTR/MRP), member 13 (ABCC13), transcript variant 2, mRNA.	106	8.29	137			ABCC13	0	0.999299	0.999568	-0.00088	-1	312	312	26	36			ABCC13	0	0.884673	0.929847	-0.14505	-1	311	312	37	36			ABCC13	0	0.753372	0.869065	-0.3142	-1.01	309	312	6	36			ABCC13	0	0.12587	0.396931
ILMN_1676278	ABCC2	10	1244	Homo sapiens ATP-binding cassette, sub-family C (CFTR/MRP), member 2 (ABCC2), mRNA.	107	8.19	85			ABCC2	0	1	1	0	-1.02	288	294	15	25			ABCC2	0	1	1	0	-1.01	291	294	21	25			ABCC2	0	1	1	0	-1.04	283	294	4	25			ABCC2	0	1	1
ILMN_1717466	ABCC3	17	8714	Homo sapiens ATP-binding cassette, sub-family C (CFTR/MRP), member 3 (ABCC3), transcript variant MRP3B, mRNA.	108	7.99	14			ABCC3	0	1	1	0	1	254	253	3	3			ABCC3	0	1	1	0	1.02	257	253	3	3			ABCC3	0	1	1	0	1	254	253	1	3			ABCC3	0	1	1
ILMN_1677814	ABCC3	17	8714	Homo sapiens ATP-binding cassette, sub-family C (CFTR/MRP), member 3 (ABCC3), mRNA.	109	10.33	156			ABCC3	2	0.0048273	0.0279061	2.81834	1.6	1541	962	30	41			ABCC3	2	0.0001629	0.0015545	3.77054	1.57	1512	962	42	41			ABCC3	0	0.0153982	0.112682	2.42288	1.81	1738	962	8	41			ABCC3	0	0.318002	0.6138
ILMN_1788457	ABCC4	13	10257	Homo sapiens ATP-binding cassette, sub-family C (CFTR/MRP), member 4 (ABCC4), mRNA.	110	8.92	150			ABCC4	2	0.0015244	0.0121962	3.16999	1.52	607	400	30	37			ABCC4	0	0.0015179	0.0088424	3.17124	1.27	509	400	40	37			ABCC4	0	0.0136046	0.105937	2.46754	1.43	570	400	8	37			ABCC4	0	0.448425	0.716617
ILMN_2194009	ABCC4	13	10257	Homo sapiens ATP-binding cassette, sub-family C (CFTR/MRP), member 4 (ABCC4), mRNA.	111	9.56	156			ABCC4	2	0.0009728	0.0088504	3.29828	1.69	1002	594	30	41			ABCC4	0	0.001239	0.0075375	3.22976	1.35	804	594	42	41			ABCC4	2	0.009386	0.0874561	2.59766	1.56	929	594	8	41			ABCC4	0	0.518496	0.767968
ILMN_2302358	ABCC5	3	10057	Homo sapiens ATP-binding cassette, sub-family C (CFTR/MRP), member 5 (ABCC5), transcript variant 2, mRNA.	112	7.93	33			ABCC5	0	1	1	0	1.04	251	242	8	7			ABCC5	0	1	1	0	1	242	242	9	7			ABCC5	0	1	1	0	-1.02	237	242	1	7			ABCC5	0	1	1
ILMN_1706531	ABCC5	3	10057	Homo sapiens ATP-binding cassette, sub-family C (CFTR/MRP), member 5 (ABCC5), transcript variant 1, mRNA.	113	9.7	156			ABCC5	0	0.844732	0.913272	0.19584	1.02	842	827	30	41			ABCC5	0	0.844336	0.902102	-0.19635	-1.01	816	827	42	41			ABCC5	0	0.706657	0.840119	-0.37635	-1.06	782	827	8	41			ABCC5	0	0.404764	0.68561
ILMN_1651964	ABCC5	3	10057	Homo sapiens ATP-binding cassette, sub-family C (CFTR/MRP), member 5 (ABCC5), transcript variant 2, mRNA.	114	9.56	156			ABCC5	0	0.887246	0.93941	0.14179	1.01	781	772	30	41			ABCC5	0	0.635677	0.756807	-0.47375	-1.04	745	772	42	41			ABCC5	0	0.942544	0.97122	-0.07207	-1.01	763	772	8	41			ABCC5	0	0.539588	0.780477
ILMN_1725675	ABCC6	16	368	Homo sapiens ATP-binding cassette, sub-family C (CFTR/MRP), member 6 (ABCC6), transcript variant 1, mRNA.	115	7.9	1			ABCC6	0	1	1	0	1.02	239	235	1	0			ABCC6	0	1	1	0	1.01	238	235	0	0			ABCC6	0	1	1	0	1.03	242	235	0	0			ABCC6	0	1	1
ILMN_1778352	ABCC6	16	368	Homo sapiens ATP-binding cassette, sub-family C (CFTR/MRP), member 6 (ABCC6), transcript variant 1, mRNA.	116	7.87	1			ABCC6	0	1	1	0	-1.02	232	237	0	0			ABCC6	0	1	1	0	-1.01	234	237	1	0			ABCC6	0	1	1	0	-1	237	237	0	0			ABCC6	0	1	1
ILMN_1725414	ABCC6	16	368	Homo sapiens ATP-binding cassette, sub-family C (CFTR/MRP), member 6 (ABCC6), transcript variant 1, mRNA.	117	7.95	13			ABCC6	0	1	1	0	-1.03	244	252	3	4			ABCC6	0	1	1	0	-1.02	248	252	2	4			ABCC6	0	1	1	0	-1.04	241	252	1	4			ABCC6	0	1	1
ILMN_2293902	ABCC6	16	368	Homo sapiens ATP-binding cassette, sub-family C (CFTR/MRP), member 6 (ABCC6), transcript variant 2, mRNA.	118	7.94	19			ABCC6	0	1	1	0	1.07	252	237	3	4			ABCC6	0	1	1	0	1.05	249	237	8	4			ABCC6	0	1	1	0	-1.03	230	237	1	4			ABCC6	0	1	1
ILMN_1801521	ABCC6	16	368	Homo sapiens ATP-binding cassette, sub-family C (CFTR/MRP), member 6 (ABCC6), transcript variant 1, mRNA.	119	7.75	0			ABCC6	0	1	1	0	1.03	217	210	0	0			ABCC6	0	1	1	0	1.02	214	210	0	0			ABCC6	0	1	1	0	1.05	220	210	0	0			ABCC6	0	1	1
ILMN_2406654	ABCC6	16	368	Homo sapiens ATP-binding cassette, sub-family C (CFTR/MRP), member 6 (ABCC6), transcript variant 2, mRNA.	120	8.27	114			ABCC6	0	0.125202	0.273267	-1.5333	-1.05	304	319	19	35			ABCC6	0	0.0483686	0.122345	-1.97412	-1.05	303	319	29	35			ABCC6	0	0.57008	0.747717	-0.56793	-1.03	309	319	6	35			ABCC6	0	0.463308	0.726806
ILMN_1767129	ABCC8	11	6833	Homo sapiens ATP-binding cassette, sub-family C (CFTR/MRP), member 8 (ABCC8), mRNA.	121	7.78	0			ABCC8	0	1	1	0	-1.01	217	219	0	0			ABCC8	0	1	1	0	1.01	221	219	0	0			ABCC8	0	1	1	0	1.02	224	219	0	0			ABCC8	0	1	1
ILMN_1751453	ABCC9	12	10060	Homo sapiens ATP-binding cassette, sub-family C (CFTR/MRP), member 9 (ABCC9), transcript variant SUR2B, mRNA.	122	7.87	20			ABCC9	0	1	1	0	1.02	236	231	5	3			ABCC9	0	1	1	0	1	232	231	8	3			ABCC9	0	1	1	0	1.01	233	231	0	3			ABCC9	0	1	1
ILMN_1746196	ABCC9	12	10060	Homo sapiens ATP-binding cassette, sub-family C (CFTR/MRP), member 9 (ABCC9), transcript variant SUR2A, mRNA.	123	7.91	2			ABCC9	0	1	1	0	-1.01	241	244	1	0			ABCC9	0	1	1	0	-1.02	239	244	1	0			ABCC9	0	1	1	0	-1.04	234	244	0	0			ABCC9	0	1	1
ILMN_2366473	ABCC9	12	10060	Homo sapiens ATP-binding cassette, sub-family C (CFTR/MRP), member 9 (ABCC9), transcript variant SUR2A-delta-14, mRNA.	124	7.95	7			ABCC9	0	1	1	0	-1.02	242	246	2	0			ABCC9	0	1	1	0	1.03	253	246	4	0			ABCC9	0	1	1	0	-1.04	237	246	0	0			ABCC9	0	1	1
ILMN_1772189	ABCD1	X	215	Homo sapiens ATP-binding cassette, sub-family D (ALD), member 1 (ABCD1), mRNA.	125	8.76	152			ABCD1	0	0.991821	0.995978	0.01025	1	423	422	29	40			ABCD1	0	0.682036	0.792456	0.40969	1.02	432	422	41	40			ABCD1	0	0.551597	0.733849	-0.59537	-1.05	403	422	8	40			ABCD1	0	0.0139289	0.123457
ILMN_1652959	ABCD2	12	225	Homo sapiens ATP-binding cassette, sub-family D (ALD), member 2 (ABCD2), mRNA.	126	8.04	26			ABCD2	0	1	1	0	-1.02	263	269	6	10			ABCD2	0	1	1	0	-1.03	262	269	5	10			ABCD2	0	1	1	0	-1.08	248	269	1	10			ABCD2	0	1	1
ILMN_2198897	ABCD2	12	225	Homo sapiens ATP-binding cassette, sub-family D (ALD), member 2 (ABCD2), mRNA.	127	7.91	6			ABCD2	0	1	1	0	1.04	242	234	2	0			ABCD2	0	1	1	0	1.05	244	234	2	0			ABCD2	0	1	1	0	1.02	238	234	0	0			ABCD2	0	1	1
ILMN_1674032	ABCD3	1	5825	Homo sapiens ATP-binding cassette, sub-family D (ALD), member 3 (ABCD3), mRNA.	128	8.8	156			ABCD3	0	0.0849934	0.210353	1.72242	1.09	450	411	30	41			ABCD3	0	0.0162049	0.0536422	2.40427	1.12	461	411	42	41			ABCD3	0	0.157811	0.368002	1.41247	1.11	457	411	8	41			ABCD3	0	0.0777374	0.308441
ILMN_1737656	ABCD4	14	5826	Homo sapiens ATP-binding cassette, sub-family D (ALD), member 4 (ABCD4), transcript variant 5, mRNA.	129	7.93	1			ABCD4	0	1	1	0	1.01	243	242	0	1			ABCD4	0	1	1	0	1.02	245	242	0	1			ABCD4	0	1	1	0	1.02	246	242	0	1			ABCD4	0	1	1
ILMN_2343917	ABCD4	14	5826	Homo sapiens ATP-binding cassette, sub-family D (ALD), member 4 (ABCD4), transcript variant 2, transcribed RNA.	130	7.99	3			ABCD4	0	1	1	0	-1.03	249	255	0	1			ABCD4	0	1	1	0	1.01	258	255	2	1			ABCD4	0	1	1	0	-1.01	253	255	0	1			ABCD4	0	1	1
ILMN_1746032	ABCD4	14	5826	Homo sapiens ATP-binding cassette, sub-family D (ALD), member 4 (ABCD4), transcript variant 4, mRNA.	131	7.91	6			ABCD4	0	1	1	0	-1.05	238	251	2	3			ABCD4	0	1	1	0	-1.03	243	251	1	3			ABCD4	0	1	1	0	-1.11	226	251	0	3			ABCD4	0	1	1
ILMN_1651501	ABCD4	14	5826	Homo sapiens ATP-binding cassette, sub-family D (ALD), member 4 (ABCD4), transcript variant 2, mRNA.	132	8.26	103			ABCD4	0	1	1	0	1.01	308	306	19	28			ABCD4	0	1	1	0	1.01	309	306	29	28			ABCD4	0	1	1	0	-1.02	301	306	5	28			ABCD4	0	1	1
ILMN_2330267	ABCE1	4	6059	Homo sapiens ATP-binding cassette, sub-family E (OABP), member 1 (ABCE1), transcript variant 2, mRNA.	133	9.83	155			ABCE1	0	0.264923	0.448133	-1.11483	-1.12	906	1015	30	41			ABCE1	0	0.157014	0.292403	-1.41519	-1.15	885	1015	41	41			ABCE1	0	0.0743161	0.249606	-1.78466	-1.32	771	1015	8	41			ABCE1	0	0.579315	0.804391
ILMN_1676846	ABCE1	4	6059	Homo sapiens ATP-binding cassette, sub-family E (OABP), member 1 (ABCE1), transcript variant 2, mRNA.	134	9.93	156			ABCE1	0	0.184811	0.353741	-1.32609	-1.14	952	1081	30	41			ABCE1	0	0.140957	0.270348	-1.47224	-1.14	946	1081	42	41			ABCE1	0	0.0323368	0.161726	-2.14022	-1.31	824	1081	8	41			ABCE1	0	0.674383	0.858291
ILMN_2392635	ABCF1	6	23	Homo sapiens ATP-binding cassette, sub-family F (GCN20), member 1 (ABCF1), transcript variant 1, mRNA.	135	9.9	156			ABCF1	0	0.87719	0.933554	-0.15453	-1.01	947	961	30	41			ABCF1	0	0.794842	0.870239	0.26003	1.02	982	961	42	41			ABCF1	0	0.438935	0.647553	-0.77399	-1.1	873	961	8	41			ABCF1	0	0.510152	0.761727
ILMN_1763875	ABCF1	6	23	Homo sapiens ATP-binding cassette, sub-family F (GCN20), member 1 (ABCF1), transcript variant 1, mRNA.	136	11.47	156			ABCF1	0	0.535543	0.697393	0.61957	1.06	2917	2739	30	41			ABCF1	0	0.323753	0.48504	0.98678	1.1	3000	2739	42	41			ABCF1	0	0.51224	0.705712	-0.65535	-1.12	2443	2739	8	41			ABCF1	0	0.514372	0.76478
ILMN_2284941	ABCF2	7	10061	Homo sapiens ATP-binding cassette, sub-family F (GCN20), member 2 (ABCF2), nuclear gene encoding mitochondrial protein, transcript variant 2, mRNA.	137	8.28	113			ABCF2	0	0.026201	0.0934169	-2.22322	-1.07	311	334	21	36			ABCF2	0	0.0001704	0.0016148	-3.75926	-1.12	299	334	28	36			ABCF2	0	0.0036099	0.0551531	-2.91038	-1.23	271	334	2	36			ABCF2	0	0.0540139	0.255552
ILMN_1781999	ABCF2	7	10061	Homo sapiens ATP-binding cassette, sub-family F (GCN20), member 2 (ABCF2), nuclear gene encoding mitochondrial protein, transcript variant 2, mRNA.	138	9	154			ABCF2	0	0.648284	0.781465	0.45615	1.03	506	492	30	41			ABCF2	0	0.277662	0.437622	1.08559	1.06	524	492	41	41			ABCF2	0	0.55873	0.739482	-0.58473	-1.05	469	492	8	41			ABCF2	0	0.0496647	0.244619
ILMN_1669201	ABCF2	7	10061	Homo sapiens ATP-binding cassette, sub-family F (GCN20), member 2 (ABCF2), nuclear gene encoding mitochondrial protein, transcript variant 1, mRNA.	139	8.29	114			ABCF2	0	1	1	0	1	313	313	23	30			ABCF2	0	1	1	0	1.01	317	313	31	30			ABCF2	0	1	1	0	-1.08	290	313	4	30			ABCF2	0	1	1
ILMN_1810085	ABCF3	3	55324	Homo sapiens ATP-binding cassette, sub-family F (GCN20), member 3 (ABCF3), mRNA.	140	8.51	139			ABCF3	0	0.438906	0.616393	0.77404	1.04	366	351	27	35			ABCF3	0	0.256443	0.414718	1.13484	1.05	370	351	38	35			ABCF3	0	0.577166	0.752177	-0.55753	-1.03	340	351	7	35			ABCF3	0	0.1895	0.482477
ILMN_1658176	ABCG1	21	9619	Homo sapiens ATP-binding cassette, sub-family G (WHITE), member 1 (ABCG1), transcript variant 7, mRNA.	141	9.33	156			ABCG1	0	0.597856	0.746165	0.52749	1.04	650	625	30	41			ABCG1	0	0.388168	0.546726	0.86295	1.05	658	625	42	41			ABCG1	0	0.96425	0.981692	-0.04482	-1	623	625	8	41			ABCG1	0	0.638016	0.837016
ILMN_2262362	ABCG1	21	9619	Homo sapiens ATP-binding cassette, sub-family G (WHITE), member 1 (ABCG1), transcript variant 5, mRNA.	142	7.96	28			ABCG1	0	1	1	0	1.02	254	250	9	5			ABCG1	0	1	1	0	-1.01	248	250	6	5			ABCG1	0	1	1	0	-1.06	236	250	1	5			ABCG1	0	1	1
ILMN_1743638	ABCG1	21	9619	Homo sapiens ATP-binding cassette, sub-family G (WHITE), member 1 (ABCG1), transcript variant 1, mRNA.	143	7.9	5			ABCG1	0	1	1	0	1.01	244	242	1	1			ABCG1	0	1	1	0	-1.03	236	242	1	1			ABCG1	0	1	1	0	-1.02	237	242	1	1			ABCG1	0	1	1
ILMN_2329927	ABCG1	21	9619	Homo sapiens ATP-binding cassette, sub-family G (WHITE), member 1 (ABCG1), transcript variant 2, mRNA.	144	8.29	113			ABCG1	0	0.096871	0.2302	1.66022	1.07	326	304	25	29			ABCG1	0	1	1	0	1.04	316	304	30	29			ABCG1	0	1	1	0	-1.01	303	304	4	29			ABCG1	0	1	1
ILMN_1794782	ABCG1	21	9619	Homo sapiens ATP-binding cassette, sub-family G (WHITE), member 1 (ABCG1), transcript variant 2, mRNA.	145	8.28	105			ABCG1	0	1	1	0	-1	306	306	18	28			ABCG1	0	1	1	0	1.03	316	306	28	28			ABCG1	0	1	1	0	-1.02	300	306	4	28			ABCG1	0	1	1
ILMN_1695968	ABCG1	21	9619	Homo sapiens ATP-binding cassette, sub-family G (WHITE), member 1 (ABCG1), transcript variant 3, mRNA.	146	7.94	17			ABCG1	0	1	1	0	-1.1	242	265	1	11			ABCG1	0	1	1	0	-1.14	232	265	3	11			ABCG1	0	1	1	0	-1.08	245	265	0	11			ABCG1	0	1	1
ILMN_1789641	ABCG2	4	9429	Homo sapiens ATP-binding cassette, sub-family G (WHITE), member 2 (ABCG2), mRNA.	147	7.7	0			ABCG2	0	1	1	0	-1.02	205	210	0	0			ABCG2	0	1	1	0	-1.01	207	210	0	0			ABCG2	0	1	1	0	-1.01	208	210	0	0			ABCG2	0	1	1
ILMN_1779470	ABCG4	11	64137	Homo sapiens ATP-binding cassette, sub-family G (WHITE), member 4 (ABCG4), mRNA.	148	8.04	46			ABCG4	0	1	1	0	-1.02	259	265	9	12			ABCG4	0	1	1	0	-1.01	262	265	8	12			ABCG4	0	1	1	0	-1.01	263	265	2	12			ABCG4	0	1	1
ILMN_1716592	ABCG5	2	64240	Homo sapiens ATP-binding cassette, sub-family G (WHITE), member 5 (sterolin 1) (ABCG5), mRNA.	149	8.27	108			ABCG5	0	1	1	0	1.03	311	302	20	27			ABCG5	0	0.0369813	0.0997386	2.08597	1.07	322	302	35	27			ABCG5	0	1	1	0	-1.02	295	302	4	27			ABCG5	0	1	1
ILMN_1680309	ABCG8	2	64241	Homo sapiens ATP-binding cassette, sub-family G (WHITE), member 8 (sterolin 2) (ABCG8), mRNA.	150	7.84	0			ABCG8	0	1	1	0	-1.02	224	229	0	0			ABCG8	0	1	1	0	1	230	229	0	0			ABCG8	0	1	1	0	-1.02	225	229	0	0			ABCG8	0	1	1
ILMN_1743371	ABHD1	2	84696	Homo sapiens abhydrolase domain containing 1 (ABHD1), mRNA.	151	7.95	8			ABHD1	0	1	1	0	-1.06	243	259	0	5			ABHD1	0	1	1	0	-1.07	241	259	1	5			ABHD1	0	1	1	0	-1.03	250	259	1	5			ABHD1	0	1	1
ILMN_1770031	ABHD10	3	55347	Homo sapiens abhydrolase domain containing 10 (ABHD10), mRNA.	152	9.11	156			ABHD10	0	0.0185007	0.0742275	2.35544	1.2	578	483	30	41			ABHD10	0	0.0027647	0.0140125	2.99276	1.23	594	483	42	41			ABHD10	0	0.442432	0.650706	0.76809	1.1	532	483	8	41			ABHD10	0	0.0176723	0.140201
ILMN_2338268	ABHD11	7	83451	Homo sapiens abhydrolase domain containing 11 (ABHD11), transcript variant 6, mRNA.	153	8.51	141			ABHD11	0	0.0644027	0.174827	-1.84938	-1.11	348	385	25	39			ABHD11	0	0.106791	0.221473	-1.61279	-1.08	356	385	37	39			ABHD11	0	0.40854	0.622632	-0.82647	-1.08	355	385	7	39			ABHD11	0	0.611695	0.822172
ILMN_1753912	ABHD11	7	83451	Homo sapiens abhydrolase domain containing 11 (ABHD11), transcript variant 4, mRNA.	154	7.75	0			ABHD11	0	1	1	0	1.01	216	213	0	0			ABHD11	0	1	1	0	-1	212	213	0	0			ABHD11	0	1	1	0	1.05	223	213	0	0			ABHD11	0	1	1
ILMN_1737475	ABHD11	7	83451	Homo sapiens abhydrolase domain containing 11 (ABHD11), mRNA.	155	8.47	137			ABHD11	0	0.179829	0.347427	-1.34128	-1.07	347	371	25	36			ABHD11	0	0.304323	0.466446	-1.02721	-1.05	354	371	37	36			ABHD11	0	0.3278	0.550432	-0.97855	-1.08	344	371	7	36			ABHD11	0	0.176215	0.46632
ILMN_1745116	ABHD12	20	26090	Homo sapiens abhydrolase domain containing 12 (ABHD12), transcript variant 2, mRNA.	156	8.5	139			ABHD12	0	0.0080681	0.0404003	-2.64921	-1.17	337	394	23	40			ABHD12	0	0.0116665	0.0420573	-2.52207	-1.14	346	394	36	40			ABHD12	0	0.0241088	0.139487	-2.25539	-1.16	340	394	8	40			ABHD12	0	0.68411	0.862395
ILMN_2318685	ABHD12	20	26090	Homo sapiens abhydrolase domain containing 12 (ABHD12), transcript variant 1, mRNA.	157	8.68	154			ABHD12	0	0.0350605	0.113906	-2.10766	-1.11	401	447	30	41			ABHD12	0	0.0051573	0.022707	-2.79704	-1.14	392	447	41	41			ABHD12	0	0.0755869	0.251611	-1.77689	-1.14	392	447	8	41			ABHD12	0	0.0399575	0.21915
ILMN_2245305	ABHD12	20	26090	Homo sapiens abhydrolase domain containing 12 (ABHD12), transcript variant 1, mRNA.	158	9.13	156			ABHD12	0	0.0025006	0.0174253	-3.02328	-1.13	538	606	30	41			ABHD12	0	0.0929343	0.199635	-1.68012	-1.08	563	606	42	41			ABHD12	0	0.0477592	0.199168	-1.97951	-1.16	524	606	8	41			ABHD12	0	0.161761	0.44897
ILMN_1707925	ABHD12B	14	145447	Homo sapiens abhydrolase domain containing 12B (ABHD12B), transcript variant 2, mRNA.	159	8.02	15			ABHD12B	0	1	1	0	1.03	260	251	3	1			ABHD12B	0	1	1	0	1.03	260	251	3	1			ABHD12B	0	1	1	0	1.08	271	251	4	1			ABHD12B	0	1	1
ILMN_1698311	ABHD12B	14	145447	Homo sapiens abhydrolase domain containing 12B (ABHD12B), transcript variant 2, mRNA.	160	7.97	3			ABHD12B	0	1	1	0	1.01	254	250	1	1			ABHD12B	0	1	1	0	-1.01	249	250	0	1			ABHD12B	0	1	1	0	-1.04	241	250	0	1			ABHD12B	0	1	1
ILMN_2367487	ABHD12B	14	145447	Homo sapiens abhydrolase domain containing 12B (ABHD12B), transcript variant 2, mRNA.	161	7.78	0			ABHD12B	0	1	1	0	-1.02	214	218	0	0			ABHD12B	0	1	1	0	1.01	221	218	0	0			ABHD12B	0	1	1	0	1.04	227	218	0	0			ABHD12B	0	1	1
ILMN_1785285	ABHD13	13	84945	Homo sapiens abhydrolase domain containing 13 (ABHD13), mRNA.	162	8.05	27			ABHD13	0	1	1	0	-1.03	260	268	5	11			ABHD13	0	1	1	0	-1.01	265	268	5	11			ABHD13	0	1	1	0	-1	268	268	1	11			ABHD13	0	1	1
ILMN_2073969	ABHD13	13	84945	Homo sapiens abhydrolase domain containing 13 (ABHD13), mRNA.	163	8.93	154			ABHD13	0	0.885289	0.938074	0.14427	1.01	486	482	30	40			ABHD13	0	0.427257	0.581446	0.79389	1.05	505	482	42	40			ABHD13	0	0.997525	0.998568	-0.0031	-1	482	482	8	40			ABHD13	0	0.897208	0.960337
ILMN_1794213	ABHD14A	3	25864	Homo sapiens abhydrolase domain containing 14A (ABHD14A), mRNA.	164	9.6	156			ABHD14A	0	0.108293	0.247563	-1.60591	-1.13	772	869	30	41			ABHD14A	0	0.0461406	0.118203	-1.9941	-1.14	762	869	42	41			ABHD14A	0	0.0200585	0.128001	-2.32525	-1.39	627	869	8	41			ABHD14A	0	0.159351	0.446459
ILMN_2227533	ABHD14B	3	84836	Homo sapiens abhydrolase domain containing 14B (ABHD14B), mRNA.	165	9.08	156			ABHD14B	0	3.8e-06	0.0001237	-4.62319	-1.24	514	637	30	41			ABHD14B	0	1e-07	4.1e-06	-5.33621	-1.28	498	637	42	41			ABHD14B	0	0.0024148	0.0441144	-3.03382	-1.34	474	637	8	41			ABHD14B	0	0.007227	0.086183
ILMN_2403446	ABHD2	15	11057	Homo sapiens abhydrolase domain containing 2 (ABHD2), transcript variant 2, mRNA.	166	8.61	153			ABHD2	0	0.32053	0.504782	-0.99337	-1.05	375	392	30	40			ABHD2	0	0.973684	0.984311	0.03299	1	392	392	41	40			ABHD2	0	0.888065	0.943404	0.14075	1.01	395	392	8	40			ABHD2	0	0.614417	0.823561
ILMN_1787618	ABHD2	15	11057	Homo sapiens abhydrolase domain containing 2 (ABHD2), transcript variant 1, mRNA.	167	7.88	2			ABHD2	0	1	1	0	1.02	240	234	0	0			ABHD2	0	1	1	0	1.01	237	234	0	0			ABHD2	0	1	1	0	-1.01	231	234	0	0			ABHD2	0	1	1
ILMN_1723662	ABHD2	15	11057	Homo sapiens abhydrolase domain containing 2 (ABHD2), transcript variant 2, mRNA.	168	8.19	83			ABHD2	0	1	1	0	1.01	289	287	16	19			ABHD2	0	1	1	0	1.01	291	287	22	19			ABHD2	0	1	1	0	-1.01	283	287	4	19			ABHD2	0	1	1
ILMN_1801767	ABHD3	18	171586	Homo sapiens abhydrolase domain containing 3 (ABHD3), mRNA.	169	10.07	156			ABHD3	0	0.215615	0.391612	1.23827	1.15	1132	987	30	41			ABHD3	0	0.198861	0.345663	1.2848	1.14	1122	987	42	41			ABHD3	0	0.580385	0.754575	0.55282	1.09	1076	987	8	41			ABHD3	0	0.253065	0.554739
ILMN_1700633	ABHD4	14	63874	Homo sapiens abhydrolase domain containing 4 (ABHD4), mRNA.	170	8.38	132			ABHD4	0	0.009662	0.0462315	2.5877	1.11	338	305	24	30			ABHD4	0	1.14e-05	0.0001907	4.38879	1.15	352	305	40	30			ABHD4	0	0.0149533	0.11145	2.43351	1.21	370	305	8	30			ABHD4	0	0.0850368	0.322995
ILMN_1655702	ABHD5	3	51099	Homo sapiens abhydrolase domain containing 5 (ABHD5), mRNA.	171	9.55	156			ABHD5	0	0.0575415	0.16182	1.89917	1.22	777	639	30	41			ABHD5	0	0.0138808	0.0476852	2.46033	1.24	793	639	42	41			ABHD5	0	0.0446974	0.192373	2.00749	1.51	968	639	8	41			ABHD5	0	0.260388	0.562075
ILMN_1706344	ABHD6	3	57406	Homo sapiens abhydrolase domain containing 6 (ABHD6), mRNA.	172	8.64	147			ABHD6	0	0.0038987	0.0236517	2.88624	1.18	420	354	29	36			ABHD6	0	0.0007808	0.0052482	3.3595	1.18	417	354	40	36			ABHD6	0	0.0948574	0.282689	1.67031	1.18	417	354	8	36			ABHD6	0	0.0455185	0.23419
ILMN_1719498	ABHD7	1	253152	Homo sapiens abhydrolase domain containing 7 (ABHD7), mRNA.	173	8.1	55			ABHD7	0	1	1	0	-1.01	271	274	11	13			ABHD7	0	1	1	0	1.02	279	274	16	13			ABHD7	0	1	1	0	-1.02	269	274	3	13			ABHD7	0	1	1
ILMN_1712707	ABHD8	19	79575	Homo sapiens abhydrolase domain containing 8 (ABHD8), mRNA.	174	10.75	156			ABHD8	0	0.355326	0.539949	-0.92431	-1.09	1642	1798	30	41			ABHD8	0	0.718816	0.819577	-0.36004	-1.03	1742	1798	42	41			ABHD8	0	0.412619	0.626168	-0.81929	-1.13	1593	1798	8	41			ABHD8	0	0.63572	0.835889
ILMN_1699750	ABHD9	19	79852	Homo sapiens abhydrolase domain containing 9 (ABHD9), mRNA.	175	8.1	50			ABHD9	0	1	1	0	1	273	271	9	10			ABHD9	0	1	1	0	1	272	271	13	10			ABHD9	0	1	1	0	1.01	273	271	2	10			ABHD9	0	1	1
ILMN_1739081	ABI1	10	10006	Homo sapiens abl-interactor 1 (ABI1), transcript variant 1, mRNA.	176	7.91	3			ABI1	0	1	1	0	-1.01	239	243	2	0			ABI1	0	1	1	0	-1.01	240	243	0	0			ABI1	0	1	1	0	-1.02	238	243	1	0			ABI1	0	1	1
ILMN_2329958	ABI1	10	10006	Homo sapiens abl-interactor 1 (ABI1), transcript variant 3, mRNA.	177	10.09	156			ABI1	0	0.282625	0.466136	1.07444	1.12	1132	1007	30	41			ABI1	0	0.0969254	0.20597	1.65995	1.16	1172	1007	42	41			ABI1	0	0.996893	0.998459	0.00389	1	1007	1007	8	41			ABI1	0	0.473246	0.734698
ILMN_1775944	ABI2		10152	PREDICTED: Homo sapiens abl interactor 2 (ABI2), mRNA.	178	8.28	119			ABI2	0	0.219924	0.396579	-1.22673	-1.04	309	321	21	36			ABI2	0	0.139576	0.268361	-1.47737	-1.04	309	321	32	36			ABI2	0	0.131297	0.332785	-1.50901	-1.07	301	321	7	36			ABI2	0	0.155776	0.442012
ILMN_1724497	ABI2		10152	PREDICTED: Homo sapiens abl interactor 2 (ABI2), mRNA.	179	8.68	154			ABI2	0	0.685551	0.807135	0.4049	1.03	430	418	29	41			ABI2	0	0.195017	0.340579	-1.29588	-1.06	394	418	42	41			ABI2	0	0.450531	0.656499	-0.75453	-1.05	398	418	8	41			ABI2	0	0.669462	0.85505
ILMN_1720988	ABI2		10152	PREDICTED: Homo sapiens abl interactor 2 (ABI2), mRNA.	180	8.42	146			ABI2	0	0.136648	0.29015	-1.48839	-1.06	333	351	28	37			ABI2	0	0.51105	0.657273	-0.6572	-1.02	344	351	41	37			ABI2	0	0.416163	0.628742	-0.8131	-1.06	332	351	8	37			ABI2	0	0.342713	0.634913
ILMN_1707274	ABI2		10152	PREDICTED: Homo sapiens abl interactor 2, transcript variant 2 (ABI2), mRNA.	181	7.76	0			ABI2	0	1	1	0	1	220	219	0	0			ABI2	0	1	1	0	-1.02	215	219	0	0			ABI2	0	1	1	0	-1.01	216	219	0	0			ABI2	0	1	1
ILMN_1755658	ABI3	17	51225	Homo sapiens ABI family, member 3 (ABI3), transcript variant 1, mRNA.	182	10.9	156			ABI3	2	0.0008854	0.0082736	3.3246	1.54	2081	1351	30	41			ABI3	2	3.8e-06	7.8e-05	4.61968	1.72	2324	1351	42	41			ABI3	0	0.141968	0.347408	1.4685	1.37	1851	1351	8	41			ABI3	2	0.0002156	0.0102511
ILMN_1673639	ABI3BP	3	25890	Homo sapiens ABI gene family, member 3 (NESH) binding protein (ABI3BP), mRNA.	183	7.79	1			ABI3BP	0	1	1	0	-1.01	222	224	0	0			ABI3BP	0	1	1	0	-1.03	217	224	0	0			ABI3BP	0	1	1	0	1.03	231	224	1	0			ABI3BP	0	1	1
ILMN_1713732	ABL1	9	25	Homo sapiens c-abl oncogene 1, receptor tyrosine kinase (ABL1), transcript variant a, mRNA.	184	10.08	156			ABL1	0	0.0099255	0.0471883	-2.57841	-1.28	990	1264	30	41			ABL1	0	0.0128441	0.0450959	-2.48806	-1.23	1031	1264	42	41			ABL1	0	0.144224	0.350687	-1.46024	-1.3	972	1264	8	41			ABL1	0	0.345342	0.637674
ILMN_1708922	ABL1	9	25	Homo sapiens c-abl oncogene 1, receptor tyrosine kinase (ABL1), transcript variant b, mRNA.	185	9.21	155			ABL1	-2	0	0	-6.4304	-1.64	515	846	30	41			ABL1	-2	0	0	-6.69734	-1.65	513	846	42	41			ABL1	-2	0.0004151	0.0162537	-3.53028	-1.74	487	846	8	41			ABL1	0	0.0001128	0.0068219
ILMN_2268241	ABL1	9	25	Homo sapiens c-abl oncogene 1, receptor tyrosine kinase (ABL1), transcript variant a, mRNA.	186	7.97	35			ABL1	0	1	1	0	-1.02	255	259	8	12			ABL1	0	1	1	0	-1.08	240	259	8	12			ABL1	0	1	1	0	-1.04	250	259	1	12			ABL1	0	1	1
ILMN_1741628	ABL2	1	27	Homo sapiens v-abl Abelson murine leukemia viral oncogene homolog 2 (arg, Abelson-related gene) (ABL2), transcript variant b, mRNA.	187	8	10			ABL2	0	1	1	0	-1.03	252	259	2	5			ABL2	0	1	1	0	-1.02	254	259	2	5			ABL2	0	1	1	0	1.02	264	259	0	5			ABL2	0	1	1
ILMN_1657870	ABL2	1	27	Homo sapiens v-abl Abelson murine leukemia viral oncogene homolog 2 (arg, Abelson-related gene) (ABL2), transcript variant a, mRNA.	188	7.84	1			ABL2	0	1	1	0	1.01	227	226	1	0			ABL2	0	1	1	0	1.03	232	226	0	0			ABL2	0	1	1	0	1.02	230	226	0	0			ABL2	0	1	1
ILMN_2240003	ABL2	1	27	Homo sapiens v-abl Abelson murine leukemia viral oncogene homolog 2 (arg, Abelson-related gene) (ABL2), transcript variant b, mRNA.	189	8.02	42			ABL2	0	1	1	0	1.01	263	260	11	10			ABL2	0	1	1	0	-1.03	254	260	9	10			ABL2	0	1	1	0	-1.02	255	260	1	10			ABL2	0	1	1
ILMN_1785424	ABLIM1	10	3983	Homo sapiens actin binding LIM protein 1 (ABLIM1), transcript variant 4, mRNA.	190	11.75	156			ABLIM1	-2	0.0017421	0.0134662	-3.13101	-1.53	3105	4755	30	41			ABLIM1	-2	8.11e-05	0.0008973	-3.94103	-1.57	3024	4755	42	41			ABLIM1	-2	0.0029573	0.0493177	-2.97214	-2.04	2328	4755	8	41			ABLIM1	0	0.119411	0.386229
ILMN_1731610	ABLIM1	10	3983	Homo sapiens actin binding LIM protein 1 (ABLIM1), transcript variant 4, mRNA.	191	9.03	154			ABLIM1	-2	1e-07	4.5e-06	-5.4141	-1.62	468	759	30	41			ABLIM1	-2	0	1e-07	-6.23133	-1.71	445	759	41	41			ABLIM1	-2	2.4e-06	0.0006977	-4.71514	-2.05	370	759	8	41			ABLIM1	-2	2.44e-05	0.0027749
ILMN_1696682	ABLIM1	10	3983	Homo sapiens actin binding LIM protein 1 (ABLIM1), transcript variant 1, mRNA.	192	7.87	2			ABLIM1	0	1	1	0	-1	232	232	1	1			ABLIM1	0	1	1	0	1.01	234	232	0	1			ABLIM1	0	1	1	0	1.03	238	232	0	1			ABLIM1	0	1	1
ILMN_2396672	ABLIM1	10	3983	Homo sapiens actin binding LIM protein 1 (ABLIM1), transcript variant 2, mRNA.	193	10	156			ABLIM1	0	0.0005026	0.0054539	-3.47939	-1.46	938	1371	30	41			ABLIM1	-2	3.23e-05	0.0004405	-4.15696	-1.51	910	1371	42	41			ABLIM1	-2	0.0002086	0.0109369	-3.70836	-2.14	641	1371	8	41			ABLIM1	0	0.212358	0.508
ILMN_1758825	ABLIM2	4	84448	Homo sapiens actin binding LIM protein family, member 2 (ABLIM2), mRNA.	194	7.95	7			ABLIM2	0	1	1	0	-1.03	247	254	2	2			ABLIM2	0	1	1	0	-1.05	242	254	3	2			ABLIM2	0	1	1	0	-1.02	250	254	0	2			ABLIM2	0	1	1
ILMN_1656940	ABLIM3	5	22885	Homo sapiens actin binding LIM protein family, member 3 (ABLIM3), mRNA.	195	9.19	152			ABLIM3	2	0.0009877	0.0089365	3.29402	1.54	685	445	30	39			ABLIM3	2	0.0001743	0.0016422	3.75361	1.52	674	445	41	39			ABLIM3	2	0.0048155	0.0628474	2.81913	1.94	862	445	8	39			ABLIM3	0	0.64166	0.839102
ILMN_1656979	ABO	9	28	Homo sapiens ABO blood group (transferase A, alpha 1-3-N-acetylgalactosaminyltransferase; transferase B, alpha 1-3-galactosyltransferase) (ABO), mRNA.	196	7.83	0			ABO	0	1	1	0	-1.01	228	230	0	0			ABO	0	1	1	0	-1.02	226	230	0	0			ABO	0	1	1	0	1	231	230	0	0			ABO	0	1	1
ILMN_1731433	ABP1	7	26	Homo sapiens amiloride binding protein 1 (amine oxidase (copper-containing)) (ABP1), mRNA.	197	8	20			ABP1	0	1	1	0	-1.02	248	252	3	4			ABP1	0	1	1	0	1.02	256	252	5	4			ABP1	0	1	1	0	1.07	271	252	2	4			ABP1	0	1	1
ILMN_1672878	ABR	17	29	Homo sapiens active BCR-related gene (ABR), transcript variant 2, mRNA.	198	11.56	156			ABR	0	0.205666	0.380284	1.26557	1.16	3069	2652	30	41			ABR	0	0.0386934	0.103136	2.06743	1.24	3289	2652	42	41			ABR	0	0.608013	0.774511	0.51291	1.1	2926	2652	8	41			ABR	0	0.0848942	0.322696
ILMN_1655114	ABR	17	29	Homo sapiens active BCR-related gene (ABR), transcript variant 2, mRNA.	199	8.43	132			ABR	0	0.844756	0.913231	-0.19581	-1.01	334	337	25	33			ABR	0	0.288497	0.449724	1.06142	1.04	351	337	39	33			ABR	0	0.927076	0.96319	0.09152	1.01	339	337	6	33			ABR	0	0.162864	0.450214
ILMN_1657045	ABR	17	29	Homo sapiens active BCR-related gene (ABR), transcript variant 1, mRNA.	200	7.91	6			ABR	0	1	1	0	-1.02	235	240	0	3			ABR	0	1	1	0	1.02	244	240	1	3			ABR	0	1	1	0	1.02	244	240	0	3			ABR	0	1	1
ILMN_1766991	ABRA	8	137735	Homo sapiens actin-binding Rho activating protein (ABRA), mRNA.	201	7.9	0			ABRA	0	1	1	0	-1.01	235	237	0	0			ABRA	0	1	1	0	1.02	241	237	0	0			ABRA	0	1	1	0	1.02	241	237	0	0			ABRA	0	1	1
ILMN_1658083	ABT1	6	29777	Homo sapiens activator of basal transcription 1 (ABT1), mRNA.	202	8.45	141			ABT1	0	1e-07	7.9e-06	-5.28492	-1.2	335	401	28	41			ABT1	0	0	1.8e-06	-5.52723	-1.22	329	401	36	41			ABT1	0	0.0017189	0.0357059	-3.13493	-1.32	303	401	4	41			ABT1	0	0.0277682	0.18114
ILMN_1802096	ABTB1	3	80325	Homo sapiens ankyrin repeat and BTB (POZ) domain containing 1 (ABTB1), transcript variant 1, mRNA.	203	12.37	156			ABTB1	0	0.385888	0.568877	0.8671	1.1	5256	4799	30	41			ABTB1	0	0.101946	0.213969	1.63549	1.17	5611	4799	42	41			ABTB1	0	0.278593	0.503481	1.08348	1.26	6037	4799	8	41			ABTB1	0	0.742349	0.891798
ILMN_2367165	ABTB1	3	80325	Homo sapiens ankyrin repeat and BTB (POZ) domain containing 1 (ABTB1), transcript variant 3, mRNA.	204	10.31	156			ABTB1	0	0.721421	0.831638	-0.35656	-1.03	1188	1227	30	41			ABTB1	0	0.557346	0.694573	0.58679	1.05	1289	1227	42	41			ABTB1	0	0.194712	0.411718	1.29677	1.24	1527	1227	8	41			ABTB1	0	0.565048	0.7968
ILMN_1753370	ABTB2	11	25841	Homo sapiens ankyrin repeat and BTB (POZ) domain containing 2 (ABTB2), mRNA.	205	7.78	0			ABTB2	0	1	1	0	1	216	215	0	0			ABTB2	0	1	1	0	1.05	225	215	0	0			ABTB2	0	1	1	0	1.06	227	215	0	0			ABTB2	0	1	1
ILMN_1738921	ACAA1	3	30	Homo sapiens acetyl-Coenzyme A acyltransferase 1 (peroxisomal 3-oxoacyl-Coenzyme A thiolase) (ACAA1), nuclear gene encoding mitochondrial protein, mRNA.	206	10.86	156			ACAA1	0	0.547595	0.707445	-0.60137	-1.07	1771	1888	30	41			ACAA1	0	0.782748	0.862926	0.27574	1.03	1940	1888	42	41			ACAA1	0	0.591649	0.762805	-0.53645	-1.08	1740	1888	8	41			ACAA1	0	0.506813	0.759667
ILMN_1660199	ACAA2	18	10449	Homo sapiens acetyl-Coenzyme A acyltransferase 2 (mitochondrial 3-oxoacyl-Coenzyme A thiolase) (ACAA2), nuclear gene encoding mitochondrial protein, mRNA.	207	9.89	156			ACAA2	0	0.408082	0.588742	0.82727	1.08	947	876	30	41			ACAA2	0	0.0561271	0.136428	1.91005	1.17	1027	876	42	41			ACAA2	0	0.971384	0.98522	-0.03587	-1.01	872	876	8	41			ACAA2	0	0.170091	0.458702
ILMN_2331636	ACACA	17	31	Homo sapiens acetyl-Coenzyme A carboxylase alpha (ACACA), transcript variant 3, mRNA.	208	9.42	156			ACACA	0	0.176061	0.342732	1.35298	1.12	740	659	30	41			ACACA	0	0.548024	0.686303	0.60072	1.04	688	659	42	41			ACACA	0	0.619795	0.782681	-0.49614	-1.08	611	659	8	41			ACACA	0	0.273497	0.574222
ILMN_1772123	ACACA	17	31	Homo sapiens acetyl-Coenzyme A carboxylase alpha (ACACA), transcript variant 2, mRNA.	209	8.91	153			ACACA	0	0.210465	0.386225	1.25229	1.09	506	464	30	41			ACACA	0	0.368303	0.527623	0.89966	1.05	489	464	41	41			ACACA	0	0.617886	0.781689	-0.49885	-1.06	438	464	8	41			ACACA	0	0.354092	0.646256
ILMN_1667641	ACACA	17	31	Homo sapiens acetyl-Coenzyme A carboxylase alpha (ACACA), transcript variant 2, mRNA.	210	7.74	0			ACACA	0	1	1	0	-1.01	213	215	0	0			ACACA	0	1	1	0	-1.01	212	215	0	0			ACACA	0	1	1	0	-1.01	212	215	0	0			ACACA	0	1	1
ILMN_1763852	ACACB	12	32	Homo sapiens acetyl-Coenzyme A carboxylase beta (ACACB), mRNA.	211	9.26	154			ACACB	0	0.00271	0.0184434	-2.99885	-1.26	567	714	30	41			ACACB	0	0.0114564	0.0415324	-2.52846	-1.2	596	714	41	41			ACACB	0	0.0097108	0.0889133	-2.58596	-1.44	497	714	8	41			ACACB	0	0.155809	0.441942
ILMN_1687303	ACAD10	12	80724	Homo sapiens acyl-Coenzyme A dehydrogenase family, member 10 (ACAD10), mRNA.	212	9.38	155			ACAD10	0	0.997797	0.999142	-0.00276	-1	665	665	30	41			ACAD10	0	0.661847	0.777409	0.43736	1.03	684	665	42	41			ACAD10	0	0.16861	0.382124	-1.37668	-1.18	563	665	8	41			ACAD10	0	0.475403	0.736384
ILMN_1761058	ACAD11	3	84129	Homo sapiens acyl-Coenzyme A dehydrogenase family, member 11 (ACAD11), mRNA.	213	10.02	156			ACAD11	0	0.0019562	0.0145678	-3.09681	-1.33	950	1268	30	41			ACAD11	0	0.0094454	0.0359757	-2.5955	-1.25	1010	1268	42	41			ACAD11	0	0.0521912	0.208888	-1.94155	-1.48	858	1268	8	41			ACAD11	0	0.0437941	0.229456
ILMN_2225595	ACAD8	11	27034	Homo sapiens acyl-Coenzyme A dehydrogenase family, member 8 (ACAD8), mRNA.	214	9.58	156			ACAD8	0	0.39927	0.581223	0.84293	1.07	791	737	30	41			ACAD8	0	0.359393	0.519124	0.91652	1.07	785	737	42	41			ACAD8	0	0.990721	0.995141	0.01163	1	738	737	8	41			ACAD8	0	0.515922	0.76603
ILMN_1724699	ACAD8	11	27034	Homo sapiens acyl-Coenzyme A dehydrogenase family, member 8 (ACAD8), mRNA.	215	10.1	156			ACAD8	0	0.383194	0.566422	0.87203	1.1	1145	1042	30	41			ACAD8	0	0.291681	0.453305	1.05444	1.1	1145	1042	42	41			ACAD8	0	0.692327	0.831347	0.3957	1.08	1124	1042	8	41			ACAD8	0	0.760981	0.900587
ILMN_1775579	ACAD9	3	28976	Homo sapiens acyl-Coenzyme A dehydrogenase family, member 9 (ACAD9), mRNA.	216	10.26	156			ACAD9	0	0.218848	0.39555	-1.2296	-1.13	1177	1326	30	41			ACAD9	0	0.22253	0.375102	-1.21983	-1.1	1202	1326	42	41			ACAD9	0	0.134836	0.337343	-1.4953	-1.25	1062	1326	8	41			ACAD9	0	0.868461	0.947338
ILMN_1660890	ACADL	2	33	Homo sapiens acyl-Coenzyme A dehydrogenase, long chain (ACADL), nuclear gene encoding mitochondrial protein, mRNA.	217	7.74	0			ACADL	0	1	1	0	-1	212	213	0	0			ACADL	0	1	1	0	1.01	216	213	0	0			ACADL	0	1	1	0	-1.02	209	213	0	0			ACADL	0	1	1
ILMN_1778104	ACADM	1	34	Homo sapiens acyl-Coenzyme A dehydrogenase, C-4 to C-12 straight chain (ACADM), nuclear gene encoding mitochondrial protein, mRNA.	218	9.64	156			ACADM	0	0.0144542	0.0622274	2.44577	1.29	897	693	30	41			ACADM	0	0.027458	0.0796648	2.20494	1.22	848	693	42	41			ACADM	0	0.681984	0.824683	0.40976	1.08	745	693	8	41			ACADM	0	0.102415	0.355268
ILMN_2053679	ACADM	1	34	Homo sapiens acyl-Coenzyme A dehydrogenase, C-4 to C-12 straight chain (ACADM), nuclear gene encoding mitochondrial protein, mRNA.	219	11.11	156			ACADM	0	0.0083564	0.0414388	2.63732	1.41	2523	1792	30	41			ACADM	0	0.0068528	0.0282028	2.70392	1.36	2444	1792	42	41			ACADM	0	0.356286	0.578163	0.92247	1.21	2168	1792	8	41			ACADM	0	0.0503944	0.245811
ILMN_1795104	ACADS	12	35	Homo sapiens acyl-Coenzyme A dehydrogenase, C-2 to C-3 short chain (ACADS), nuclear gene encoding mitochondrial protein, mRNA.	220	8.73	153			ACADS	0	0.560172	0.71795	-0.58259	-1.03	406	418	29	41			ACADS	0	0.33771	0.498542	0.9587	1.04	436	418	41	41			ACADS	0	0.299484	0.524577	1.03754	1.09	454	418	8	41			ACADS	0	0.442112	0.712022
ILMN_1740920	ACADSB	10	36	Homo sapiens acyl-Coenzyme A dehydrogenase, short/branched chain (ACADSB), nuclear gene encoding mitochondrial protein, mRNA.	221	8.18	93			ACADSB	0	1	1	0	-1.01	290	292	23	24			ACADSB	0	1	1	0	1.02	296	292	30	24			ACADSB	0	1	1	0	-1.07	272	292	1	24			ACADSB	0	1	1
ILMN_2263466	ACADVL	17	37	Homo sapiens acyl-Coenzyme A dehydrogenase, very long chain (ACADVL), nuclear gene encoding mitochondrial protein, transcript variant 1, mRNA.	222	9.22	155			ACADVL	0	0.288006	0.472077	-1.06251	-1.07	584	627	30	40			ACADVL	0	0.45723	0.609201	-0.74342	-1.05	598	627	42	40			ACADVL	0	0.446216	0.653696	-0.76174	-1.1	568	627	8	40			ACADVL	0	0.883019	0.954064
ILMN_1806408	ACADVL	17	37	Homo sapiens acyl-Coenzyme A dehydrogenase, very long chain (ACADVL), nuclear gene encoding mitochondrial protein, transcript variant 2, mRNA.	223	12.33	156			ACADVL	0	0.37165	0.555716	-0.89339	-1.1	4964	5484	30	41			ACADVL	0	0.520879	0.664837	-0.64199	-1.06	5169	5484	42	41			ACADVL	0	0.738646	0.859853	-0.33365	-1.07	5136	5484	8	41			ACADVL	0	0.793424	0.914852
ILMN_2352009	ACADVL	17	37	Homo sapiens acyl-Coenzyme A dehydrogenase, very long chain (ACADVL), nuclear gene encoding mitochondrial protein, transcript variant 1, mRNA.	224	10.34	156			ACADVL	0	0.50011	0.669865	-0.67432	-1.07	1249	1331	30	41			ACADVL	0	0.693906	0.801098	-0.39356	-1.03	1290	1331	42	41			ACADVL	0	0.784239	0.887028	-0.2738	-1.04	1277	1331	8	41			ACADVL	0	0.650631	0.845133
ILMN_1693148	ACAN	15	176	Homo sapiens aggrecan (ACAN), transcript variant 2, mRNA.	225	7.76	0			ACAN	0	1	1	0	1.01	219	216	0	0			ACAN	0	1	1	0	-1.01	214	216	0	0			ACAN	0	1	1	0	1	217	216	0	0			ACAN	0	1	1
ILMN_1808395	ACAP1	17	9744	Homo sapiens ArfGAP with coiled-coil, ankyrin repeat and PH domains 1 (ACAP1), mRNA.	226	11.42	156			ACAP1	0	0.0006504	0.0066047	-3.40968	-1.44	2401	3458	30	41			ACAP1	0	0.0011466	0.007092	-3.25184	-1.34	2576	3458	42	41			ACAP1	-2	0.005541	0.0672703	-2.77377	-1.53	2253	3458	8	41			ACAP1	0	0.0204081	0.151865
ILMN_1743847	ACAP3	1	116983	Homo sapiens ArfGAP with coiled-coil, ankyrin repeat and PH domains 3 (ACAP3), mRNA.	227	7.97	24			ACAP3	0	1	1	0	-1.06	242	257	3	7			ACAP3	0	1	1	0	-1.02	251	257	7	7			ACAP3	0	1	1	0	-1.02	252	257	2	7			ACAP3	0	1	1
ILMN_1800008	ACAT1	11	38	Homo sapiens acetyl-Coenzyme A acetyltransferase 1 (acetoacetyl Coenzyme A thiolase) (ACAT1), nuclear gene encoding mitochondrial protein, mRNA.	228	10.58	156			ACAT1	0	0.364795	0.549504	0.90627	1.1	1552	1406	30	41			ACAT1	0	0.128078	0.25251	1.52172	1.16	1627	1406	42	41			ACAT1	0	0.848935	0.921531	0.19048	1.03	1452	1406	8	41			ACAT1	0	0.146802	0.428282
ILMN_2133799	ACAT2	6	39	Homo sapiens acetyl-Coenzyme A acetyltransferase 2 (acetoacetyl Coenzyme A thiolase) (ACAT2), mRNA.	229	8	10			ACAT2	0	1	1	0	1.01	259	255	1	3			ACAT2	0	1	1	0	1.02	259	255	4	3			ACAT2	0	1	1	0	-1.04	245	255	0	3			ACAT2	0	1	1
ILMN_1708672	ACAT2	6	39	Homo sapiens acetyl-Coenzyme A acetyltransferase 2 (ACAT2), mRNA.	230	9.62	155			ACAT2	0	0.445347	0.622907	-0.7632	-1.07	781	833	30	41			ACAT2	0	0.292488	0.453988	-1.05268	-1.08	768	833	42	41			ACAT2	0	0.171798	0.385525	-1.36645	-1.19	702	833	8	41			ACAT2	0	0.950608	0.981707
ILMN_1665945	ACBD3	1	64746	Homo sapiens acyl-Coenzyme A binding domain containing 3 (ACBD3), mRNA.	231	10.59	156			ACBD3	0	0.889836	0.940544	-0.13851	-1.02	1541	1567	30	41			ACBD3	0	0.985845	0.990591	-0.01774	-1	1564	1567	42	41			ACBD3	0	0.586399	0.758785	-0.54406	-1.1	1425	1567	8	41			ACBD3	0	0.65963	0.850104
ILMN_1676288	ACBD4	17	79777	Homo sapiens acyl-Coenzyme A binding domain containing 4 (ACBD4), mRNA.	232	8.04	30			ACBD4	0	1	1	0	-1.03	259	266	6	6			ACBD4	0	1	1	0	-1.02	262	266	9	6			ACBD4	0	1	1	0	-1.01	264	266	1	6			ACBD4	0	1	1
ILMN_1693250	ACBD5	10	91452	Homo sapiens acyl-Coenzyme A binding domain containing 5 (ACBD5), transcript variant 1, mRNA.	233	8.15	67			ACBD5	0	1	1	0	1.02	288	282	13	16			ACBD5	0	1	1	0	1.01	283	282	20	16			ACBD5	0	1	1	0	1.02	287	282	3	16			ACBD5	0	1	1
ILMN_2295980	ACBD5	10	91452	Homo sapiens acyl-Coenzyme A binding domain containing 5 (ACBD5), transcript variant 1, mRNA.	234	7.91	3			ACBD5	0	1	1	0	1.01	241	239	1	0			ACBD5	0	1	1	0	1.01	241	239	2	0			ACBD5	0	1	1	0	1.01	243	239	0	0			ACBD5	0	1	1
ILMN_2410362	ACBD5	10	91452	Homo sapiens acyl-Coenzyme A binding domain containing 5 (ACBD5), transcript variant 1, mRNA.	235	8.57	154			ACBD5	0	0.840041	0.910187	0.20184	1.01	383	380	30	40			ACBD5	0	0.630865	0.753378	0.48051	1.02	386	380	41	40			ACBD5	0	0.403603	0.618804	0.8352	1.05	399	380	8	40			ACBD5	0	0.611933	0.822127
ILMN_1684271	ACBD6	1	84320	Homo sapiens acyl-Coenzyme A binding domain containing 6 (ACBD6), mRNA.	236	9.12	154			ACBD6	0	2.85e-05	0.000613	-4.18506	-1.35	507	685	30	41			ACBD6	0	2.02e-05	0.0003052	-4.26311	-1.31	523	685	41	41			ACBD6	-2	0.00031	0.0137943	-3.60683	-1.5	455	685	8	41			ACBD6	0	0.0223836	0.159502
ILMN_1726388	ACBD7	10	414149	PREDICTED: Homo sapiens acyl-Coenzyme A binding domain containing 7 (ACBD7), mRNA.	237	7.81	16			ACBD7	0	1	1	0	-1.05	226	236	5	6			ACBD7	0	1	1	0	-1.06	222	236	4	6			ACBD7	0	1	1	0	-1.11	213	236	0	6			ACBD7	0	1	1
ILMN_2106002	ACBD7	10	414149	Homo sapiens acyl-Coenzyme A binding domain containing 7 (ACBD7), mRNA.	238	7.86	2			ACBD7	0	1	1	0	1.01	234	232	0	1			ACBD7	0	1	1	0	-1.01	229	232	1	1			ACBD7	0	1	1	0	1.03	239	232	0	1			ACBD7	0	1	1
ILMN_1779685	ACCN1	17	40	Homo sapiens amiloride-sensitive cation channel 1, neuronal (ACCN1), transcript variant 2, mRNA.	239	7.99	11			ACCN1	0	1	1	0	-1.02	251	256	1	4			ACCN1	0	1	1	0	-1.02	252	256	2	4			ACCN1	0	1	1	0	-1.03	248	256	0	4			ACCN1	0	1	1
ILMN_1665932	ACCN1	17	40	Homo sapiens amiloride-sensitive cation channel 1, neuronal (ACCN1), transcript variant 2, mRNA.	240	8.01	16			ACCN1	0	1	1	0	-1	257	257	4	3			ACCN1	0	1	1	0	-1	257	257	3	3			ACCN1	0	1	1	0	1.01	261	257	1	3			ACCN1	0	1	1
ILMN_1769694	ACCN2	12	41	Homo sapiens amiloride-sensitive cation channel 2, neuronal (ACCN2), transcript variant 2, mRNA.	241	8.09	53			ACCN2	0	1	1	0	-1.01	276	280	11	15			ACCN2	0	1	1	0	-1.05	267	280	12	15			ACCN2	0	1	1	0	-1.03	271	280	4	15			ACCN2	0	1	1
ILMN_1727251	ACCN2	12	41	Homo sapiens amiloride-sensitive cation channel 2, neuronal (ACCN2), transcript variant 1, mRNA.	242	7.82	1			ACCN2	0	1	1	0	1.01	225	224	0	1			ACCN2	0	1	1	0	-1	224	224	0	1			ACCN2	0	1	1	0	1.04	234	224	0	1			ACCN2	0	1	1
ILMN_1734479	ACCN3	7	9311	Homo sapiens amiloride-sensitive cation channel 3 (ACCN3), transcript variant 3, mRNA.	243	8.6	152			ACCN3	0	0.117688	0.261869	-1.56455	-1.08	383	412	30	40			ACCN3	0	0.0723845	0.165469	-1.79669	-1.09	379	412	40	40			ACCN3	0	0.0596195	0.22354	-1.8836	-1.16	355	412	8	40			ACCN3	0	0.154966	0.440708
ILMN_2368728	ACCN3	7	9311	Homo sapiens amiloride-sensitive cation channel 3 (ACCN3), transcript variant 2, mRNA.	244	7.96	9			ACCN3	0	1	1	0	-1.08	242	261	0	4			ACCN3	0	1	1	0	-1.06	245	261	3	4			ACCN3	0	1	1	0	-1.1	238	261	0	4			ACCN3	0	1	1
ILMN_2394902	ACCN4	2	55515	Homo sapiens amiloride-sensitive cation channel 4, pituitary (ACCN4), transcript variant 1, mRNA.	245	7.9	2			ACCN4	0	1	1	0	1.01	241	239	1	0			ACCN4	0	1	1	0	-1.03	231	239	0	0			ACCN4	0	1	1	0	1.04	248	239	1	0			ACCN4	0	1	1
ILMN_2394897	ACCN4	2	55515	Homo sapiens amiloride-sensitive cation channel 4, pituitary (ACCN4), transcript variant 1, mRNA.	246	7.86	22			ACCN4	0	1	1	0	1.02	238	234	5	6			ACCN4	0	1	1	0	-1.01	230	234	6	6			ACCN4	0	1	1	0	-1.02	229	234	0	6			ACCN4	0	1	1
ILMN_2287535	ACCN4	2	55515	Homo sapiens amiloride-sensitive cation channel 4, pituitary (ACCN4), transcript variant 1, mRNA.	247	7.77	0			ACCN4	0	1	1	0	-1	217	218	0	0			ACCN4	0	1	1	0	1.01	219	218	0	0			ACCN4	0	1	1	0	-1.03	212	218	0	0			ACCN4	0	1	1
ILMN_1750295	ACCN5	4	51802	Homo sapiens amiloride-sensitive cation channel 5, intestinal (ACCN5), mRNA.	248	7.79	0			ACCN5	0	1	1	0	1	220	220	0	0			ACCN5	0	1	1	0	1.03	227	220	0	0			ACCN5	0	1	1	0	-1.02	215	220	0	0			ACCN5	0	1	1
ILMN_1716480	ACD	16	65057	Homo sapiens adrenocortical dysplasia homolog (mouse) (ACD), transcript variant 2, mRNA.	249	9.38	156			ACD	0	0.465365	0.639882	-0.73004	-1.05	662	696	30	41			ACD	0	0.497234	0.645668	-0.67885	-1.04	668	696	42	41			ACD	0	0.0348618	0.168839	-2.10996	-1.26	554	696	8	41			ACD	0	0.544983	0.784753
ILMN_1715192	ACE	17	1636	Homo sapiens angiotensin I converting enzyme (peptidyl-dipeptidase A) 1 (ACE), transcript variant 3, mRNA.	250	7.88	3			ACE	0	1	1	0	-1.02	234	238	0	1			ACE	0	1	1	0	-1.03	231	238	0	1			ACE	0	1	1	0	1.03	244	238	1	1			ACE	0	1	1
ILMN_2339410	ACE	17	1636	Homo sapiens angiotensin I converting enzyme (peptidyl-dipeptidase A) 1 (ACE), transcript variant 2, mRNA.	251	7.71	0			ACE	0	1	1	0	1.01	210	208	0	0			ACE	0	1	1	0	1.01	209	208	0	0			ACE	0	1	1	0	-1	208	208	0	0			ACE	0	1	1
ILMN_1779984	ACE	17	1636	Homo sapiens angiotensin I converting enzyme (peptidyl-dipeptidase A) 1 (ACE), transcript variant 1, mRNA.	252	7.74	0			ACE	0	1	1	0	-1	211	211	0	0			ACE	0	1	1	0	1	212	211	0	0			ACE	0	1	1	0	-1.01	210	211	0	0			ACE	0	1	1
ILMN_1667018	ACE2	X	59272	Homo sapiens angiotensin I converting enzyme (peptidyl-dipeptidase A) 2 (ACE2), mRNA.	253	7.83	1			ACE2	0	1	1	0	-1	227	228	0	1			ACE2	0	1	1	0	-1.01	225	228	0	1			ACE2	0	1	1	0	-1.02	224	228	0	1			ACE2	0	1	1
ILMN_2333219	ACHE	7	43	Homo sapiens acetylcholinesterase (Yt blood group) (ACHE), transcript variant E4-E6, mRNA.	254	7.72	0			ACHE	0	1	1	0	1	210	209	0	0			ACHE	0	1	1	0	-1.01	207	209	0	0			ACHE	0	1	1	0	-1.01	207	209	0	0			ACHE	0	1	1
ILMN_1780485	ACHE	7	43	Homo sapiens acetylcholinesterase (YT blood group) (ACHE), transcript variant E4-E5, mRNA.	255	8.08	41			ACHE	0	1	1	0	1.03	275	266	11	11			ACHE	0	1	1	0	1	267	266	9	11			ACHE	0	1	1	0	1.01	269	266	1	11			ACHE	0	1	1
ILMN_1735471	ACHE	7	43	Homo sapiens acetylcholinesterase (YT blood group) (ACHE), transcript variant E4-E5, mRNA.	256	8.19	93			ACHE	0	1	1	0	1.01	292	289	19	21			ACHE	0	1	1	0	1	290	289	27	21			ACHE	0	0.296818	0.521697	1.04328	1.04	302	289	7	21			ACHE	0	1	1
ILMN_1699636	ACIN1	14	22985	Homo sapiens apoptotic chromatin condensation inducer 1 (ACIN1), mRNA.	257	10.34	156			ACIN1	0	0.299652	0.484326	-1.03718	-1.11	1245	1378	30	41			ACIN1	0	0.492851	0.641268	-0.68578	-1.06	1300	1378	42	41			ACIN1	0	0.16136	0.372869	-1.40051	-1.23	1117	1378	8	41			ACIN1	0	0.993091	0.996386
ILMN_2371379	ACLY	17	47	Homo sapiens ATP citrate lyase (ACLY), transcript variant 2, mRNA.	258	11.33	156			ACLY	0	0.38592	0.568867	0.86704	1.1	2639	2395	30	41			ACLY	0	0.193997	0.339197	1.29885	1.14	2734	2395	42	41			ACLY	0	0.612559	0.777713	0.50642	1.08	2591	2395	8	41			ACLY	0	0.300631	0.599715
ILMN_1749014	ACLY	17	47	Homo sapiens ATP citrate lyase (ACLY), transcript variant 1, mRNA.	259	10.49	156			ACLY	0	0.917287	0.955422	0.10385	1.01	1425	1405	30	41			ACLY	0	0.606946	0.734881	0.51444	1.06	1490	1405	42	41			ACLY	0	0.576435	0.751994	-0.5586	-1.1	1281	1405	8	41			ACLY	0	0.317512	0.613325
ILMN_1727091	ACMSD	2	130013	Homo sapiens aminocarboxymuconate semialdehyde decarboxylase (ACMSD), mRNA.	260	8.69	155			ACMSD	0	0.0946012	0.226108	-1.67161	-1.08	400	434	30	41			ACMSD	0	0.109576	0.225576	-1.6001	-1.07	406	434	42	41			ACMSD	0	0.390253	0.608636	-0.85916	-1.05	411	434	8	41			ACMSD	0	0.645435	0.841855
ILMN_1771348	ACN9	7	57001	Homo sapiens ACN9 homolog (S. cerevisiae) (ACN9), mRNA.	261	9.15	154			ACN9	0	0.166485	0.330059	1.38359	1.11	599	540	30	41			ACN9	0	0.277658	0.437661	1.0856	1.07	579	540	41	41			ACN9	0	0.723042	0.85068	-0.3544	-1.04	519	540	8	41			ACN9	0	0.193913	0.487879
ILMN_2134039	ACN9	7	57001	Homo sapiens ACN9 homolog (S. cerevisiae) (ACN9), mRNA.	262	10.47	156			ACN9	0	0.420409	0.600579	0.80571	1.1	1475	1345	30	41			ACN9	0	0.39504	0.552832	0.85051	1.09	1467	1345	42	41			ACN9	0	0.894564	0.946629	-0.13253	-1.02	1322	1345	8	41			ACN9	0	0.246953	0.548659
ILMN_1750800	ACO1	9	48	Homo sapiens aconitase 1, soluble (ACO1), mRNA.	263	10.18	156			ACO1	0	0.0264501	0.0940342	2.21954	1.27	1308	1027	30	41			ACO1	0	0.141765	0.271582	1.46925	1.15	1180	1027	42	41			ACO1	0	0.424705	0.635874	0.79829	1.14	1175	1027	8	41			ACO1	0	0.0213605	0.154616
ILMN_1654861	ACO2	22	50	Homo sapiens aconitase 2, mitochondrial (ACO2), nuclear gene encoding mitochondrial protein, mRNA.	264	9.83	156			ACO2	0	0.743851	0.846526	0.32676	1.03	910	887	30	41			ACO2	0	0.434996	0.588144	0.78067	1.06	939	887	42	41			ACO2	0	0.625126	0.78617	-0.4886	-1.04	853	887	8	41			ACO2	0	0.29318	0.593622
ILMN_2121389	ACOT1	14	641371	Homo sapiens acyl-CoA thioesterase 1 (ACOT1), mRNA.	265	7.83	0			ACOT1	0	1	1	0	-1.02	222	227	0	0			ACOT1	0	1	1	0	1.01	230	227	0	0			ACOT1	0	1	1	0	1.03	233	227	0	0			ACOT1	0	1	1
ILMN_1715543	ACOT1	14	641371	Homo sapiens acyl-CoA thioesterase 1 (ACOT1), mRNA.	266	8.48	136			ACOT1	0	7.9e-06	0.0002211	-4.46703	-1.29	323	415	25	41			ACOT1	0	0.0003265	0.0026748	-3.59332	-1.22	341	415	35	41			ACOT1	0	0.0004707	0.0175313	-3.49692	-1.3	320	415	6	41			ACOT1	0	0.0006263	0.0199388
ILMN_1739594	ACOT11	1	26027	Homo sapiens acyl-CoA thioesterase 11 (ACOT11), transcript variant 2, mRNA.	267	8.04	33			ACOT11	0	1	1	0	1.05	266	252	7	3			ACOT11	0	1	1	0	1.05	265	252	10	3			ACOT11	0	1	1	0	1.12	283	252	4	3			ACOT11	0	1	1
ILMN_2353978	ACOT11	1	26027	Homo sapiens acyl-CoA thioesterase 11 (ACOT11), transcript variant 1, mRNA.	268	8.18	61			ACOT11	0	1	1	0	-1	290	290	11	17			ACOT11	0	1	1	0	-1.01	288	290	19	17			ACOT11	0	1	1	0	-1	289	290	3	17			ACOT11	0	1	1
ILMN_1785474	ACOT12	5	134526	Homo sapiens acyl-CoA thioesterase 12 (ACOT12), mRNA.	269	7.95	5			ACOT12	0	1	1	0	-1.04	242	251	0	1			ACOT12	0	1	1	0	-1.02	245	251	2	1			ACOT12	0	1	1	0	1.01	254	251	0	1			ACOT12	0	1	1
ILMN_2188959	ACOT2	14	10965	Homo sapiens acyl-CoA thioesterase 2 (ACOT2), mRNA.	270	8.79	150			ACOT2	0	7.71e-05	0.0013013	-3.95331	-1.31	399	521	28	41			ACOT2	0	0.0009322	0.0060116	-3.31024	-1.22	426	521	40	41			ACOT2	0	0.0229603	0.136717	-2.27409	-1.31	397	521	7	41			ACOT2	0	0.0111328	0.10924
ILMN_1716237	ACOT2	14	10965	Homo sapiens acyl-CoA thioesterase 2 (ACOT2), nuclear gene encoding mitochondrial protein, mRNA.	271	8.43	139			ACOT2	0	0.0013705	0.0112927	-3.2008	-1.14	331	377	27	41			ACOT2	0	0.0057011	0.0245756	-2.76449	-1.11	338	377	36	41			ACOT2	0	5.37e-05	0.0048337	-4.03901	-1.18	320	377	7	41			ACOT2	0	0.0079696	0.0905399
ILMN_1764321	ACOT4	14	122970	Homo sapiens acyl-CoA thioesterase 4 (ACOT4), mRNA.	272	8.4	118			ACOT4	0	0.476659	0.64952	-0.71169	-1.04	340	355	24	35			ACOT4	0	0.656529	0.772939	-0.44471	-1.03	346	355	30	35			ACOT4	0	0.705949	0.839603	-0.3773	-1.04	340	355	6	35			ACOT4	0	0.0289026	0.184949
ILMN_2156699	ACOT6	14	641372	Homo sapiens acyl-CoA thioesterase 6 (ACOT6), mRNA.	273	7.73	0			ACOT6	0	1	1	0	1	211	210	0	0			ACOT6	0	1	1	0	1.01	211	210	0	0			ACOT6	0	1	1	0	1.03	217	210	0	0			ACOT6	0	1	1
ILMN_1788078	ACOT7	1	11332	Homo sapiens acyl-CoA thioesterase 7 (ACOT7), transcript variant hBACHc, mRNA.	274	7.81	1			ACOT7	0	1	1	0	-1	224	225	0	0			ACOT7	0	1	1	0	1	226	225	0	0			ACOT7	0	1	1	0	-1.02	221	225	0	0			ACOT7	0	1	1
ILMN_1784756	ACOT7	1	11332	Homo sapiens acyl-CoA thioesterase 7 (ACOT7), transcript variant hBACHd, mRNA.	275	7.8	0			ACOT7	0	1	1	0	-1.04	219	228	0	0			ACOT7	0	1	1	0	-1.01	226	228	0	0			ACOT7	0	1	1	0	-1.01	225	228	0	0			ACOT7	0	1	1
ILMN_1728883	ACOT7	1	11332	Homo sapiens acyl-CoA thioesterase 7 (ACOT7), transcript variant hBACHa/X, mRNA.	276	7.93	7			ACOT7	0	1	1	0	1.03	245	237	1	0			ACOT7	0	1	1	0	1.04	246	237	6	0			ACOT7	0	1	1	0	1.03	245	237	0	0			ACOT7	0	1	1
ILMN_1740265	ACOT7	1	11332	Homo sapiens acyl-CoA thioesterase 7 (ACOT7), transcript variant hBACHb, mRNA.	277	10.58	156			ACOT7	0	0.0691976	0.183191	1.81713	1.23	1747	1416	30	41			ACOT7	0	0.121148	0.242034	1.54997	1.14	1618	1416	42	41			ACOT7	0	0.257967	0.481613	1.13121	1.21	1711	1416	8	41			ACOT7	0	0.284326	0.584858
ILMN_2252621	ACOT7	1	11332	Homo sapiens acyl-CoA thioesterase 7 (ACOT7), transcript variant hBACHa, mRNA.	278	7.76	1			ACOT7	0	1	1	0	-1.05	211	221	0	1			ACOT7	0	1	1	0	-1.02	216	221	0	1			ACOT7	0	1	1	0	1	222	221	0	1			ACOT7	0	1	1
ILMN_2332250	ACOT7	1	11332	Homo sapiens acyl-CoA thioesterase 7 (ACOT7), transcript variant hBACHa, mRNA.	279	8.71	150			ACOT7	0	0.0805184	0.202997	1.74769	1.16	469	403	30	38			ACOT7	0	0.368946	0.528236	0.89845	1.05	424	403	40	38			ACOT7	0	0.42545	0.635932	0.797	1.07	431	403	8	38			ACOT7	0	0.320273	0.61559
ILMN_1719178	ACOT7	1	11332	Homo sapiens acyl-CoA thioesterase 7 (ACOT7), transcript variant hBACHb, mRNA.	280	7.73	1			ACOT7	0	1	1	0	-1	212	213	0	0			ACOT7	0	1	1	0	1	213	213	1	0			ACOT7	0	1	1	0	-1.01	211	213	0	0			ACOT7	0	1	1
ILMN_1679600	ACOT8	20	10005	Homo sapiens acyl-CoA thioesterase 8 (ACOT8), transcript variant 1, mRNA.	281	8.82	154			ACOT8	0	0.151435	0.310498	1.43448	1.08	464	428	30	40			ACOT8	0	0.262917	0.422239	1.11952	1.06	454	428	42	40			ACOT8	0	0.172374	0.386309	1.36461	1.09	468	428	8	40			ACOT8	0	0.0661847	0.282866
ILMN_2367070	ACOT9	X	23597	Homo sapiens acyl-CoA thioesterase 9 (ACOT9), transcript variant 1, mRNA.	282	9.49	155			ACOT9	0	0.380925	0.56436	0.87619	1.07	715	670	30	41			ACOT9	0	0.058368	0.140721	1.89292	1.14	765	670	42	41			ACOT9	0	0.977946	0.988928	0.02764	1	673	670	8	41			ACOT9	0	0.126714	0.398344
ILMN_1658995	ACOT9	X	23597	Homo sapiens acyl-CoA thioesterase 9 (ACOT9), transcript variant 2, mRNA.	283	9.7	155			ACOT9	0	0.354597	0.539503	0.92571	1.1	832	759	30	41			ACOT9	0	0.0718488	0.1646	1.80007	1.18	896	759	42	41			ACOT9	0	0.529302	0.71804	0.62907	1.1	837	759	8	41			ACOT9	0	0.152454	0.437016
ILMN_1750158	ACOX1	17	51	Homo sapiens acyl-Coenzyme A oxidase 1, palmitoyl (ACOX1), transcript variant 2, mRNA.	284	8.57	123			ACOX1	0	0.0001708	0.0024011	3.75866	1.33	405	305	25	23			ACOX1	0	5.8e-06	0.0001085	4.53473	1.33	407	305	37	23			ACOX1	2	0.0077801	0.0797762	2.66147	1.57	479	305	7	23			ACOX1	0	0.0013246	0.030532
ILMN_1668839	ACOX1	17	51	Homo sapiens acyl-Coenzyme A oxidase 1, palmitoyl (ACOX1), transcript variant 2, mRNA.	285	7.97	31			ACOX1	0	1	1	0	1.01	253	252	8	9			ACOX1	0	1	1	0	-1.02	248	252	7	9			ACOX1	0	1	1	0	-1.03	245	252	0	9			ACOX1	0	1	1
ILMN_1765767	ACOX1	17	51	Homo sapiens acyl-Coenzyme A oxidase 1, palmitoyl (ACOX1), transcript variant 1, mRNA.	286	7.97	39			ACOX1	0	1	1	0	1.05	254	243	9	9			ACOX1	0	1	1	0	1.02	248	243	7	9			ACOX1	0	1	1	0	-1	243	243	2	9			ACOX1	0	1	1
ILMN_1685703	ACOX2	3	8309	Homo sapiens acyl-Coenzyme A oxidase 2, branched chain (ACOX2), mRNA.	287	8.26	89			ACOX2	0	1	1	0	1.08	308	285	14	17			ACOX2	0	1	1	0	1.12	320	285	28	17			ACOX2	0	0.0794941	0.258217	1.75363	1.2	343	285	7	17			ACOX2	0	1	1
ILMN_1743396	ACOX3	4	8310	Homo sapiens acyl-Coenzyme A oxidase 3, pristanoyl (ACOX3), mRNA.	288	9.38	155			ACOX3	0	0.832325	0.906587	0.21172	1.02	661	650	30	41			ACOX3	0	0.528513	0.670252	0.63028	1.04	678	650	41	41			ACOX3	0	0.497348	0.694129	-0.67867	-1.07	605	650	8	41			ACOX3	0	0.231692	0.532838
ILMN_1743680	ACOXL	2	55289	Homo sapiens acyl-Coenzyme A oxidase-like (ACOXL), mRNA.	289	7.75	0			ACOXL	0	1	1	0	1.01	216	215	0	0			ACOXL	0	1	1	0	1	215	215	0	0			ACOXL	0	1	1	0	-1.03	208	215	0	0			ACOXL	0	1	1
ILMN_1669633	ACP1	2	52	Homo sapiens acid phosphatase 1, soluble (ACP1), transcript variant 2, mRNA.	290	10.65	156			ACP1	0	0.0344421	0.11276	-2.11486	-1.26	1513	1906	30	41			ACP1	0	0.0322676	0.0900575	-2.14108	-1.23	1551	1906	42	41			ACP1	0	0.119525	0.3174	-1.55677	-1.28	1486	1906	8	41			ACP1	0	0.0553609	0.258209
ILMN_2344956	ACP1	2	52	Homo sapiens acid phosphatase 1, soluble (ACP1), transcript variant 4, mRNA.	291	12.11	156			ACP1	0	0.341309	0.525147	-0.95158	-1.12	4371	4904	30	41			ACP1	0	0.215771	0.366669	-1.23785	-1.14	4295	4904	42	41			ACP1	0	0.232921	0.455053	-1.19287	-1.22	4005	4904	8	41			ACP1	0	0.308827	0.606701
ILMN_2104830	ACP2	11	53	Homo sapiens acid phosphatase 2, lysosomal (ACP2), mRNA.	292	9.19	156			ACP2	0	0.0044438	0.026178	2.84481	1.23	615	500	30	41			ACP2	0	4.05e-05	0.0005202	4.10456	1.31	654	500	42	41			ACP2	0	0.893679	0.946347	0.13365	1.02	509	500	8	41			ACP2	0	0.0008645	0.0242512
ILMN_2078599	ACP5	19	54	Homo sapiens acid phosphatase 5, tartrate resistant (ACP5), mRNA.	293	9.2	155			ACP5	0	0.602942	0.750056	0.52017	1.04	596	575	30	41			ACP5	0	0.730174	0.827307	0.34489	1.02	587	575	42	41			ACP5	0	0.518229	0.710194	-0.64608	-1.09	526	575	8	41			ACP5	0	0.0898997	0.331878
ILMN_2234343	ACP6	1	51205	Homo sapiens acid phosphatase 6, lysophosphatidic (ACP6), mRNA.	294	8.51	149			ACP6	0	0.0008541	0.0080666	-3.33465	-1.11	363	403	30	41			ACP6	0	4e-07	1.39e-05	-5.0488	-1.16	348	403	37	41			ACP6	0	5.49e-05	0.0048861	-4.03374	-1.31	307	403	7	41			ACP6	0	0.023042	0.161979
ILMN_1706598	ACPL2	3	92370	Homo sapiens acid phosphatase-like 2 (ACPL2), mRNA.	295	8.74	153			ACPL2	0	0.523621	0.68802	-0.63777	-1.04	415	430	29	41			ACPL2	0	0.975317	0.985088	-0.03094	-1	429	430	42	41			ACPL2	0	0.805211	0.897944	0.24661	1.03	443	430	8	41			ACPL2	0	0.793717	0.91505
ILMN_2306955	ACPL2	3	92370	Homo sapiens acid phosphatase-like 2 (ACPL2), transcript variant 1, mRNA.	296	8.73	152			ACPL2	0	0.662263	0.790999	-0.43679	-1.03	407	417	28	41			ACPL2	0	0.349767	0.50969	0.93504	1.05	439	417	41	41			ACPL2	0	0.683387	0.825597	0.40785	1.06	440	417	8	41			ACPL2	0	0.476558	0.737417
ILMN_1758323	ACPP	3	55	Homo sapiens acid phosphatase, prostate (ACPP), mRNA.	297	9.07	154			ACPP	0	0.801018	0.887783	-0.25203	-1.02	531	542	30	41			ACPP	0	0.930883	0.9597	-0.08673	-1.01	538	542	41	41			ACPP	0	0.932852	0.966371	-0.08426	-1.01	536	542	8	41			ACPP	0	0.332199	0.627113
ILMN_1728331	ACPT	19	93650	Homo sapiens acid phosphatase, testicular (ACPT), mRNA.	298	9.16	156			ACPT	0	0.781953	0.873495	-0.27677	-1.02	556	565	30	41			ACPT	0	0.74816	0.839154	0.32107	1.02	575	565	42	41			ACPT	0	0.0711806	0.244822	1.80432	1.25	705	565	8	41			ACPT	0	0.694271	0.867179
ILMN_2351906	ACPT	19	93650	Homo sapiens acid phosphatase, testicular (ACPT), mRNA.	299	7.78	0			ACPT	0	1	1	0	1.03	222	216	0	0			ACPT	0	1	1	0	1.01	219	216	0	0			ACPT	0	1	1	0	1.09	236	216	0	0			ACPT	0	1	1
ILMN_1705637	ACR	22	49	Homo sapiens acrosin (ACR), mRNA.	300	8.07	32			ACR	0	1	1	0	-1.04	261	270	3	12			ACR	0	1	1	0	-1.02	266	270	7	12			ACR	0	1	1	0	1	271	270	2	12			ACR	0	1	1
ILMN_1784203	ACRBP	12	84519	Homo sapiens acrosin binding protein (ACRBP), mRNA.	301	11.43	156			ACRBP	2	0.0003265	0.0039796	3.5933	1.99	3565	1795	30	41			ACRBP	2	0.0003184	0.0026244	3.59985	1.82	3267	1795	42	41			ACRBP	2	0.0034032	0.053601	2.92875	2.87	5151	1795	8	41			ACRBP	0	0.298906	0.598326
ILMN_1666690	ACRC	X	93953	Homo sapiens acidic repeat containing (ACRC), mRNA.	302	8.89	154			ACRC	0	0.321568	0.505667	0.99124	1.06	494	465	30	41			ACRC	0	0.866554	0.917375	0.16804	1.01	469	465	41	41			ACRC	0	0.678827	0.82249	-0.41406	-1.04	446	465	8	41			ACRC	0	0.493931	0.749571
ILMN_1654468	ACRV1	11	56	Homo sapiens acrosomal vesicle protein 1 (ACRV1), transcript variant 11, mRNA.	303	8.01	14			ACRV1	0	1	1	0	-1.02	254	260	0	3			ACRV1	0	1	1	0	-1.01	256	260	3	3			ACRV1	0	1	1	0	-1.01	258	260	0	3			ACRV1	0	1	1
ILMN_2320277	ACRV1	11	56	Homo sapiens acrosomal vesicle protein 1 (ACRV1), transcript variant 5, mRNA.	304	7.78	0			ACRV1	0	1	1	0	1.01	219	216	0	0			ACRV1	0	1	1	0	1.02	221	216	0	0			ACRV1	0	1	1	0	-1.02	212	216	0	0			ACRV1	0	1	1
ILMN_2227011	ACSBG1	15	23205	Homo sapiens acyl-CoA synthetase bubblegum family member 1 (ACSBG1), mRNA.	305	8.75	140			ACSBG1	0	0.0093006	0.0449069	2.6008	1.26	466	369	27	34			ACSBG1	0	0.0004825	0.0035789	3.49029	1.28	472	369	40	34			ACSBG1	2	0.0021251	0.0407168	3.07217	1.65	610	369	8	34			ACSBG1	0	0.952343	0.982357
ILMN_1730002	ACSBG2	19	81616	Homo sapiens acyl-CoA synthetase bubblegum family member 2 (ACSBG2), mRNA.	306	7.85	0			ACSBG2	0	1	1	0	-1.03	228	234	0	0			ACSBG2	0	1	1	0	-1.03	228	234	0	0			ACSBG2	0	1	1	0	1.01	236	234	0	0			ACSBG2	0	1	1
ILMN_1716832	ACSF3	16	197322	Homo sapiens acyl-CoA synthetase family member 3 (ACSF3), mRNA.	307	8.23	89			ACSF3	0	0.0013745	0.0113201	-3.19995	-1.14	290	331	14	35			ACSF3	0	0.0003396	0.0027549	-3.58304	-1.13	292	331	20	35			ACSF3	0	0.0009667	0.0260557	-3.30004	-1.2	276	331	3	35			ACSF3	0	4.9e-05	0.0043835
ILMN_1684585	ACSL1	4	2180	Homo sapiens acyl-CoA synthetase long-chain family member 1 (ACSL1), mRNA.	308	11.72	156			ACSL1	0	0.0248811	0.0902927	2.24324	1.34	3183	2369	30	41			ACSL1	2	3.08e-05	0.0004254	4.16749	1.73	4092	2369	42	41			ACSL1	2	0.0079965	0.0809645	2.65222	2.44	5783	2369	8	41			ACSL1	0	0.0265061	0.176797
ILMN_2360705	ACSL3	2	2181	Homo sapiens acyl-CoA synthetase long-chain family member 3 (ACSL3), transcript variant 2, mRNA.	309	10.06	156			ACSL3	0	0.782777	0.873954	0.2757	1.03	1060	1032	30	41			ACSL3	0	0.523257	0.666438	0.63833	1.06	1091	1032	42	41			ACSL3	0	0.746271	0.864457	0.32356	1.06	1097	1032	8	41			ACSL3	0	0.505491	0.758286
ILMN_1654414	ACSL3	2	2181	Homo sapiens acyl-CoA synthetase long-chain family member 3 (ACSL3), transcript variant 1, mRNA.	310	8.2	88			ACSL3	0	1	1	0	-1.06	288	304	18	27			ACSL3	0	1	1	0	-1.05	289	304	20	27			ACSL3	0	1	1	0	-1.04	291	304	3	27			ACSL3	0	1	1
ILMN_1666096	ACSL3	2	2181	Homo sapiens acyl-CoA synthetase long-chain family member 3 (ACSL3), transcript variant 1, mRNA.	311	8.42	130			ACSL3	0	3.28e-05	0.0006757	4.15285	1.21	362	300	27	24			ACSL3	0	3.9e-06	7.89e-05	4.61691	1.19	357	300	39	24			ACSL3	0	0.0010613	0.0277263	3.27375	1.3	389	300	8	24			ACSL3	0	0.0012453	0.0296067
ILMN_2391458	ACSL4	X	2182	Homo sapiens acyl-CoA synthetase long-chain family member 4 (ACSL4), transcript variant 2, mRNA.	312	7.98	19			ACSL4	0	1	1	0	1.03	254	247	6	4			ACSL4	0	1	1	0	1.03	253	247	3	4			ACSL4	0	1	1	0	1.06	261	247	1	4			ACSL4	0	1	1
ILMN_2285506	ACSL4	X	2182	Homo sapiens acyl-CoA synthetase long-chain family member 4 (ACSL4), transcript variant 2, mRNA.	313	9.48	155			ACSL4	0	0.591379	0.741758	-0.53684	-1.05	700	733	30	41			ACSL4	0	0.686259	0.79574	-0.40394	-1.03	711	733	41	41			ACSL4	0	0.344502	0.567217	-0.94531	-1.15	636	733	8	41			ACSL4	0	0.558842	0.793898
ILMN_1691714	ACSL4	X	2182	Homo sapiens acyl-CoA synthetase long-chain family member 4 (ACSL4), transcript variant 2, mRNA.	314	7.76	0			ACSL4	0	1	1	0	-1.02	212	217	0	0			ACSL4	0	1	1	0	1.01	219	217	0	0			ACSL4	0	1	1	0	-1.02	212	217	0	0			ACSL4	0	1	1
ILMN_1683598	ACSL4	X	2182	Homo sapiens acyl-CoA synthetase long-chain family member 4 (ACSL4), transcript variant 1, mRNA.	315	10.72	156			ACSL4	0	0.0712157	0.187067	1.8041	1.26	1765	1397	30	41			ACSL4	0	0.0135404	0.0468744	2.46923	1.33	1852	1397	42	41			ACSL4	0	0.0666106	0.23627	1.83429	1.47	2059	1397	8	41			ACSL4	0	0.0378753	0.213858
ILMN_2370882	ACSL5	10	51703	Homo sapiens acyl-CoA synthetase long-chain family member 5 (ACSL5), transcript variant 2, mRNA.	316	9.35	155			ACSL5	0	0.292214	0.476452	1.05328	1.09	675	620	30	41			ACSL5	0	0.21042	0.359888	1.25241	1.1	682	620	42	41			ACSL5	0	0.601077	0.769582	-0.52285	-1.07	581	620	8	41			ACSL5	0	0.24533	0.547791
ILMN_2273911	ACSL5	10	51703	Homo sapiens acyl-CoA synthetase long-chain family member 5 (ACSL5), transcript variant 2, mRNA.	317	7.86	2			ACSL5	0	1	1	0	-1.01	230	233	1	0			ACSL5	0	1	1	0	1	234	233	0	0			ACSL5	0	1	1	0	1.01	235	233	0	0			ACSL5	0	1	1
ILMN_1807914	ACSL5	10	51703	Homo sapiens acyl-CoA synthetase long-chain family member 5 (ACSL5), transcript variant 3, mRNA.	318	7.87	0			ACSL5	0	1	1	0	-1.01	231	233	0	0			ACSL5	0	1	1	0	-1	233	233	0	0			ACSL5	0	1	1	0	1.05	246	233	0	0			ACSL5	0	1	1
ILMN_1678517	ACSL5	10	51703	Homo sapiens acyl-CoA synthetase long-chain family member 5 (ACSL5), transcript variant 1, mRNA.	319	8.01	24			ACSL5	0	1	1	0	1.04	259	249	3	4			ACSL5	0	1	1	0	1.05	263	249	9	4			ACSL5	0	1	1	0	1.03	257	249	1	4			ACSL5	0	1	1
ILMN_1705247	ACSL5	10	51703	Homo sapiens acyl-CoA synthetase long-chain family member 5 (ACSL5), transcript variant 1, mRNA.	320	11.28	156			ACSL5	0	0.219885	0.396556	1.22684	1.15	2636	2294	30	41			ACSL5	0	0.180992	0.322974	1.33771	1.15	2633	2294	42	41			ACSL5	0	0.90488	0.951233	-0.1195	-1.02	2245	2294	8	41			ACSL5	0	0.259456	0.561183
ILMN_1737418	ACSL6	5	23305	Homo sapiens acyl-CoA synthetase long-chain family member 6 (ACSL6), transcript variant 2, mRNA.	321	8.16	78			ACSL6	0	1	1	0	-1.06	280	297	11	29			ACSL6	0	1	1	0	-1.03	287	297	21	29			ACSL6	0	1	1	0	-1.03	288	297	3	29			ACSL6	0	1	1
ILMN_2278242	ACSL6	5	23305	Homo sapiens acyl-CoA synthetase long-chain family member 6 (ACSL6), transcript variant 1, mRNA.	322	7.71	1			ACSL6	0	1	1	0	1.02	211	207	0	0			ACSL6	0	1	1	0	-1.01	204	207	0	0			ACSL6	0	1	1	0	1.06	218	207	0	0			ACSL6	0	1	1
ILMN_1730025	ACSL6	5	23305	Homo sapiens acyl-CoA synthetase long-chain family member 6 (ACSL6), transcript variant 2, mRNA.	323	7.88	2			ACSL6	0	1	1	0	-1.06	233	246	0	1			ACSL6	0	1	1	0	-1.06	231	246	0	1			ACSL6	0	1	1	0	-1.02	242	246	0	1			ACSL6	0	1	1
ILMN_2378555	ACSL6	5	23305	Homo sapiens acyl-CoA synthetase long-chain family member 6 (ACSL6), transcript variant 1, mRNA.	324	7.99	5			ACSL6	0	1	1	0	1.01	254	252	2	1			ACSL6	0	1	1	0	1.01	255	252	1	1			ACSL6	0	1	1	0	1	252	252	0	1			ACSL6	0	1	1
ILMN_1661434	ACSM1	16	116285	Homo sapiens acyl-CoA synthetase medium-chain family member 1 (ACSM1), mRNA.	325	7.94	35			ACSM1	0	1	1	0	1.05	254	243	9	8			ACSM1	0	1	1	0	-1	242	243	9	8			ACSM1	0	1	1	0	-1	242	243	1	8			ACSM1	0	1	1
ILMN_1809623	ACSM2A	16	123876	Homo sapiens acyl-CoA synthetase medium-chain family member 2A (ACSM2A), nuclear gene encoding mitochondrial protein, mRNA.	326	7.78	0			ACSM2A	0	1	1	0	1	215	215	0	0			ACSM2A	0	1	1	0	1.03	222	215	0	0			ACSM2A	0	1	1	0	1	215	215	0	0			ACSM2A	0	1	1
ILMN_1657592	ACSM2B	16	348158	Homo sapiens acyl-CoA synthetase medium-chain family member 2B (ACSM2B), nuclear gene encoding mitochondrial protein, mRNA.	327	7.83	1			ACSM2B	0	1	1	0	1.02	231	226	1	0			ACSM2B	0	1	1	0	-1	225	226	0	0			ACSM2B	0	1	1	0	1.04	235	226	0	0			ACSM2B	0	1	1
ILMN_1765912	ACSM2B	16	348158	Homo sapiens acyl-CoA synthetase medium-chain family member 2B (ACSM2B), nuclear gene encoding mitochondrial protein, mRNA.	328	7.79	0			ACSM2B	0	1	1	0	-1.04	216	224	0	0			ACSM2B	0	1	1	0	-1.02	220	224	0	0			ACSM2B	0	1	1	0	-1.04	215	224	0	0			ACSM2B	0	1	1
ILMN_1746128	ACSM2B	16	348158	Homo sapiens acyl-CoA synthetase medium-chain family member 2B (ACSM2B), nuclear gene encoding mitochondrial protein, mRNA.	329	7.91	4			ACSM2B	0	1	1	0	-1.01	238	240	0	0			ACSM2B	0	1	1	0	-1	239	240	2	0			ACSM2B	0	1	1	0	1.02	245	240	1	0			ACSM2B	0	1	1
ILMN_1685952	ACSM3	16	6296	Homo sapiens acyl-CoA synthetase medium-chain family member 3 (ACSM3), transcript variant 1, mRNA.	330	8.06	41			ACSM3	0	1	1	0	-1.05	263	277	8	13			ACSM3	0	1	1	0	-1.05	263	277	11	13			ACSM3	0	1	1	0	-1.08	256	277	1	13			ACSM3	0	1	1
ILMN_1662738	ACSM3	16	6296	Homo sapiens acyl-CoA synthetase medium-chain family member 3 (ACSM3), transcript variant 2, mRNA.	331	8.16	63			ACSM3	0	1	1	0	-1.11	278	308	8	30			ACSM3	0	1	1	0	-1.1	279	308	12	30			ACSM3	0	1	1	0	-1.13	272	308	3	30			ACSM3	0	1	1
ILMN_1771084	ACSM3	16	6296	Homo sapiens acyl-CoA synthetase medium-chain family member 3 (ACSM3), transcript variant 1, mRNA.	332	8.4	128			ACSM3	0	0.0445445	0.134978	-2.00893	-1.09	337	368	27	39			ACSM3	0	0.0058423	0.0250241	-2.7565	-1.12	330	368	33	39			ACSM3	0	0.0013862	0.0321547	-3.1975	-1.25	295	368	5	39			ACSM3	0	0.0160345	0.133
ILMN_1791923	ACSM4	12	341392	Homo sapiens acyl-CoA synthetase medium-chain family member 4 (ACSM4), mRNA.	333	7.83	1			ACSM4	0	1	1	0	1.02	231	226	0	0			ACSM4	0	1	1	0	-1	225	226	0	0			ACSM4	0	1	1	0	-1.03	219	226	0	0			ACSM4	0	1	1
ILMN_1801698	ACSM5	16	54988	Homo sapiens acyl-CoA synthetase medium-chain family member 5 (ACSM5), mRNA.	334	7.78	0			ACSM5	0	1	1	0	1.02	222	217	0	0			ACSM5	0	1	1	0	1.02	221	217	0	0			ACSM5	0	1	1	0	-1.01	216	217	0	0			ACSM5	0	1	1
ILMN_1766966	ACSM5	16	54988	Homo sapiens acyl-CoA synthetase medium-chain family member 5 (ACSM5), mRNA.	335	7.87	0			ACSM5	0	1	1	0	1.01	237	234	0	0			ACSM5	0	1	1	0	-1	234	234	0	0			ACSM5	0	1	1	0	-1.01	233	234	0	0			ACSM5	0	1	1
ILMN_2070792	ACSM5	16	54988	Homo sapiens acyl-CoA synthetase medium-chain family member 5 (ACSM5), mRNA.	336	8.25	112			ACSM5	0	1	1	0	-1.05	297	311	17	32			ACSM5	0	1	1	0	-1.04	299	311	31	32			ACSM5	0	1	1	0	-1.01	309	311	7	32			ACSM5	0	1	1
ILMN_1752269	ACSS1	20	84532	Homo sapiens acyl-CoA synthetase short-chain family member 1 (ACSS1), nuclear gene encoding mitochondrial protein, mRNA.	337	9.74	154			ACSS1	0	0.589537	0.740573	-0.53951	-1.05	835	878	30	41			ACSS1	0	0.610132	0.736751	-0.50989	-1.04	842	878	41	41			ACSS1	0	0.375924	0.594035	-0.88543	-1.11	791	878	8	41			ACSS1	0	0.265761	0.566874
ILMN_1697510	ACSS2	20	55902	Homo sapiens acyl-CoA synthetase short-chain family member 2 (ACSS2), transcript variant 1, mRNA.	338	8.03	40			ACSS2	0	1	1	0	-1.13	254	287	5	22			ACSS2	0	1	1	0	-1.15	250	287	7	22			ACSS2	0	1	1	0	-1.16	247	287	1	22			ACSS2	0	1	1
ILMN_2254962	ACSS2	20	55902	Homo sapiens acyl-CoA synthetase short-chain family member 2 (ACSS2), transcript variant 2, mRNA.	339	7.92	3			ACSS2	0	1	1	0	-1.01	243	245	0	2			ACSS2	0	1	1	0	-1.04	236	245	1	2			ACSS2	0	1	1	0	-1	245	245	0	2			ACSS2	0	1	1
ILMN_2336595	ACSS2	20	55902	Homo sapiens acyl-CoA synthetase short-chain family member 2 (ACSS2), transcript variant 2, mRNA.	340	11.67	156			ACSS2	0	0.683162	0.805215	0.40815	1.05	3174	3031	30	41			ACSS2	0	0.270739	0.430649	1.10136	1.12	3381	3031	42	41			ACSS2	0	0.710755	0.842439	0.37084	1.06	3217	3031	8	41			ACSS2	0	0.117022	0.382509
ILMN_1714197	ACSS2	20	55902	Homo sapiens acyl-CoA synthetase short-chain family member 2 (ACSS2), transcript variant 1, mRNA.	341	12.01	156			ACSS2	0	0.725021	0.834234	0.35176	1.04	4022	3867	30	41			ACSS2	0	0.340582	0.501683	0.95302	1.1	4239	3867	42	41			ACSS2	0	0.522085	0.712735	0.64013	1.12	4322	3867	8	41			ACSS2	0	0.165236	0.453619
ILMN_1742859	ACSS2	20	55902	Homo sapiens acyl-CoA synthetase short-chain family member 2 (ACSS2), transcript variant 2, mRNA.	342	7.82	23			ACSS2	0	1	1	0	-1.02	228	233	5	7			ACSS2	0	1	1	0	-1.07	217	233	7	7			ACSS2	0	1	1	0	-1.1	212	233	1	7			ACSS2	0	1	1
ILMN_1659885	ACSS3	12	79611	Homo sapiens acyl-CoA synthetase short-chain family member 3 (ACSS3), mRNA.	343	7.77	0			ACSS3	0	1	1	0	-1.04	213	222	0	0			ACSS3	0	1	1	0	-1.03	216	222	0	0			ACSS3	0	1	1	0	-1.03	216	222	0	0			ACSS3	0	1	1
ILMN_2125869	ACTA1	1	58	Homo sapiens actin, alpha 1, skeletal muscle (ACTA1), mRNA.	344	7.92	1			ACTA1	0	1	1	0	-1.06	237	252	0	1			ACTA1	0	1	1	0	-1.05	240	252	0	1			ACTA1	0	1	1	0	-1.05	239	252	0	1			ACTA1	0	1	1
ILMN_1671703	ACTA2	10	59	Homo sapiens actin, alpha 2, smooth muscle, aorta (ACTA2), mRNA.	345	10.2	156			ACTA2	0	0.554694	0.713205	0.59074	1.07	1188	1107	30	41			ACTA2	0	0.18633	0.330036	1.32151	1.16	1286	1107	42	41			ACTA2	0	0.237172	0.460244	1.18208	1.27	1405	1107	8	41			ACTA2	0	0.990514	0.995518
ILMN_2152131	ACTB	7	60	Homo sapiens actin, beta (ACTB), mRNA.	346	16.43	156			ACTB	0	0.841834	0.911332	0.19955	1.02	86728	84847	30	41			ACTB	0	0.413035	0.569412	0.81856	1.08	91422	84847	42	41			ACTB	0	0.615922	0.780042	0.50164	1.08	91420	84847	8	41			ACTB	0	0.576601	0.802466
ILMN_1777296	ACTB	7	60	Homo sapiens actin, beta (ACTB), mRNA.	347	15.83	156			ACTB	0	0.339428	0.523447	0.9553	1.12	59124	52662	30	41			ACTB	0	0.0651745	0.153291	1.84406	1.21	63762	52662	42	41			ACTB	0	0.495768	0.693124	0.68116	1.15	60443	52662	8	41			ACTB	0	0.527749	0.77289
ILMN_2038777	ACTB	7	60	Homo sapiens actin, beta (ACTB), mRNA.	348	15.61	156			ACTB	0	0.761704	0.858883	0.30324	1.04	50071	48223	30	41			ACTB	0	0.568745	0.703572	0.5699	1.06	51045	48223	42	41			ACTB	0	0.88613	0.942132	0.1432	1.03	49441	48223	8	41			ACTB	0	0.460821	0.725312
ILMN_1658660	ACTC1	15	70	Homo sapiens actin, alpha, cardiac muscle 1 (ACTC1), mRNA.	349	7.72	0			ACTC1	0	1	1	0	1.02	213	208	0	0			ACTC1	0	1	1	0	-1	207	208	0	0			ACTC1	0	1	1	0	1.02	212	208	0	0			ACTC1	0	1	1
ILMN_1829919	ACTC1	15	70	Homo sapiens actin, alpha, cardiac muscle 1 (ACTC1), mRNA.	350	7.87	1			ACTC1	0	1	1	0	1.01	231	228	0	1			ACTC1	0	1	1	0	1.04	237	228	0	1			ACTC1	0	1	1	0	1.04	237	228	0	1			ACTC1	0	1	1
ILMN_2053178	ACTG1	17	71	Homo sapiens actin, gamma 1 (ACTG1), mRNA.	351	16.28	156			ACTG1	0	0.957488	0.978026	-0.05331	-1.01	79848	80322	30	41			ACTG1	0	0.990497	0.993984	0.01191	1	80412	80322	42	41			ACTG1	0	0.95001	0.974256	-0.06269	-1.01	79592	80322	8	41			ACTG1	0	0.904214	0.963403
ILMN_1704961	ACTG1	17	71	Homo sapiens actin, gamma 1 (ACTG1), mRNA.	352	13.77	156			ACTG1	0	0.209162	0.384737	1.25587	1.19	14927	12595	30	41			ACTG1	0	0.110796	0.227172	1.59463	1.22	15384	12595	42	41			ACTG1	0	0.459285	0.663633	0.74002	1.17	14695	12595	8	41			ACTG1	0	0.743161	0.891993
ILMN_1795325	ACTG2	2	72	Homo sapiens actin, gamma 2, smooth muscle, enteric (ACTG2), mRNA.	353	7.84	3			ACTG2	0	1	1	0	-1.01	224	225	0	1			ACTG2	0	1	1	0	1.04	235	225	2	1			ACTG2	0	1	1	0	1.02	229	225	0	1			ACTG2	0	1	1
ILMN_1749297	ACTL6A	3	86	Homo sapiens actin-like 6A (ACTL6A), transcript variant 2, mRNA.	354	10.21	156			ACTL6A	0	0.0030499	0.0199615	2.96266	1.45	1329	919	30	41			ACTL6A	0	0.0007139	0.0048826	3.38417	1.47	1350	919	42	41			ACTL6A	0	0.269655	0.494388	1.10386	1.24	1142	919	8	41			ACTL6A	0	0.0077074	0.0893056
ILMN_2328280	ACTL6A	3	86	Homo sapiens actin-like 6A (ACTL6A), transcript variant 1, mRNA.	355	9.62	156			ACTL6A	0	0.0052159	0.0295546	2.79339	1.36	865	636	30	41			ACTL6A	0	0.0015289	0.0088854	3.16915	1.37	874	636	42	41			ACTL6A	0	0.500482	0.696534	0.67373	1.11	707	636	8	41			ACTL6A	0	0.0144857	0.126174
ILMN_1657855	ACTL6B	7	51412	Homo sapiens actin-like 6B (ACTL6B), mRNA.	356	7.92	2			ACTL6B	0	1	1	0	1.02	243	238	0	0			ACTL6B	0	1	1	0	1.02	243	238	1	0			ACTL6B	0	1	1	0	1.07	254	238	0	0			ACTL6B	0	1	1
ILMN_1717900	ACTL7A	9	10881	Homo sapiens actin-like 7A (ACTL7A), mRNA.	357	7.79	0			ACTL7A	0	1	1	0	-1.02	217	223	0	0			ACTL7A	0	1	1	0	-1.01	221	223	0	0			ACTL7A	0	1	1	0	1.02	227	223	0	0			ACTL7A	0	1	1
ILMN_1796088	ACTL7B	9	10880	Homo sapiens actin-like 7B (ACTL7B), mRNA.	358	7.88	3			ACTL7B	0	1	1	0	-1.02	230	234	0	1			ACTL7B	0	1	1	0	-1	234	234	1	1			ACTL7B	0	1	1	0	1.04	244	234	0	1			ACTL7B	0	1	1
ILMN_1704078	ACTL8	1	81569	Homo sapiens actin-like 8 (ACTL8), mRNA.	359	7.91	1			ACTL8	0	1	1	0	-1.03	236	244	0	0			ACTL8	0	1	1	0	-1.03	236	244	0	0			ACTL8	0	1	1	0	-1	243	244	0	0			ACTL8	0	1	1
ILMN_2232177	ACTN1	14	87	Homo sapiens actinin, alpha 1 (ACTN1), mRNA.	360	12.35	156			ACTN1	0	0.019067	0.0756619	2.34422	1.41	6067	4297	30	41			ACTN1	0	0.0285948	0.0822384	2.18903	1.27	5439	4297	42	41			ACTN1	0	0.0205207	0.128803	2.31669	1.76	7541	4297	8	41			ACTN1	0	0.937397	0.976063
ILMN_1654422	ACTN2	1	88	Homo sapiens actinin, alpha 2 (ACTN2), mRNA.	361	8.84	155			ACTN2	0	0.202721	0.376572	-1.27384	-1.07	441	471	30	41			ACTN2	0	0.69405	0.801076	-0.39336	-1.02	462	471	41	41			ACTN2	0	0.19886	0.415724	-1.28481	-1.15	408	471	8	41			ACTN2	0	0.875701	0.950914
ILMN_1665691	ACTN3	11	89	Homo sapiens actinin, alpha 3 (ACTN3), mRNA.	362	7.9	1			ACTN3	0	1	1	0	1	236	235	0	0			ACTN3	0	1	1	0	1.03	242	235	0	0			ACTN3	0	1	1	0	1.04	244	235	0	0			ACTN3	0	1	1
ILMN_1725534	ACTN4	19	81	Homo sapiens actinin, alpha 4 (ACTN4), mRNA.	363	10.6	156			ACTN4	0	0.801021	0.88772	-0.25203	-1.02	1524	1561	30	41			ACTN4	0	0.856175	0.910747	-0.18124	-1.02	1537	1561	42	41			ACTN4	0	0.858522	0.926354	0.17826	1.03	1603	1561	8	41			ACTN4	0	0.596026	0.813109
ILMN_1798254	ACTR10	14	55860	Homo sapiens actin-related protein 10 homolog (S. cerevisiae) (ACTR10), mRNA.	364	10.39	156			ACTR10	0	0.271771	0.455209	1.09899	1.13	1399	1240	30	41			ACTR10	0	0.142952	0.273149	1.46489	1.14	1418	1240	42	41			ACTR10	0	0.500643	0.696442	0.67348	1.11	1373	1240	8	41			ACTR10	0	0.267672	0.569024
ILMN_1792314	ACTR1A	10	10121	Homo sapiens ARP1 actin-related protein 1 homolog A, centractin alpha (yeast) (ACTR1A), mRNA.	365	10.75	156			ACTR1A	0	0.0498957	0.146184	1.96086	1.24	1851	1488	30	41			ACTR1A	0	0.0225322	0.0686527	2.28128	1.23	1837	1488	42	41			ACTR1A	0	0.42499	0.635928	0.79779	1.16	1724	1488	8	41			ACTR1A	0	0.0417367	0.223715
ILMN_1695821	ACTR1B	2	10120	Homo sapiens ARP1 actin-related protein 1 homolog B, centractin beta (yeast) (ACTR1B), mRNA.	366	10.15	156			ACTR1B	0	0.137733	0.29158	-1.48428	-1.15	1098	1261	30	41			ACTR1B	0	0.0960958	0.204647	-1.66408	-1.15	1096	1261	42	41			ACTR1B	0	0.0387002	0.177756	-2.06736	-1.37	919	1261	8	41			ACTR1B	0	0.921166	0.969713
ILMN_2388605	ACTR2	2	10097	Homo sapiens ARP2 actin-related protein 2 homolog (yeast) (ACTR2), transcript variant 1, mRNA.	367	13.08	156			ACTR2	0	0.410499	0.590852	0.82302	1.13	9164	8124	30	41			ACTR2	0	0.459126	0.611178	0.74029	1.1	8943	8124	42	41			ACTR2	0	0.762648	0.874232	0.30201	1.07	8688	8124	8	41			ACTR2	0	0.523273	0.77059
ILMN_1657153	ACTR3	2	10096	Homo sapiens ARP3 actin-related protein 3 homolog (yeast) (ACTR3), mRNA.	368	13.03	156			ACTR3	0	0.034771	0.113462	2.11102	1.33	9061	6817	30	41			ACTR3	0	0.0154471	0.0517347	2.42172	1.33	9085	6817	42	41			ACTR3	0	0.157426	0.367888	1.41378	1.31	8944	6817	8	41			ACTR3	0	0.0149956	0.128251
ILMN_2260392	ACTR3B	7	57180	Homo sapiens ARP3 actin-related protein 3 homolog B (yeast) (ACTR3B), transcript variant 1, mRNA.	369	8.02	34			ACTR3B	0	1	1	0	1.06	262	248	5	7			ACTR3B	0	1	1	0	1.07	265	248	15	7			ACTR3B	0	1	1	0	1.04	259	248	1	7			ACTR3B	0	1	1
ILMN_2346451	ACTR3B	7	57180	Homo sapiens ARP3 actin-related protein 3 homolog B (yeast) (ACTR3B), transcript variant 1, mRNA.	370	8	26			ACTR3B	0	1	1	0	1.04	261	252	8	6			ACTR3B	0	1	1	0	1.02	256	252	5	6			ACTR3B	0	1	1	0	1	252	252	1	6			ACTR3B	0	1	1
ILMN_1787513	ACTR3B	7	57180	Homo sapiens ARP3 actin-related protein 3 homolog B (yeast) (ACTR3B), transcript variant 2, mRNA.	371	8.02	35			ACTR3B	0	1	1	0	1.07	264	247	8	3			ACTR3B	0	1	1	0	1.09	270	247	15	3			ACTR3B	0	1	1	0	1.04	257	247	2	3			ACTR3B	0	1	1
ILMN_1680941	ACTR3B		57180	PREDICTED: Homo sapiens ARP3 actin-related protein 3 homolog B (yeast) (ACTR3B), mRNA.	372	7.86	0			ACTR3B	0	1	1	0	1.03	237	231	0	0			ACTR3B	0	1	1	0	1	231	231	0	0			ACTR3B	0	1	1	0	1.01	233	231	0	0			ACTR3B	0	1	1
ILMN_1652594	ACTR5	20	79913	Homo sapiens ARP5 actin-related protein 5 homolog (yeast) (ACTR5), mRNA.	373	10.03	156			ACTR5	0	0.0008814	0.0082413	-3.32587	-1.38	955	1317	30	41			ACTR5	0	0.0004788	0.0035585	-3.49235	-1.35	976	1317	42	41			ACTR5	0	0.024386	0.140032	-2.25099	-1.49	883	1317	8	41			ACTR5	0	0.0308222	0.190619
ILMN_1697585	ACTR6	12	64431	Homo sapiens ARP6 actin-related protein 6 homolog (yeast) (ACTR6), mRNA.	374	10.14	156			ACTR6	0	0.0639268	0.174013	1.85269	1.21	1211	1003	30	41			ACTR6	0	0.0666771	0.155983	1.83384	1.18	1187	1003	42	41			ACTR6	0	0.606012	0.772733	0.51577	1.08	1084	1003	8	41			ACTR6	0	0.208442	0.503571
ILMN_1689162	ACTR8	3	93973	Homo sapiens ARP8 actin-related protein 8 homolog (yeast) (ACTR8), mRNA.	375	8.31	127			ACTR8	0	0.0957175	0.228043	1.66598	1.05	322	306	26	30			ACTR8	0	1	1	0	1.06	323	306	33	30			ACTR8	0	0.254301	0.478501	1.13997	1.04	318	306	7	30			ACTR8	0	0.0953206	0.341875
ILMN_1815392	ACTRT1	X	139741	Homo sapiens actin-related protein T1 (ACTRT1), mRNA.	376	8.43	139			ACTRT1	0	0.165814	0.3293	1.38578	1.06	345	327	27	33			ACTRT1	0	0.0348119	0.0954155	2.11054	1.1	360	327	40	33			ACTRT1	0	0.07554	0.251619	1.77717	1.34	437	327	8	33			ACTRT1	0	0.466272	0.729185
ILMN_1760490	ACVR1	2	90	Homo sapiens activin A receptor, type I (ACVR1), mRNA.	377	10.99	156			ACVR1	0	0.120132	0.265476	1.55422	1.2	2200	1828	30	41			ACVR1	0	0.0744076	0.16887	1.7841	1.19	2178	1828	42	41			ACVR1	0	0.427771	0.638093	0.79301	1.18	2158	1828	8	41			ACVR1	0	0.574568	0.801185
ILMN_1786544	ACVR1B	12	91	Homo sapiens activin A receptor, type IB (ACVR1B), transcript variant 1, mRNA.	378	8.08	27			ACVR1B	0	1	1	0	-1.01	265	268	4	4			ACVR1B	0	1	1	0	1.01	270	268	8	4			ACVR1B	0	1	1	0	1.05	282	268	2	4			ACVR1B	0	1	1
ILMN_1763916	ACVR1B	12	91	Homo sapiens activin A receptor, type IB (ACVR1B), transcript variant 3, mRNA.	379	8.33	111			ACVR1B	0	0	6e-07	-5.85873	-1.36	290	393	17	39			ACVR1B	0	1e-07	4.8e-06	-5.29881	-1.3	301	393	25	39			ACVR1B	0	0.0004397	0.0168282	-3.51504	-1.34	292	393	4	39			ACVR1B	0	0.0004061	0.0154667
ILMN_2243308	ACVR1B	12	91	Homo sapiens activin A receptor, type IB (ACVR1B), transcript variant 1, mRNA.	380	10.04	156			ACVR1B	0	0.606575	0.752307	0.51497	1.04	1030	988	30	41			ACVR1B	0	0.0398421	0.105534	2.05538	1.16	1147	988	42	41			ACVR1B	0	0.59505	0.764551	0.53153	1.09	1079	988	8	41			ACVR1B	0	0.22687	0.528094
ILMN_1766723	ACVR1B	12	91	Homo sapiens activin A receptor, type IB (ACVR1B), transcript variant 2, mRNA.	381	7.86	0			ACVR1B	0	1	1	0	-1.02	230	234	0	0			ACVR1B	0	1	1	0	-1.02	229	234	0	0			ACVR1B	0	1	1	0	-1.01	232	234	0	0			ACVR1B	0	1	1
ILMN_1689217	ACVR1C	2	130399	Homo sapiens activin A receptor, type IC (ACVR1C), mRNA.	382	7.99	20			ACVR1C	0	1	1	0	-1.08	249	268	2	8			ACVR1C	0	1	1	0	-1.08	249	268	3	8			ACVR1C	0	1	1	0	-1.12	238	268	0	8			ACVR1C	0	1	1
ILMN_1670912	ACVR2A	2	92	Homo sapiens activin A receptor, type IIA (ACVR2A), mRNA.	383	7.96	14			ACVR2A	0	1	1	0	1.02	252	248	3	4			ACVR2A	0	1	1	0	1.01	252	248	4	4			ACVR2A	0	1	1	0	1.01	250	248	1	4			ACVR2A	0	1	1
ILMN_2152711	ACVR2A	2	92	Homo sapiens activin A receptor, type IIA (ACVR2A), mRNA.	384	9.51	156			ACVR2A	0	0.569021	0.724416	0.56949	1.04	732	703	30	41			ACVR2A	0	0.320768	0.481981	0.99288	1.07	750	703	42	41			ACVR2A	0	0.974309	0.987076	0.0322	1	706	703	8	41			ACVR2A	0	0.202278	0.497423
ILMN_1668983	ACVR2B	3	93	Homo sapiens activin A receptor, type IIB (ACVR2B), mRNA.	385	7.76	1			ACVR2B	0	1	1	0	1.01	220	217	1	0			ACVR2B	0	1	1	0	-1.01	215	217	0	0			ACVR2B	0	1	1	0	1.02	221	217	0	0			ACVR2B	0	1	1
ILMN_1824337	ACVR2B	3	93	Homo sapiens activin A receptor, type IIB (ACVR2B), mRNA.	386	7.79	2			ACVR2B	0	1	1	0	-1	217	218	0	0			ACVR2B	0	1	1	0	1.03	224	218	2	0			ACVR2B	0	1	1	0	1.02	222	218	0	0			ACVR2B	0	1	1
ILMN_1807493	ACVRL1	12	94	Homo sapiens activin A receptor type II-like 1 (ACVRL1), mRNA.	387	7.99	35			ACVRL1	0	1	1	0	1.06	262	247	9	9			ACVRL1	0	1	1	0	1.04	256	247	8	9			ACVRL1	0	1	1	0	1.02	251	247	1	9			ACVRL1	0	1	1
ILMN_1683883	ACY1	3	95	Homo sapiens aminoacylase 1 (ACY1), mRNA.	388	8.81	156			ACY1	0	0.864874	0.925485	-0.17017	-1.01	451	455	30	41			ACY1	0	0.612542	0.738518	-0.50645	-1.02	444	455	42	41			ACY1	0	0.366521	0.586319	-0.90301	-1.08	421	455	8	41			ACY1	0	0.641515	0.839058
ILMN_1670193	ACY3	11	91703	Homo sapiens aspartoacylase (aminocyclase) 3 (ACY3), mRNA.	389	7.82	2			ACY3	0	1	1	0	1.04	231	222	1	0			ACY3	0	1	1	0	1.03	229	222	1	0			ACY3	0	1	1	0	-1.05	211	222	0	0			ACY3	0	1	1
ILMN_2319825	ACYP1	14	97	Homo sapiens acylphosphatase 1, erythrocyte (common) type (ACYP1), transcript variant 1, mRNA.	390	8.55	139			ACYP1	0	0.0021036	0.0154188	-3.0752	-1.16	357	413	26	41			ACYP1	0	0.017437	0.056534	-2.37736	-1.12	369	413	36	41			ACYP1	0	0.0287774	0.152124	-2.18652	-1.26	328	413	5	41			ACYP1	0	0.366727	0.65578
ILMN_1694233	ACYP1	14	97	Homo sapiens acylphosphatase 1, erythrocyte (common) type (ACYP1), transcript variant 1, mRNA.	391	10.2	156			ACYP1	0	0.489935	0.660703	-0.69041	-1.07	1167	1252	30	41			ACYP1	0	0.456197	0.608208	-0.74512	-1.07	1172	1252	42	41			ACYP1	0	0.127225	0.327783	-1.52514	-1.32	945	1252	8	41			ACYP1	0	0.79318	0.914919
ILMN_1686432	ACYP1	14	97	Homo sapiens acylphosphatase 1, erythrocyte (common) type (ACYP1), transcript variant 2, mRNA.	392	8.34	121			ACYP1	0	0.034484	0.112798	-2.11437	-1.1	323	355	23	38			ACYP1	0	0.000477	0.0035503	-3.49337	-1.14	311	355	30	38			ACYP1	0	0.0030989	0.050631	-2.95775	-1.2	297	355	5	38			ACYP1	0	0.0017718	0.0365503
ILMN_1697550	ACYP2	2	98	Homo sapiens acylphosphatase 2, muscle type (ACYP2), mRNA.	393	8.11	43			ACYP2	0	1	1	0	-1.01	274	276	11	10			ACYP2	0	1	1	0	-1.01	273	276	9	10			ACYP2	0	1	1	0	-1.01	275	276	1	10			ACYP2	0	1	1
ILMN_2158705	ACYP2	2	98	Homo sapiens acylphosphatase 2, muscle type (ACYP2), mRNA.	394	9.27	156			ACYP2	0	0.437789	0.615639	-0.77593	-1.05	637	670	30	41			ACYP2	0	0.0354989	0.0968865	-2.10262	-1.13	594	670	42	41			ACYP2	0	0.0640803	0.232136	-1.85162	-1.24	542	670	8	41			ACYP2	0	0.220783	0.520253
ILMN_1803686	ADA	20	100	Homo sapiens adenosine deaminase (ADA), mRNA.	395	10.33	156			ADA	0	0.499732	0.669418	-0.67491	-1.07	1277	1366	30	41			ADA	0	0.731368	0.827775	-0.34331	-1.03	1322	1366	42	41			ADA	0	0.215348	0.434357	-1.23899	-1.27	1072	1366	8	41			ADA	0	0.539675	0.780529
ILMN_1745580	ADAD1	4	132612	Homo sapiens adenosine deaminase domain containing 1 (testis-specific) (ADAD1), mRNA.	396	7.67	0			ADAD1	0	1	1	0	1.05	210	200	0	0			ADAD1	0	1	1	0	-1	200	200	0	0			ADAD1	0	1	1	0	1.04	209	200	0	0			ADAD1	0	1	1
ILMN_1745108	ADAD2	16	161931	Homo sapiens adenosine deaminase domain containing 2 (ADAD2), mRNA.	397	7.75	0			ADAD2	0	1	1	0	1	217	216	0	0			ADAD2	0	1	1	0	-1.01	213	216	0	0			ADAD2	0	1	1	0	-1.02	211	216	0	0			ADAD2	0	1	1
ILMN_1725043	ADAL	15	161823	Homo sapiens adenosine deaminase-like (ADAL), mRNA.	398	8.31	113			ADAL	0	0.443653	0.621005	-0.76604	-1.03	318	328	20	34			ADAL	0	0.246697	0.40367	-1.15841	-1.05	314	328	27	34			ADAL	0	0.0498905	0.204108	-1.9609	-1.08	305	328	6	34			ADAL	0	0.704121	0.87292
ILMN_2148360	ADAM10	15	102	Homo sapiens ADAM metallopeptidase domain 10 (ADAM10), mRNA.	399	8.98	155			ADAM10	0	0.0891517	0.217528	1.69989	1.15	521	452	30	41			ADAM10	0	0.0123129	0.0437491	2.50305	1.19	536	452	41	41			ADAM10	0	0.639681	0.795457	0.46814	1.06	479	452	8	41			ADAM10	0	0.0694693	0.290178
ILMN_1718946	ADAM10	15	102	Homo sapiens ADAM metallopeptidase domain 10 (ADAM10), mRNA.	400	9.79	156			ADAM10	0	0.350517	0.534774	0.93359	1.1	897	813	30	41			ADAM10	0	0.0829198	0.183168	1.73399	1.17	951	813	42	41			ADAM10	0	0.749611	0.866556	0.31915	1.06	864	813	8	41			ADAM10	0	0.243574	0.546533
ILMN_1711374	ADAM11	17	4185	Homo sapiens ADAM metallopeptidase domain 11 (ADAM11), mRNA.	401	8.06	34			ADAM11	0	1	1	0	-1.01	266	268	5	10			ADAM11	0	1	1	0	-1.02	264	268	7	10			ADAM11	0	1	1	0	-1	266	268	2	10			ADAM11	0	1	1
ILMN_1726266	ADAM12	10	8038	Homo sapiens ADAM metallopeptidase domain 12 (meltrin alpha) (ADAM12), transcript variant 2, mRNA.	402	7.85	0			ADAM12	0	1	1	0	-1.01	228	231	0	0			ADAM12	0	1	1	0	-1	231	231	0	0			ADAM12	0	1	1	0	1.04	241	231	0	0			ADAM12	0	1	1
ILMN_1705689	ADAM12	10	8038	Homo sapiens ADAM metallopeptidase domain 12 (meltrin alpha) (ADAM12), transcript variant 1, mRNA.	403	7.79	0			ADAM12	0	1	1	0	1.01	221	218	0	0			ADAM12	0	1	1	0	1.02	222	218	0	0			ADAM12	0	1	1	0	1	219	218	0	0			ADAM12	0	1	1
ILMN_1785393	ADAM12	10	8038	Homo sapiens ADAM metallopeptidase domain 12 (meltrin alpha) (ADAM12), transcript variant 1, mRNA.	404	7.74	0			ADAM12	0	1	1	0	-1.01	215	218	0	0			ADAM12	0	1	1	0	-1.04	210	218	0	0			ADAM12	0	1	1	0	-1	218	218	0	0			ADAM12	0	1	1
ILMN_2384544	ADAM15	1	8751	Homo sapiens ADAM metallopeptidase domain 15 (ADAM15), transcript variant 2, mRNA.	405	9.48	154			ADAM15	0	0.863706	0.924768	-0.17166	-1.02	700	711	30	41			ADAM15	0	0.897718	0.938633	-0.12854	-1.01	703	711	41	41			ADAM15	0	0.755858	0.87036	-0.31092	-1.05	679	711	8	41			ADAM15	0	0.133158	0.407094
ILMN_1756920	ADAM15	1	8751	Homo sapiens ADAM metallopeptidase domain 15 (ADAM15), transcript variant 4, mRNA.	406	12.66	156			ADAM15	0	0.921732	0.958439	0.09825	1.01	6363	6291	30	41			ADAM15	0	0.820998	0.887469	0.22626	1.03	6460	6291	42	41			ADAM15	0	0.668373	0.814854	0.42838	1.07	6735	6291	8	41			ADAM15	0	0.183703	0.474995
ILMN_1799728	ADAM15		8751	PREDICTED: Homo sapiens ADAM metallopeptidase domain 15 (metargidin) (ADAM15), mRNA.	407	8.41	146			ADAM15	0	0.488004	0.659056	-0.69349	-1.03	339	348	28	37			ADAM15	0	0.208275	0.357166	-1.25832	-1.04	334	348	39	37			ADAM15	0	0.984257	0.991315	0.01973	1	349	348	8	37			ADAM15	0	0.711624	0.877617
ILMN_1751500	ADAM15	1	8751	Homo sapiens ADAM metallopeptidase domain 15 (ADAM15), transcript variant 4, mRNA.	408	8.52	140			ADAM15	0	0.639959	0.775646	-0.46776	-1.03	357	366	26	37			ADAM15	0	0.775083	0.857091	0.28573	1.02	372	366	36	37			ADAM15	0	0.426513	0.636899	-0.79517	-1.08	341	366	7	37			ADAM15	0	0.411517	0.690397
ILMN_2121068	ADAM17	2	6868	Homo sapiens ADAM metallopeptidase domain 17 (tumor necrosis factor, alpha, converting enzyme) (ADAM17), mRNA.	409	10.88	156			ADAM17	0	0.520733	0.685801	-0.64222	-1.06	1712	1822	30	41			ADAM17	0	0.471	0.621293	0.72085	1.06	1934	1822	42	41			ADAM17	0	0.625084	0.786182	-0.48866	-1.11	1637	1822	8	41			ADAM17	0	0.132227	0.405723
ILMN_1765779	ADAM17	2	6868	Homo sapiens ADAM metallopeptidase domain 17 (tumor necrosis factor, alpha, converting enzyme) (ADAM17), mRNA.	410	8.5	152			ADAM17	0	0.905537	0.948904	-0.11867	-1	354	355	30	40			ADAM17	0	0.310325	0.472228	1.01454	1.03	367	355	41	40			ADAM17	0	0.698632	0.834923	0.38717	1.04	368	355	8	40			ADAM17	0	0.251576	0.553724
ILMN_2201386	ADAM18	8	8749	Homo sapiens ADAM metallopeptidase domain 18 (ADAM18), mRNA.	411	7.99	36			ADAM18	0	1	1	0	1.02	259	253	9	9			ADAM18	0	1	1	0	-1.01	249	253	9	9			ADAM18	0	1	1	0	-1.02	249	253	1	9			ADAM18	0	1	1
ILMN_1682225	ADAM19	5	8728	Homo sapiens ADAM metallopeptidase domain 19 (meltrin beta) (ADAM19), transcript variant 1, mRNA.	412	7.88	2			ADAM19	0	1	1	0	1.01	237	235	0	1			ADAM19	0	1	1	0	-1.01	232	235	1	1			ADAM19	0	1	1	0	1.02	241	235	0	1			ADAM19	0	1	1
ILMN_1788481	ADAM19	5	8728	Homo sapiens ADAM metallopeptidase domain 19 (meltrin beta) (ADAM19), transcript variant 2, mRNA.	413	7.82	0			ADAM19	0	1	1	0	1.03	230	223	0	0			ADAM19	0	1	1	0	-1	222	223	0	0			ADAM19	0	1	1	0	1.05	233	223	0	0			ADAM19	0	1	1
ILMN_1713751	ADAM19	5	8728	Homo sapiens ADAM metallopeptidase domain 19 (meltrin beta) (ADAM19), transcript variant 2, mRNA.	414	11.21	156			ADAM19	0	0.450335	0.627168	-0.75486	-1.09	2290	2492	30	41			ADAM19	0	0.538478	0.678304	-0.61512	-1.06	2343	2492	42	41			ADAM19	0	0.871798	0.93403	0.16137	1.03	2559	2492	8	41			ADAM19	0	0.734494	0.888218
ILMN_1662675	ADAM2	8	2515	Homo sapiens ADAM metallopeptidase domain 2 (fertilin beta) (ADAM2), mRNA.	415	8.01	19			ADAM2	0	1	1	0	-1.03	253	261	3	5			ADAM2	0	1	1	0	-1.02	256	261	4	5			ADAM2	0	1	1	0	1.02	267	261	2	5			ADAM2	0	1	1
ILMN_1737629	ADAM20	14	8748	Homo sapiens ADAM metallopeptidase domain 20 (ADAM20), mRNA.	416	7.7	0			ADAM20	0	1	1	0	-1.01	207	209	0	0			ADAM20	0	1	1	0	-1.02	205	209	0	0			ADAM20	0	1	1	0	-1.02	204	209	0	0			ADAM20	0	1	1
ILMN_1812112	ADAM21	14	8747	Homo sapiens ADAM metallopeptidase domain 21 (ADAM21), mRNA.	417	8.03	12			ADAM21	0	1	1	0	-1	258	259	1	3			ADAM21	0	1	1	0	1.02	264	259	5	3			ADAM21	0	1	1	0	1.02	265	259	1	3			ADAM21	0	1	1
ILMN_1675210	ADAM22	7	53616	Homo sapiens ADAM metallopeptidase domain 22 (ADAM22), transcript variant 1, mRNA.	418	7.77	0			ADAM22	0	1	1	0	1.01	218	216	0	0			ADAM22	0	1	1	0	1.01	219	216	0	0			ADAM22	0	1	1	0	1	217	216	0	0			ADAM22	0	1	1
ILMN_1706302	ADAM22	7	53616	Homo sapiens ADAM metallopeptidase domain 22 (ADAM22), transcript variant 2, mRNA.	419	7.77	0			ADAM22	0	1	1	0	1	220	219	0	0			ADAM22	0	1	1	0	-1.02	215	219	0	0			ADAM22	0	1	1	0	1.01	221	219	0	0			ADAM22	0	1	1
ILMN_2351754	ADAM22	7	53616	Homo sapiens ADAM metallopeptidase domain 22 (ADAM22), transcript variant 5, mRNA.	420	7.73	1			ADAM22	0	1	1	0	-1.02	211	215	0	1			ADAM22	0	1	1	0	-1.03	209	215	0	1			ADAM22	0	1	1	0	-1	214	215	0	1			ADAM22	0	1	1
ILMN_2060086	ADAM23	2	8745	Homo sapiens ADAM metallopeptidase domain 23 (ADAM23), mRNA.	421	8.11	51			ADAM23	0	1	1	0	-1.02	276	282	12	13			ADAM23	0	1	1	0	-1.03	273	282	13	13			ADAM23	0	1	1	0	-1.11	254	282	1	13			ADAM23	0	1	1
ILMN_1664236	ADAM28	8	10863	Homo sapiens ADAM metallopeptidase domain 28 (ADAM28), transcript variant 3, mRNA.	422	8.53	126			ADAM28	0	0.479565	0.652225	-0.707	-1.05	375	392	26	37			ADAM28	0	0.443522	0.596407	-0.76626	-1.06	372	392	34	37			ADAM28	0	0.0130764	0.103831	-2.48168	-1.34	294	392	3	37			ADAM28	0	0.762288	0.900934
ILMN_1664631	ADAM28	8	10863	Homo sapiens ADAM metallopeptidase domain 28 (ADAM28), transcript variant 3, mRNA.	423	8.21	80			ADAM28	0	1	1	0	-1.1	283	312	13	25			ADAM28	0	1	1	0	-1.04	299	312	21	25			ADAM28	0	1	1	0	-1.19	263	312	2	25			ADAM28	0	1	1
ILMN_1802100	ADAM28	8	10863	Homo sapiens ADAM metallopeptidase domain 28 (ADAM28), transcript variant 1, mRNA.	424	8.18	78			ADAM28	0	1	1	0	-1.08	286	309	16	29			ADAM28	0	1	1	0	-1.07	290	309	16	29			ADAM28	0	1	1	0	-1.22	252	309	1	29			ADAM28	0	1	1
ILMN_2194158	ADAM29	4	11086	Homo sapiens ADAM metallopeptidase domain 29 (ADAM29), mRNA.	425	8	9			ADAM29	0	1	1	0	1.01	253	251	1	0			ADAM29	0	1	1	0	1.05	264	251	4	0			ADAM29	0	1	1	0	-1	250	251	0	0			ADAM29	0	1	1
ILMN_2100871	ADAM30	1	11085	Homo sapiens ADAM metallopeptidase domain 30 (ADAM30), mRNA.	426	7.96	36			ADAM30	0	1	1	0	1.01	253	251	9	10			ADAM30	0	1	1	0	-1.03	244	251	9	10			ADAM30	0	1	1	0	-1.02	245	251	1	10			ADAM30	0	1	1
ILMN_1703383	ADAM32		203102	PREDICTED: Homo sapiens ADAM metallopeptidase domain 32 (ADAM32), mRNA.	427	7.89	1			ADAM32	0	1	1	0	-1.05	231	242	0	1			ADAM32	0	1	1	0	-1.03	234	242	0	1			ADAM32	0	1	1	0	1.02	247	242	0	1			ADAM32	0	1	1
ILMN_1806841	ADAM32	8	203102	Homo sapiens ADAM metallopeptidase domain 32 (ADAM32), mRNA.	428	7.88	2			ADAM32	0	1	1	0	-1.01	233	235	0	0			ADAM32	0	1	1	0	-1	235	235	2	0			ADAM32	0	1	1	0	-1	234	235	0	0			ADAM32	0	1	1
ILMN_1798045	ADAM32	8	203102	Homo sapiens ADAM metallopeptidase domain 32 (ADAM32), mRNA.	429	7.82	0			ADAM32	0	1	1	0	1.01	228	225	0	0			ADAM32	0	1	1	0	1.02	228	225	0	0			ADAM32	0	1	1	0	-1	224	225	0	0			ADAM32	0	1	1
ILMN_2293012	ADAM32	8	203102	Homo sapiens ADAM metallopeptidase domain 32 (ADAM32), mRNA.	430	7.67	0			ADAM32	0	1	1	0	1.03	205	200	0	0			ADAM32	0	1	1	0	1.01	201	200	0	0			ADAM32	0	1	1	0	1.01	201	200	0	0			ADAM32	0	1	1
ILMN_1651657	ADAM33	20	80332	Homo sapiens ADAM metallopeptidase domain 33 (ADAM33), transcript variant 1, mRNA.	431	8.21	98			ADAM33	0	1	1	0	-1.03	287	295	17	25			ADAM33	0	1	1	0	1	296	295	25	25			ADAM33	0	0.733012	0.855833	0.34112	1.01	298	295	6	25			ADAM33	0	1	1
ILMN_1671297	ADAM33	20	80332	Homo sapiens ADAM metallopeptidase domain 33 (ADAM33), transcript variant 2, mRNA.	432	8.02	18			ADAM33	0	1	1	0	-1.04	255	264	2	6			ADAM33	0	1	1	0	-1.05	252	264	2	6			ADAM33	0	1	1	0	-1.04	254	264	2	6			ADAM33	0	1	1
ILMN_1669486	ADAM3A	8	1587	Homo sapiens ADAM metallopeptidase domain 3A (cyritestin 1) (ADAM3A) on chromosome 8.	433	7.68	0			ADAM3A	0	1	1	0	1	202	201	0	0			ADAM3A	0	1	1	0	1.02	205	201	0	0			ADAM3A	0	1	1	0	1.03	208	201	0	0			ADAM3A	0	1	1
ILMN_1795204	ADAM3A	8	1587	Homo sapiens ADAM metallopeptidase domain 3A (cyritestin 1) (ADAM3A) on chromosome 8.	434	7.88	3			ADAM3A	0	1	1	0	1.01	235	233	2	0			ADAM3A	0	1	1	0	1.02	237	233	1	0			ADAM3A	0	1	1	0	-1	232	233	0	0			ADAM3A	0	1	1
ILMN_2223911	ADAM3A	8	1587	Homo sapiens ADAM metallopeptidase domain 3A (cyritestin 1) (ADAM3A) on chromosome 8.	435	7.72	0			ADAM3A	0	1	1	0	1	212	212	0	0			ADAM3A	0	1	1	0	-1.01	210	212	0	0			ADAM3A	0	1	1	0	-1	211	212	0	0			ADAM3A	0	1	1
ILMN_1685531	ADAM5		255926	PREDICTED: Homo sapiens ADAM metallopeptidase domain 5, transcript variant 1 (ADAM5), misc RNA.	436	7.86	5			ADAM5	0	1	1	0	1.02	233	229	1	0			ADAM5	0	1	1	0	1.02	233	229	2	0			ADAM5	0	1	1	0	1.03	236	229	1	0			ADAM5	0	1	1
ILMN_1764554	ADAM5		255926	PREDICTED: Homo sapiens ADAM metallopeptidase domain 5, transcript variant 4 (ADAM5), misc RNA.	437	7.81	0			ADAM5	0	1	1	0	1	223	222	0	0			ADAM5	0	1	1	0	1.01	225	222	0	0			ADAM5	0	1	1	0	1	222	222	0	0			ADAM5	0	1	1
ILMN_2302214	ADAM5P	8	255926	Homo sapiens ADAM metallopeptidase domain 5 pseudogene (ADAM5P), non-coding RNA. XR_001288 XR_001289	438	7.73	0			ADAM5P	0	1	1	0	1.01	217	215	0	0			ADAM5P	0	1	1	0	-1.02	210	215	0	0			ADAM5P	0	1	1	0	-1.02	210	215	0	0			ADAM5P	0	1	1
ILMN_1783312	ADAM6	14	8755	Homo sapiens ADAM metallopeptidase domain 6 (ADAM6), non-coding RNA.	439	7.82	1			ADAM6	0	1	1	0	1.01	230	228	0	1			ADAM6	0	1	1	0	-1.01	224	228	0	1			ADAM6	0	1	1	0	-1.01	226	228	0	1			ADAM6	0	1	1
ILMN_2143210	ADAM6	14	8755	Homo sapiens ADAM metallopeptidase domain 6 (ADAM6), non-coding RNA.	440	8.03	14			ADAM6	0	1	1	0	-1.01	257	259	1	4			ADAM6	0	1	1	0	-1	259	259	5	4			ADAM6	0	1	1	0	1.02	264	259	1	4			ADAM6	0	1	1
ILMN_1750294	ADAM7	8	8756	Homo sapiens ADAM metallopeptidase domain 7 (ADAM7), mRNA.	441	9.22	154			ADAM7	0	0.0086887	0.0426877	-2.62407	-1.27	608	770	30	41			ADAM7	0	4.3e-05	0.0005465	-4.09056	-1.45	529	770	41	41			ADAM7	-2	1.5e-06	0.000538	-4.80977	-1.89	406	770	8	41			ADAM7	0	0.0038284	0.0598034
ILMN_1708348	ADAM8	10	101	Homo sapiens ADAM metallopeptidase domain 8 (ADAM8), mRNA.	442	10.57	156			ADAM8	0	0.844626	0.913224	-0.19598	-1.02	1454	1484	30	41			ADAM8	0	0.861046	0.913829	0.17504	1.02	1507	1484	42	41			ADAM8	0	0.440956	0.649595	0.77058	1.15	1710	1484	8	41			ADAM8	0	0.386106	0.672538
ILMN_1727524	ADAM9	8	8754	Homo sapiens ADAM metallopeptidase domain 9 (meltrin gamma) (ADAM9), transcript variant 1, mRNA.	443	8.49	140			ADAM9	0	0.0015995	0.0126405	-3.15599	-1.17	337	393	26	36			ADAM9	0	0.004913	0.021898	-2.81268	-1.13	346	393	38	36			ADAM9	0	0.511659	0.70504	-0.65626	-1.06	370	393	7	36			ADAM9	0	0.17239	0.461445
ILMN_1716909	ADAMDEC1	8	27299	Homo sapiens ADAM-like, decysin 1 (ADAMDEC1), mRNA.	444	7.96	5			ADAMDEC1	0	1	1	0	-1	247	247	0	2			ADAMDEC1	0	1	1	0	1	248	247	0	2			ADAMDEC1	0	1	1	0	1	247	247	0	2			ADAMDEC1	0	1	1
ILMN_2103107	ADAMDEC1	8	27299	Homo sapiens ADAM-like, decysin 1 (ADAMDEC1), mRNA.	445	8.11	51			ADAMDEC1	0	1	1	0	-1	278	278	8	14			ADAMDEC1	0	1	1	0	-1	278	278	17	14			ADAMDEC1	0	1	1	0	-1.01	277	278	3	14			ADAMDEC1	0	1	1
ILMN_1673566	ADAMTS1	21	9510	Homo sapiens ADAM metallopeptidase with thrombospondin type 1 motif, 1 (ADAMTS1), mRNA.	446	8.13	54			ADAMTS1	0	1	1	0	1.11	297	269	15	12			ADAMTS1	0	1	1	0	1.04	280	269	13	12			ADAMTS1	0	1	1	0	1.05	281	269	4	12			ADAMTS1	0	1	1
ILMN_1751168	ADAMTS10	19	81794	Homo sapiens ADAM metallopeptidase with thrombospondin type 1 motif, 10 (ADAMTS10), mRNA.	447	7.91	1			ADAMTS10	0	1	1	0	-1.01	236	239	1	0			ADAMTS10	0	1	1	0	1	239	239	0	0			ADAMTS10	0	1	1	0	1.04	249	239	0	0			ADAMTS10	0	1	1
ILMN_1660970	ADAMTS12	5	81792	Homo sapiens ADAM metallopeptidase with thrombospondin type 1 motif, 12 (ADAMTS12), mRNA.	448	7.76	0			ADAMTS12	0	1	1	0	-1.03	211	218	0	0			ADAMTS12	0	1	1	0	1	219	218	0	0			ADAMTS12	0	1	1	0	-1.04	209	218	0	0			ADAMTS12	0	1	1
ILMN_1787386	ADAMTS13	9	11093	Homo sapiens ADAM metallopeptidase with thrombospondin type 1 motif, 13 (ADAMTS13), transcript variant 2, mRNA.	449	7.74	0			ADAMTS13	0	1	1	0	-1.01	213	215	0	0			ADAMTS13	0	1	1	0	-1	215	215	0	0			ADAMTS13	0	1	1	0	-1.01	213	215	0	0			ADAMTS13	0	1	1
ILMN_2286570	ADAMTS13	9	11093	Homo sapiens ADAM metallopeptidase with thrombospondin type 1 motif, 13 (ADAMTS13), transcript variant 1, mRNA.	450	7.85	30			ADAMTS13	0	1	1	0	1.03	234	228	8	7			ADAMTS13	0	1	1	0	1.01	230	228	7	7			ADAMTS13	0	1	1	0	-1.01	226	228	1	7			ADAMTS13	0	1	1
ILMN_2413732	ADAMTS13	9	11093	Homo sapiens ADAM metallopeptidase with thrombospondin type 1 motif, 13 (ADAMTS13), transcript variant 2, mRNA.	451	8.11	53			ADAMTS13	0	1	1	0	-1.04	273	285	10	17			ADAMTS13	0	1	1	0	-1.04	274	285	14	17			ADAMTS13	0	1	1	0	-1.09	261	285	0	17			ADAMTS13	0	1	1
ILMN_1873412	ADAMTS14	10	140766	Homo sapiens ADAM metallopeptidase with thrombospondin type 1 motif, 14 (ADAMTS14), transcript variant 2, mRNA.	452	8.07	34			ADAMTS14	0	1	1	0	-1	267	269	7	13			ADAMTS14	0	1	1	0	-1	267	269	7	13			ADAMTS14	0	1	1	0	1.02	273	269	2	13			ADAMTS14	0	1	1
ILMN_1676452	ADAMTS14	10	140766	Homo sapiens ADAM metallopeptidase with thrombospondin type 1 motif, 14 (ADAMTS14), transcript variant 2, mRNA.	453	7.73	0			ADAMTS14	0	1	1	0	-1.01	207	209	0	0			ADAMTS14	0	1	1	0	1.03	216	209	0	0			ADAMTS14	0	1	1	0	-1.01	207	209	0	0			ADAMTS14	0	1	1
ILMN_2358134	ADAMTS14	10	140766	Homo sapiens ADAM metallopeptidase with thrombospondin type 1 motif, 14 (ADAMTS14), transcript variant 1, mRNA.	454	7.73	0			ADAMTS14	0	1	1	0	-1.03	208	214	0	0			ADAMTS14	0	1	1	0	-1.02	209	214	0	0			ADAMTS14	0	1	1	0	1.02	217	214	0	0			ADAMTS14	0	1	1
ILMN_1683781	ADAMTS15	11	170689	Homo sapiens ADAM metallopeptidase with thrombospondin type 1 motif, 15 (ADAMTS15), mRNA.	455	7.9	3			ADAMTS15	0	1	1	0	-1	238	239	1	1			ADAMTS15	0	1	1	0	-1.02	235	239	0	1			ADAMTS15	0	1	1	0	1.02	243	239	0	1			ADAMTS15	0	1	1
ILMN_1726247	ADAMTS16	5	170690	Homo sapiens ADAM metallopeptidase with thrombospondin type 1 motif, 16 (ADAMTS16), mRNA.	456	8.11	42			ADAMTS16	0	1	1	0	-1.01	276	278	9	11			ADAMTS16	0	1	1	0	-1.03	269	278	12	11			ADAMTS16	0	1	1	0	-1	277	278	1	11			ADAMTS16	0	1	1
ILMN_1682989	ADAMTS17	15	170691	Homo sapiens ADAM metallopeptidase with thrombospondin type 1 motif, 17 (ADAMTS17), mRNA.	457	8.04	18			ADAMTS17	0	1	1	0	-1.02	257	264	3	4			ADAMTS17	0	1	1	0	1.01	267	264	7	4			ADAMTS17	0	1	1	0	-1.03	256	264	0	4			ADAMTS17	0	1	1
ILMN_1739872	ADAMTS18	16	170692	Homo sapiens ADAM metallopeptidase with thrombospondin type 1 motif, 18 (ADAMTS18), mRNA.	458	7.87	0			ADAMTS18	0	1	1	0	-1	235	235	0	0			ADAMTS18	0	1	1	0	-1.02	232	235	0	0			ADAMTS18	0	1	1	0	-1.03	228	235	0	0			ADAMTS18	0	1	1
ILMN_1770152	ADAMTS18	16	170692	Homo sapiens ADAM metallopeptidase with thrombospondin type 1 motif, 18 (ADAMTS18), mRNA.	459	7.81	0			ADAMTS18	0	1	1	0	-1.04	219	227	0	0			ADAMTS18	0	1	1	0	-1.03	220	227	0	0			ADAMTS18	0	1	1	0	1.04	237	227	0	0			ADAMTS18	0	1	1
ILMN_1656171	ADAMTS19	5	171019	Homo sapiens ADAM metallopeptidase with thrombospondin type 1 motif, 19 (ADAMTS19), mRNA.	460	8.2	55			ADAMTS19	0	1	1	0	1.06	311	294	15	14			ADAMTS19	0	1	1	0	-1.01	290	294	16	14			ADAMTS19	0	1	1	0	-1.05	279	294	1	14			ADAMTS19	0	1	1
ILMN_1796628	ADAMTS2	5	9509	Homo sapiens ADAM metallopeptidase with thrombospondin type 1 motif, 2 (ADAMTS2), transcript variant 1, mRNA.	461	7.84	0			ADAMTS2	0	1	1	0	1	227	227	0	0			ADAMTS2	0	1	1	0	1	228	227	0	0			ADAMTS2	0	1	1	0	1.03	234	227	0	0			ADAMTS2	0	1	1
ILMN_1811765	ADAMTS2	5	9509	Homo sapiens ADAM metallopeptidase with thrombospondin type 1 motif, 2 (ADAMTS2), transcript variant 2, mRNA.	462	7.82	7			ADAMTS2	0	1	1	0	1.03	222	215	0	0			ADAMTS2	0	1	1	0	1.06	228	215	3	0			ADAMTS2	0	1	1	0	1.29	279	215	2	0			ADAMTS2	0	1	1
ILMN_1791795	ADAMTS20	12	80070	Homo sapiens ADAM metallopeptidase with thrombospondin type 1 motif, 20 (ADAMTS20), transcript variant 2, mRNA.	463	7.79	0			ADAMTS20	0	1	1	0	1.01	220	218	0	0			ADAMTS20	0	1	1	0	1.01	221	218	0	0			ADAMTS20	0	1	1	0	1.06	230	218	0	0			ADAMTS20	0	1	1
ILMN_1787908	ADAMTS20	12	80070	Homo sapiens ADAM metallopeptidase with thrombospondin type 1 motif, 20 (ADAMTS20), mRNA.	464	7.89	2			ADAMTS20	0	1	1	0	-1.03	232	239	0	0			ADAMTS20	0	1	1	0	-1.02	235	239	0	0			ADAMTS20	0	1	1	0	-1	238	239	0	0			ADAMTS20	0	1	1
ILMN_1651717	ADAMTS20	12	80070	Homo sapiens ADAM metallopeptidase with thrombospondin type 1 motif, 20 (ADAMTS20), mRNA.	465	7.7	1			ADAMTS20	0	1	1	0	-1	206	207	0	1			ADAMTS20	0	1	1	0	1.01	209	207	0	1			ADAMTS20	0	1	1	0	1	208	207	0	1			ADAMTS20	0	1	1
ILMN_1703803	ADAMTS3	4	9508	Homo sapiens ADAM metallopeptidase with thrombospondin type 1 motif, 3 (ADAMTS3), mRNA.	466	7.73	0			ADAMTS3	0	1	1	0	-1.06	208	221	0	0			ADAMTS3	0	1	1	0	-1.05	210	221	0	0			ADAMTS3	0	1	1	0	-1.1	201	221	0	0			ADAMTS3	0	1	1
ILMN_2092933	ADAMTS4	1	9507	Homo sapiens ADAM metallopeptidase with thrombospondin type 1 motif, 4 (ADAMTS4), mRNA.	467	8.99	156			ADAMTS4	0	0.846592	0.914219	0.19347	1.01	508	503	30	41			ADAMTS4	0	0.757475	0.844933	0.3088	1.01	510	503	42	41			ADAMTS4	0	0.176629	0.391376	1.35121	1.18	593	503	8	41			ADAMTS4	0	0.957769	0.984463
ILMN_1681886	ADAMTS5	21	11096	Homo sapiens ADAM metallopeptidase with thrombospondin type 1 motif, 5 (aggrecanase-2) (ADAMTS5), mRNA.	468	7.93	30			ADAMTS5	0	1	1	0	1.1	258	234	9	6			ADAMTS5	0	1	1	0	1.04	243	234	8	6			ADAMTS5	0	1	1	0	1.06	247	234	1	6			ADAMTS5	0	1	1
ILMN_1767362	ADAMTS6	5	11174	Homo sapiens ADAM metallopeptidase with thrombospondin type 1 motif, 6 (ADAMTS6), mRNA.	469	7.96	10			ADAMTS6	0	1	1	0	-1.02	250	255	2	6			ADAMTS6	0	1	1	0	-1.03	247	255	2	6			ADAMTS6	0	1	1	0	-1.1	232	255	0	6			ADAMTS6	0	1	1
ILMN_2211790	ADAMTS7	15	11173	Homo sapiens ADAM metallopeptidase with thrombospondin type 1 motif, 7 (ADAMTS7), mRNA.	470	7.7	0			ADAMTS7	0	1	1	0	-1	208	208	0	0			ADAMTS7	0	1	1	0	-1	208	208	0	0			ADAMTS7	0	1	1	0	-1.05	198	208	0	0			ADAMTS7	0	1	1
ILMN_1672403	ADAMTS8	11	11095	Homo sapiens ADAM metallopeptidase with thrombospondin type 1 motif, 8 (ADAMTS8), mRNA.	471	7.94	21			ADAMTS8	0	1	1	0	1.01	248	246	5	5			ADAMTS8	0	1	1	0	-1.01	244	246	7	5			ADAMTS8	0	1	1	0	-1.04	235	246	0	5			ADAMTS8	0	1	1
ILMN_1805543	ADAMTS9	3	56999	Homo sapiens ADAM metallopeptidase with thrombospondin type 1 motif, 9 (ADAMTS9), mRNA.	472	7.87	1			ADAMTS9	0	1	1	0	-1.02	232	236	0	0			ADAMTS9	0	1	1	0	-1.01	233	236	0	0			ADAMTS9	0	1	1	0	1.02	240	236	1	0			ADAMTS9	0	1	1
ILMN_1706992	ADAMTSL1	9	92949	Homo sapiens ADAMTS-like 1 (ADAMTSL1), transcript variant 3, mRNA.	473	7.92	2			ADAMTSL1	0	1	1	0	-1.03	238	245	0	0			ADAMTSL1	0	1	1	0	-1.01	244	245	0	0			ADAMTSL1	0	1	1	0	-1.03	238	245	0	0			ADAMTSL1	0	1	1
ILMN_1684919	ADAMTSL1	9	92949	Homo sapiens ADAMTS-like 1 (ADAMTSL1), transcript variant 1, mRNA.	474	7.73	0			ADAMTSL1	0	1	1	0	-1	210	210	0	0			ADAMTSL1	0	1	1	0	1.02	215	210	0	0			ADAMTSL1	0	1	1	0	1	211	210	0	0			ADAMTSL1	0	1	1
ILMN_1727084	ADAMTSL1	9	92949	Homo sapiens ADAMTS-like 1 (ADAMTSL1), transcript variant 4, mRNA.	475	7.8	0			ADAMTSL1	0	1	1	0	-1.02	219	223	0	0			ADAMTSL1	0	1	1	0	1	223	223	0	0			ADAMTSL1	0	1	1	0	-1.01	220	223	0	0			ADAMTSL1	0	1	1
ILMN_1705250	ADAMTSL1	9	92949	Homo sapiens ADAMTS-like 1 (ADAMTSL1), transcript variant 2, mRNA.	476	7.92	2			ADAMTSL1	0	1	1	0	1.01	241	238	0	0			ADAMTSL1	0	1	1	0	1.01	241	238	0	0			ADAMTSL1	0	1	1	0	1.04	247	238	0	0			ADAMTSL1	0	1	1
ILMN_1722621	ADAMTSL1	9	92949	Homo sapiens ADAMTS-like 1 (ADAMTSL1), transcript variant 2, mRNA.	477	7.7	0			ADAMTSL1	0	1	1	0	-1	207	207	0	0			ADAMTSL1	0	1	1	0	-1	207	207	0	0			ADAMTSL1	0	1	1	0	1.02	211	207	0	0			ADAMTSL1	0	1	1
ILMN_1721495	ADAMTSL2	9	9719	Homo sapiens ADAMTS-like 2 (ADAMTSL2), mRNA.	478	8.15	72			ADAMTSL2	0	1	1	0	-1.09	277	302	14	28			ADAMTSL2	0	1	1	0	-1.08	279	302	12	28			ADAMTSL2	0	1	1	0	-1.11	271	302	1	28			ADAMTSL2	0	1	1
ILMN_1798690	ADAMTSL3	15	57188	Homo sapiens ADAMTS-like 3 (ADAMTSL3), mRNA.	479	7.82	1			ADAMTSL3	0	1	1	0	1.01	233	231	0	1			ADAMTSL3	0	1	1	0	-1.05	221	231	0	1			ADAMTSL3	0	1	1	0	-1.02	228	231	0	1			ADAMTSL3	0	1	1
ILMN_1687035	ADAMTSL4	1	54507	Homo sapiens ADAMTS-like 4 (ADAMTSL4), transcript variant 2, mRNA.	480	8.85	153			ADAMTSL4	0	0.766725	0.862058	-0.29666	-1.02	439	447	30	40			ADAMTSL4	0	0.176888	0.318141	1.3504	1.08	483	447	41	40			ADAMTSL4	0	0.944904	0.972081	0.06911	1.01	450	447	8	40			ADAMTSL4	0	0.169031	0.457558
ILMN_1777683	ADAMTSL4	1	54507	Homo sapiens ADAMTS-like 4 (ADAMTSL4), transcript variant 1, mRNA.	481	7.95	6			ADAMTSL4	0	1	1	0	1.03	246	239	1	1			ADAMTSL4	0	1	1	0	1.05	250	239	2	1			ADAMTSL4	0	1	1	0	1.03	247	239	0	1			ADAMTSL4	0	1	1
ILMN_1762294	ADAMTSL4	1	54507	Homo sapiens ADAMTS-like 4 (ADAMTSL4), transcript variant 2, mRNA.	482	8.98	153			ADAMTSL4	0	0.583229	0.736134	-0.54867	-1.04	470	489	30	40			ADAMTSL4	0	0.107935	0.223003	1.60754	1.11	542	489	41	40			ADAMTSL4	0	0.770065	0.878984	0.29229	1.03	505	489	8	40			ADAMTSL4	0	0.276001	0.576199
ILMN_1793040	ADAMTSL5	19	339366	Homo sapiens ADAMTS-like 5 (ADAMTSL5), mRNA.	483	8.19	86			ADAMTSL5	0	1	1	0	-1.04	284	296	14	28			ADAMTSL5	0	1	1	0	-1.03	288	296	21	28			ADAMTSL5	0	1	1	0	-1.04	286	296	5	28			ADAMTSL5	0	1	1
ILMN_1763000	ADAP2	17	55803	Homo sapiens ArfGAP with dual PH domains 2 (ADAP2), mRNA.	484	11.72	156			ADAP2	0	0.355066	0.539664	0.92481	1.12	3345	2980	30	41			ADAP2	0	0.0895955	0.194067	1.69754	1.22	3636	2980	42	41			ADAP2	0	0.549134	0.73178	0.59906	1.14	3385	2980	8	41			ADAP2	0	0.0172781	0.138601
ILMN_1776777	ADAR	1	103	Homo sapiens adenosine deaminase, RNA-specific (ADAR), transcript variant 1, mRNA.	485	13.35	156			ADAR	0	0.743346	0.84621	0.32743	1.04	9998	9628	30	41			ADAR	0	0.119737	0.240025	1.55588	1.19	11455	9628	42	41			ADAR	0	0.959453	0.979609	0.05084	1.01	9721	9628	8	41			ADAR	0	0.197144	0.491024
ILMN_1706963	ADAR	1	103	Homo sapiens adenosine deaminase, RNA-specific (ADAR), transcript variant 4, mRNA.	486	7.84	2			ADAR	0	1	1	0	1.02	232	227	1	0			ADAR	0	1	1	0	-1	226	227	0	0			ADAR	0	1	1	0	1.05	237	227	0	0			ADAR	0	1	1
ILMN_2320964	ADAR	1	103	Homo sapiens adenosine deaminase, RNA-specific (ADAR), transcript variant 2, mRNA.	487	11.14	156			ADAR	0	0.856194	0.919907	-0.18122	-1.02	2071	2110	30	41			ADAR	0	0.151454	0.285059	1.43441	1.16	2437	2110	42	41			ADAR	0	0.993154	0.996474	0.00858	1	2113	2110	8	41			ADAR	0	0.215597	0.512908
ILMN_1697628	ADARB1	21	104	Homo sapiens adenosine deaminase, RNA-specific, B1 (RED1 homolog rat) (ADARB1), transcript variant 1, mRNA.	488	8.03	32			ADARB1	0	1	1	0	-1.07	252	270	5	10			ADARB1	0	1	1	0	-1.04	260	270	9	10			ADARB1	0	1	1	0	-1.14	238	270	0	10			ADARB1	0	1	1
ILMN_2319326	ADARB1	21	104	Homo sapiens adenosine deaminase, RNA-specific, B1 (RED1 homolog rat) (ADARB1), transcript variant 2, mRNA.	489	9.07	155			ADARB1	0	0.0089992	0.0438363	-2.61209	-1.22	501	609	30	41			ADARB1	0	0.0307151	0.0868201	-2.16074	-1.15	530	609	41	41			ADARB1	0	0.0055087	0.0669309	-2.77568	-1.42	430	609	8	41			ADARB1	0	0.211415	0.506947
ILMN_1657442	ADARB1	21	104	Homo sapiens adenosine deaminase, RNA-specific, B1 (RED1 homolog rat) (ADARB1), transcript variant 4, mRNA.	490	7.99	14			ADARB1	0	1	1	0	1.01	259	256	5	5			ADARB1	0	1	1	0	-1.02	252	256	4	5			ADARB1	0	1	1	0	-1.05	245	256	0	5			ADARB1	0	1	1
ILMN_1679797	ADARB1	21	104	Homo sapiens adenosine deaminase, RNA-specific, B1 (RED1 homolog rat) (ADARB1), transcript variant 1, mRNA.	491	10.97	156			ADARB1	0	0.0046846	0.0272937	-2.82796	-1.37	1821	2496	30	41			ADARB1	0	0.0073962	0.0299651	-2.67846	-1.3	1919	2496	42	41			ADARB1	0	0.0137185	0.106337	-2.46455	-1.72	1453	2496	8	41			ADARB1	0	0.264247	0.56524
ILMN_1749493	ADARB2	10	105	Homo sapiens adenosine deaminase, RNA-specific, B2 (RED2 homolog rat) (ADARB2), mRNA.	492	7.98	19			ADARB2	0	1	1	0	-1.08	240	260	1	10			ADARB2	0	1	1	0	-1.05	248	260	3	10			ADARB2	0	1	1	0	-1.01	259	260	1	10			ADARB2	0	1	1
ILMN_1657139	ADAT1	16	23536	Homo sapiens adenosine deaminase, tRNA-specific 1 (ADAT1), mRNA.	493	9.2	156			ADAT1	0	0.666144	0.793721	-0.43145	-1.04	590	611	30	41			ADAT1	0	0.591844	0.722379	-0.53617	-1.04	589	611	42	41			ADAT1	0	0.284634	0.509823	-1.06997	-1.12	545	611	8	41			ADAT1	0	0.740174	0.890813
ILMN_1806275	ADAT3	19	113179	Homo sapiens adenosine deaminase, tRNA-specific 3, TAD3 homolog (S. cerevisiae) (ADAT3), mRNA.	494	8.37	131			ADAT3	0	0.199859	0.37331	1.28195	1.06	334	315	24	31			ADAT3	0	0.0233667	0.0706434	2.26739	1.09	342	315	38	31			ADAT3	0	0.158922	0.369522	1.40871	1.12	353	315	7	31			ADAT3	0	0.148555	0.430985
ILMN_1659599	ADC	1	113451	Homo sapiens arginine decarboxylase (ADC), mRNA.	495	8.04	30			ADC	0	1	1	0	-1.05	259	271	5	10			ADC	0	1	1	0	-1.05	259	271	5	10			ADC	0	1	1	0	-1.02	265	271	3	10			ADC	0	1	1
ILMN_1698777	ADCK1	14	57143	Homo sapiens aarF domain containing kinase 1 (ADCK1), mRNA.	496	8.7	154			ADCK1	0	0.657814	0.787839	-0.44293	-1.02	409	418	30	41			ADCK1	0	0.871825	0.921638	-0.16134	-1.01	414	418	41	41			ADCK1	0	0.382841	0.601489	-0.87267	-1.08	387	418	7	41			ADCK1	0	0.257937	0.559658
ILMN_1663132	ADCK2	7	90956	Homo sapiens aarF domain containing kinase 2 (ADCK2), mRNA.	497	10.42	156			ADCK2	0	0.0447294	0.135455	-2.00719	-1.22	1270	1548	30	41			ADCK2	0	0.137302	0.265123	-1.48591	-1.14	1354	1548	42	41			ADCK2	0	0.193555	0.410351	-1.30013	-1.28	1205	1548	8	41			ADCK2	0	0.566805	0.797939
ILMN_1700349	ADCK4	19	79934	Homo sapiens aarF domain containing kinase 4 (ADCK4), mRNA.	498	8.77	152			ADCK4	0	0.969918	0.985169	0.03771	1	431	430	29	41			ADCK4	0	0.375109	0.534376	0.88694	1.04	449	430	40	41			ADCK4	0	0.629302	0.788056	-0.48271	-1.04	414	430	8	41			ADCK4	0	0.169969	0.458538
ILMN_1761309	ADCK5	8	203054	Homo sapiens aarF domain containing kinase 5 (ADCK5), mRNA.	499	8.78	154			ADCK5	0	0.200501	0.373804	-1.28012	-1.07	432	460	30	41			ADCK5	0	0.262512	0.421956	-1.12047	-1.05	438	460	41	41			ADCK5	0	0.195059	0.412168	-1.29576	-1.12	412	460	8	41			ADCK5	0	0.708755	0.875579
ILMN_2120555	ADCY1	7	107	Homo sapiens adenylate cyclase 1 (brain) (ADCY1), mRNA.	500	7.81	0			ADCY1	0	1	1	0	-1.03	220	226	0	0			ADCY1	0	1	1	0	-1.01	224	226	0	0			ADCY1	0	1	1	0	1.05	238	226	0	0			ADCY1	0	1	1
ILMN_1742073	ADCY1	7	107	Homo sapiens adenylate cyclase 1 (brain) (ADCY1), mRNA.	501	8.01	32			ADCY1	0	1	1	0	1.02	259	255	7	8			ADCY1	0	1	1	0	1.02	260	255	9	8			ADCY1	0	1	1	0	-1	255	255	1	8			ADCY1	0	1	1
ILMN_1810691	ADCY2	5	108	Homo sapiens adenylate cyclase 2 (brain) (ADCY2), mRNA.	502	8.54	155			ADCY2	0	0.143182	0.298687	-1.46404	-1.07	363	387	30	40			ADCY2	0	0.143059	0.273318	-1.4645	-1.06	366	387	42	40			ADCY2	0	0.449868	0.655907	-0.75564	-1.05	369	387	8	40			ADCY2	0	0.276656	0.577168
ILMN_1676893	ADCY3	2	109	Homo sapiens adenylate cyclase 3 (ADCY3), mRNA.	503	10.69	156			ADCY3	0	0.220844	0.397561	-1.22429	-1.16	1599	1846	30	41			ADCY3	0	0.187505	0.331207	-1.318	-1.14	1620	1846	42	41			ADCY3	0	0.364874	0.584967	-0.90612	-1.17	1578	1846	8	41			ADCY3	0	0.157864	0.444518
ILMN_2148944	ADCY4	14	196883	Homo sapiens adenylate cyclase 4 (ADCY4), mRNA.	504	8.39	137			ADCY4	0	0.374997	0.558754	-0.88715	-1.03	325	335	27	36			ADCY4	0	0.636173	0.757033	0.47306	1.02	340	335	38	36			ADCY4	0	0.644427	0.798634	-0.46152	-1.03	326	335	6	36			ADCY4	0	0.509811	0.76167
ILMN_1708588	ADCY5	3	111	Homo sapiens adenylate cyclase 5 (ADCY5), mRNA.	505	7.75	0			ADCY5	0	1	1	0	1.03	218	212	0	0			ADCY5	0	1	1	0	1.02	217	212	0	0			ADCY5	0	1	1	0	1.03	218	212	0	0			ADCY5	0	1	1
ILMN_2311674	ADCY6	12	112	Homo sapiens adenylate cyclase 6 (ADCY6), transcript variant 2, mRNA.	506	7.89	16			ADCY6	0	1	1	0	1.04	246	236	6	6			ADCY6	0	1	1	0	-1.01	233	236	2	6			ADCY6	0	1	1	0	-1.03	228	236	1	6			ADCY6	0	1	1
ILMN_1685156	ADCY6	12	112	Homo sapiens adenylate cyclase 6 (ADCY6), transcript variant 2, mRNA.	507	7.95	8			ADCY6	0	1	1	0	1.06	256	241	4	1			ADCY6	0	1	1	0	1.01	245	241	1	1			ADCY6	0	1	1	0	1.02	246	241	0	1			ADCY6	0	1	1
ILMN_1655935	ADCY7	16	113	Homo sapiens adenylate cyclase 7 (ADCY7), mRNA.	508	10.06	156			ADCY7	0	0.423851	0.604102	0.79976	1.08	1081	1000	30	41			ADCY7	0	0.277409	0.437502	1.08616	1.1	1098	1000	42	41			ADCY7	0	0.89934	0.948666	0.1265	1.02	1021	1000	8	41			ADCY7	0	0.126418	0.397994
ILMN_1754440	ADCY8	8	114	Homo sapiens adenylate cyclase 8 (brain) (ADCY8), mRNA.	509	7.98	17			ADCY8	0	1	1	0	1	256	255	3	8			ADCY8	0	1	1	0	-1.04	246	255	3	8			ADCY8	0	1	1	0	-1.03	248	255	2	8			ADCY8	0	1	1
ILMN_1654287	ADCY9	16	115	Homo sapiens adenylate cyclase 9 (ADCY9), mRNA.	510	8.38	122			ADCY9	0	0.259937	0.442319	-1.12654	-1.05	327	345	23	35			ADCY9	0	0.221599	0.373702	-1.22229	-1.06	326	345	28	35			ADCY9	0	0.929901	0.964685	0.08797	1.01	348	345	6	35			ADCY9	0	0.949226	0.981217
ILMN_1763344	ADCYAP1	18	116	Homo sapiens adenylate cyclase activating polypeptide 1 (pituitary) (ADCYAP1), transcript variant 2, mRNA.	511	8.14	68			ADCYAP1	0	1	1	0	-1.05	278	293	12	20			ADCYAP1	0	1	1	0	-1.05	278	293	18	20			ADCYAP1	0	1	1	0	-1.07	272	293	2	20			ADCYAP1	0	1	1
ILMN_1711736	ADCYAP1R1	7	117	Homo sapiens adenylate cyclase activating polypeptide 1 (pituitary) receptor type I (ADCYAP1R1), mRNA.	512	7.81	0			ADCYAP1R1	0	1	1	0	1.01	226	223	0	0			ADCYAP1R1	0	1	1	0	1.01	224	223	0	0			ADCYAP1R1	0	1	1	0	1.02	227	223	0	0			ADCYAP1R1	0	1	1
ILMN_2356786	ADD1	4	118	Homo sapiens adducin 1 (alpha) (ADD1), transcript variant 1, mRNA.	513	9.14	156			ADD1	0	0.83459	0.907856	0.20882	1.01	568	560	30	41			ADD1	0	0.808528	0.879183	0.24233	1.01	568	560	42	41			ADD1	0	0.0765587	0.252812	-1.77101	-1.14	493	560	8	41			ADD1	0	0.382309	0.669395
ILMN_1759252	ADD1	4	118	Homo sapiens adducin 1 (alpha) (ADD1), transcript variant 4, mRNA.	514	13.45	156			ADD1	0	0.41064	0.590885	-0.82277	-1.1	10873	12010	30	41			ADD1	0	0.438904	0.592023	-0.77405	-1.09	11061	12010	42	41			ADD1	0	0.499999	0.696242	-0.67449	-1.11	10789	12010	8	41			ADD1	0	0.614526	0.823561
ILMN_1678791	ADD2	2	119	Homo sapiens adducin 2 (beta) (ADD2), transcript variant beta-3a, mRNA.	515	7.77	0			ADD2	0	1	1	0	-1.03	215	222	0	0			ADD2	0	1	1	0	-1.03	215	222	0	0			ADD2	0	1	1	0	1.01	224	222	0	0			ADD2	0	1	1
ILMN_2336146	ADD2	2	119	Homo sapiens adducin 2 (beta) (ADD2), transcript variant beta-3a, mRNA.	516	7.82	1			ADD2	0	1	1	0	-1.02	224	229	0	1			ADD2	0	1	1	0	-1	228	229	0	1			ADD2	0	1	1	0	1	229	229	0	1			ADD2	0	1	1
ILMN_2286339	ADD2	2	119	Homo sapiens adducin 2 (beta) (ADD2), transcript variant beta-4, mRNA.	517	7.79	0			ADD2	0	1	1	0	-1	220	221	0	0			ADD2	0	1	1	0	-1.01	218	221	0	0			ADD2	0	1	1	0	1.02	226	221	0	0			ADD2	0	1	1
ILMN_1694133	ADD2	2	119	Homo sapiens adducin 2 (beta) (ADD2), transcript variant beta-3a, mRNA.	518	7.88	1			ADD2	0	1	1	0	1	234	233	1	0			ADD2	0	1	1	0	-1	232	233	0	0			ADD2	0	1	1	0	1.01	235	233	0	0			ADD2	0	1	1
ILMN_1678501	ADD3	10	120	Homo sapiens adducin 3 (gamma) (ADD3), transcript variant 2, mRNA.	519	7.79	0			ADD3	0	1	1	0	1.05	226	215	0	0			ADD3	0	1	1	0	1.03	222	215	0	0			ADD3	0	1	1	0	1.03	221	215	0	0			ADD3	0	1	1
ILMN_1787378	ADD3	10	120	Homo sapiens adducin 3 (gamma) (ADD3), transcript variant 1, mRNA.	520	11.56	156			ADD3	0	0.223365	0.400403	-1.21763	-1.16	2960	3447	30	41			ADD3	0	0.140931	0.270333	-1.47233	-1.19	2897	3447	42	41			ADD3	0	0.0835987	0.264972	-1.73018	-1.43	2405	3447	8	41			ADD3	0	0.355102	0.646695
ILMN_1814526	ADD3	10	120	Homo sapiens adducin 3 (gamma) (ADD3), transcript variant 3, mRNA.	521	13.26	156			ADD3	0	0.889208	0.940282	0.13931	1.02	10008	9842	30	41			ADD3	0	0.943061	0.967208	0.07142	1.01	9919	9842	42	41			ADD3	0	0.425543	0.635947	-0.79684	-1.15	8575	9842	8	41			ADD3	0	0.794745	0.915747
ILMN_2311278	ADD3	10	120	Homo sapiens adducin 3 (gamma) (ADD3), transcript variant 3, mRNA.	522	10.62	156			ADD3	0	0.436609	0.614853	-0.77793	-1.1	1576	1736	30	41			ADD3	0	0.314364	0.47559	-1.00611	-1.12	1546	1736	42	41			ADD3	0	0.129984	0.331267	-1.51417	-1.31	1320	1736	8	41			ADD3	0	0.47382	0.73521
ILMN_2138765	ADFP	9	123	Homo sapiens adipose differentiation-related protein (ADFP), mRNA.	523	11.07	156			ADFP	0	0.0926576	0.223259	-1.68154	-1.22	2003	2435	30	41			ADFP	0	0.227805	0.381219	-1.20603	-1.14	2143	2435	42	41			ADFP	0	0.363301	0.583851	-0.90909	-1.21	2004	2435	8	41			ADFP	0	0.46482	0.727743
ILMN_1801077	ADFP	9	123	Homo sapiens adipose differentiation-related protein (ADFP), mRNA.	524	9.45	156			ADFP	0	0.228824	0.40724	-1.20339	-1.1	677	741	30	41			ADFP	0	0.546104	0.684593	-0.60361	-1.04	710	741	42	41			ADFP	0	0.343786	0.567014	-0.94671	-1.15	643	741	8	41			ADFP	0	0.736029	0.888795
ILMN_1764309	ADH1A	4	124	Homo sapiens alcohol dehydrogenase 1A (class I), alpha polypeptide (ADH1A), mRNA.	525	7.81	1			ADH1A	0	1	1	0	-1.02	222	225	0	0			ADH1A	0	1	1	0	-1.01	224	225	0	0			ADH1A	0	1	1	0	-1.01	223	225	0	0			ADH1A	0	1	1
ILMN_1811598	ADH1B	4	125	Homo sapiens alcohol dehydrogenase IB (class I), beta polypeptide (ADH1B), mRNA.	526	7.87	2			ADH1B	0	1	1	0	-1	231	232	1	1			ADH1B	0	1	1	0	1.02	236	232	0	1			ADH1B	0	1	1	0	1.01	234	232	0	1			ADH1B	0	1	1
ILMN_1740717	ADH1C	4	126	Homo sapiens alcohol dehydrogenase 1C (class I), gamma polypeptide (ADH1C), mRNA.	527	7.7	0			ADH1C	0	1	1	0	1.02	211	207	0	0			ADH1C	0	1	1	0	-1.02	204	207	0	0			ADH1C	0	1	1	0	-1.04	200	207	0	0			ADH1C	0	1	1
ILMN_2136010	ADH4	4	127	Homo sapiens alcohol dehydrogenase 4 (class II), pi polypeptide (ADH4), mRNA.	528	9	152			ADH4	0	0.841051	0.91095	-0.20055	-1.01	498	504	30	41			ADH4	0	0.710854	0.813691	0.37071	1.02	513	504	42	41			ADH4	0	0.150477	0.358993	-1.43785	-1.19	425	504	6	41			ADH4	0	0.111596	0.371847
ILMN_1797912	ADH4	4	127	Homo sapiens alcohol dehydrogenase 4 (class II), pi polypeptide (ADH4), mRNA.	529	7.83	0			ADH4	0	1	1	0	1.02	230	225	0	0			ADH4	0	1	1	0	1.02	229	225	0	0			ADH4	0	1	1	0	-1.02	221	225	0	0			ADH4	0	1	1
ILMN_1738604	ADH5	4	128	Homo sapiens alcohol dehydrogenase 5 (class III), chi polypeptide (ADH5), mRNA.	530	8.24	94			ADH5	0	1	1	0	1.07	316	296	19	24			ADH5	0	1	1	0	1.01	298	296	23	24			ADH5	0	0.97266	0.985992	0.03427	1	297	296	6	24			ADH5	0	1	1
ILMN_1691175	ADH6	4	130	Homo sapiens alcohol dehydrogenase 6 (class V) (ADH6), mRNA.	531	8.06	33			ADH6	0	1	1	0	-1.03	265	273	6	12			ADH6	0	1	1	0	-1.04	264	273	7	12			ADH6	0	1	1	0	-1.01	271	273	3	12			ADH6	0	1	1
ILMN_2223359	ADH7	4	131	Homo sapiens alcohol dehydrogenase 7 (class IV), mu or sigma polypeptide (ADH7), mRNA.	532	7.82	0			ADH7	0	1	1	0	1	226	226	0	0			ADH7	0	1	1	0	1	226	226	0	0			ADH7	0	1	1	0	1	227	226	0	0			ADH7	0	1	1
ILMN_1702858	ADHFE1	8	137872	Homo sapiens alcohol dehydrogenase, iron containing, 1 (ADHFE1), mRNA.	533	9.51	156			ADHFE1	0	0.338653	0.522793	-0.95683	-1.09	726	793	30	41			ADHFE1	0	0.224767	0.377455	-1.21395	-1.11	717	793	42	41			ADHFE1	0	0.517497	0.709825	-0.64721	-1.13	705	793	8	41			ADHFE1	0	0.245989	0.548048
ILMN_2363634	ADHFE1		137872	Homo sapiens alcohol dehydrogenase, iron containing, 1 (ADHFE1), transcript variant 1, mRNA.	534	8.71	148			ADHFE1	0	0.681386	0.804207	-0.41057	-1.03	428	440	29	41			ADHFE1	0	0.525701	0.667886	-0.63458	-1.04	423	440	39	41			ADHFE1	0	0.238247	0.46122	-1.17938	-1.13	390	440	7	41			ADHFE1	0	0.211155	0.506887
ILMN_1813975	ADI1	2	55256	Homo sapiens acireductone dioxygenase 1 (ADI1), mRNA.	535	10.54	156			ADI1	0	0.0883773	0.216349	1.70402	1.24	1664	1338	30	41			ADI1	0	0.141807	0.271628	1.46909	1.16	1546	1338	42	41			ADI1	0	0.915389	0.9565	0.10624	1.02	1362	1338	8	41			ADI1	0	0.280146	0.580683
ILMN_1743331	ADIG	20	149685	Homo sapiens adipogenin (ADIG), mRNA.	536	7.94	1			ADIG	0	1	1	0	1.01	243	241	1	0			ADIG	0	1	1	0	1.03	247	241	0	0			ADIG	0	1	1	0	1	242	241	0	0			ADIG	0	1	1
ILMN_1775045	ADIPOQ	3	9370	Homo sapiens adiponectin, C1Q and collagen domain containing (ADIPOQ), mRNA.	537	8.1	49			ADIPOQ	0	1	1	0	-1.02	273	279	9	15			ADIPOQ	0	1	1	0	-1.03	271	279	10	15			ADIPOQ	0	1	1	0	-1.06	263	279	2	15			ADIPOQ	0	1	1
ILMN_2096322	ADIPOR1	1	51094	Homo sapiens adiponectin receptor 1 (ADIPOR1), mRNA.	538	11.23	156			ADIPOR1	0	0.0182141	0.0734347	2.36124	1.42	2588	1826	30	41			ADIPOR1	0	0.0002541	0.0021998	3.65807	1.49	2725	1826	42	41			ADIPOR1	0	0.0209132	0.130252	2.30955	2.58	4705	1826	8	41			ADIPOR1	0	0.417286	0.69468
ILMN_1688322	ADIPOR1	1	51094	Homo sapiens adiponectin receptor 1 (ADIPOR1), mRNA.	539	11.12	156			ADIPOR1	0	0.0075696	0.0386599	2.67069	1.48	2460	1664	30	41			ADIPOR1	2	0.0001908	0.0017599	3.73085	1.5	2499	1664	42	41			ADIPOR1	0	0.0259766	0.144033	2.22656	2.71	4503	1664	8	41			ADIPOR1	0	0.454347	0.719466
ILMN_2224833	ADIPOR2	12	79602	Homo sapiens adiponectin receptor 2 (ADIPOR2), mRNA.	540	10.5	156			ADIPOR2	0	0.232243	0.41101	1.1946	1.13	1525	1355	30	41			ADIPOR2	0	0.199579	0.346382	1.28275	1.11	1507	1355	42	41			ADIPOR2	0	0.807545	0.89904	0.24359	1.04	1413	1355	8	41			ADIPOR2	0	0.154245	0.439816
ILMN_2358626	ADK	10	132	Homo sapiens adenosine kinase (ADK), transcript variant ADK-short, mRNA.	541	10.19	156			ADK	0	0.0011499	0.0099672	-3.25103	-1.34	1093	1459	30	41			ADK	0	0.0014786	0.0086712	-3.17886	-1.32	1105	1459	42	41			ADK	0	0.0385729	0.177544	-2.06871	-1.48	989	1459	8	41			ADK	0	0.0770578	0.306549
ILMN_1768062	ADK	10	132	Homo sapiens adenosine kinase (ADK), transcript variant ADK-long, mRNA.	542	8.02	33			ADK	0	1	1	0	-1.08	254	273	6	13			ADK	0	1	1	0	-1.06	257	273	8	13			ADK	0	1	1	0	-1.06	258	273	1	13			ADK	0	1	1
ILMN_2358628	ADK	10	132	Homo sapiens adenosine kinase (ADK), transcript variant ADK-short, mRNA.	543	7.87	2			ADK	0	1	1	0	-1	229	230	0	0			ADK	0	1	1	0	1.02	236	230	2	0			ADK	0	1	1	0	1.01	233	230	0	0			ADK	0	1	1
ILMN_1801020	ADK	10	132	Homo sapiens adenosine kinase (ADK), transcript variant ADK-short, mRNA.	544	8.6	145			ADK	0	0.0007081	0.0070326	-3.38641	-1.21	363	439	28	40			ADK	0	0.0047948	0.0214549	-2.82051	-1.16	379	439	38	40			ADK	0	0.0042905	0.059603	-2.85598	-1.29	341	439	6	40			ADK	0	0.0758034	0.304038
ILMN_1708934	ADM	11	133	Homo sapiens adrenomedullin (ADM), mRNA.	545	11.05	156			ADM	0	0.385166	0.568206	-0.86842	-1.13	1757	1994	30	41			ADM	0	0.162228	0.29933	1.39762	1.22	2437	1994	42	41			ADM	0	0.244789	0.46902	1.1631	1.31	2617	1994	8	41			ADM	0	0.881273	0.953336
ILMN_1702933	ADM2	22	79924	Homo sapiens adrenomedullin 2 (ADM2), mRNA.	546	8.97	156			ADM2	0	0.0759373	0.194887	-1.77476	-1.11	481	531	30	41			ADM2	0	0.201192	0.348244	-1.27816	-1.07	498	531	42	41			ADM2	0	0.083062	0.264146	-1.73319	-1.17	454	531	8	41			ADM2	0	0.252702	0.554506
ILMN_1657993	ADNP	20	23394	Homo sapiens activity-dependent neuroprotector homeobox (ADNP), transcript variant 2, mRNA.	547	9.95	156			ADNP	0	0.055916	0.15866	1.91169	1.22	1056	862	30	41			ADNP	0	0.0095965	0.036392	2.59004	1.27	1096	862	42	41			ADNP	0	0.687925	0.828921	0.40167	1.06	918	862	8	41			ADNP	0	0.141424	0.419143
ILMN_1666019	ADNP	20	23394	Homo sapiens activity-dependent neuroprotector homeobox (ADNP), transcript variant 1, mRNA.	548	8.36	120			ADNP	0	0.15615	0.316454	-1.41814	-1.07	321	344	22	35			ADNP	0	0.146204	0.277753	-1.45307	-1.06	323	344	29	35			ADNP	0	0.0931677	0.280217	-1.67892	-1.14	302	344	4	35			ADNP	0	0.4376	0.70868
ILMN_2080751	ADNP2	18	22850	Homo sapiens ADNP homeobox 2 (ADNP2), mRNA.	549	10.14	156			ADNP2	-2	8e-07	3.5e-05	-4.94608	-1.58	989	1560	30	41			ADNP2	-2	1.5e-06	3.68e-05	-4.81351	-1.52	1024	1560	42	41			ADNP2	-2	0.0014529	0.0330012	-3.18393	-1.69	923	1560	8	41			ADNP2	0	0.0005395	0.0182078
ILMN_1690352	ADO	10	84890	Homo sapiens 2-aminoethanethiol (cysteamine) dioxygenase (ADO), mRNA.	550	9.85	156			ADO	0	0.934151	0.965474	0.08262	1.01	939	931	30	41			ADO	0	0.726959	0.825116	0.34917	1.03	961	931	42	41			ADO	0	0.939238	0.969379	-0.07623	-1.01	920	931	8	41			ADO	0	0.849206	0.940171
ILMN_2275396	ADORA1	1	134	Homo sapiens adenosine A1 receptor (ADORA1), transcript variant 1, mRNA.	551	7.7	0			ADORA1	0	1	1	0	1.01	207	205	0	0			ADORA1	0	1	1	0	1.01	208	205	0	0			ADORA1	0	1	1	0	1.02	211	205	0	0			ADORA1	0	1	1
ILMN_2373444	ADORA1	1	134	Homo sapiens adenosine A1 receptor (ADORA1), transcript variant 1, mRNA.	552	7.8	0			ADORA1	0	1	1	0	-1.03	221	227	0	0			ADORA1	0	1	1	0	-1.02	222	227	0	0			ADORA1	0	1	1	0	-1.06	214	227	0	0			ADORA1	0	1	1
ILMN_1747227	ADORA1	1	134	Homo sapiens adenosine A1 receptor (ADORA1), mRNA.	553	8.28	119			ADORA1	0	0.349239	0.533372	0.93607	1.02	320	314	28	34			ADORA1	0	0.290079	0.45162	-1.05795	-1.03	306	314	29	34			ADORA1	0	0.0176816	0.120145	-2.37222	-1.1	285	314	2	34			ADORA1	0	0.208747	0.503826
ILMN_1807372	ADORA2A	22	135	Homo sapiens adenosine A2a receptor (ADORA2A), mRNA.	554	9.4	156			ADORA2A	0	0.0177777	0.0724417	2.37022	1.13	704	622	30	41			ADORA2A	0	0.0024009	0.012613	3.03556	1.14	711	622	42	41			ADORA2A	0	0.867547	0.931169	0.16678	1.01	631	622	8	41			ADORA2A	0	0.0781834	0.309398
ILMN_1703946	ADORA2B	17	136	Homo sapiens adenosine A2b receptor (ADORA2B), mRNA.	555	8.38	119			ADORA2B	0	0.0009574	0.0087585	3.30276	1.18	351	296	24	24			ADORA2B	0	2.59e-05	0.0003702	4.20721	1.19	352	296	38	24			ADORA2B	0	0.0158958	0.114463	2.4113	1.26	375	296	7	24			ADORA2B	0	0.0123218	0.116086
ILMN_1733259	ADORA3	1	140	Homo sapiens adenosine A3 receptor (ADORA3), transcript variant 3, mRNA.	556	8.16	57			ADORA3	0	1	1	0	1.05	268	255	11	9			ADORA3	0	1	1	0	1.19	304	255	19	9			ADORA3	0	1	1	0	1.56	400	255	4	9			ADORA3	0	1	1
ILMN_1730710	ADORA3	1	140	Homo sapiens adenosine A3 receptor (ADORA3), transcript variant 2, mRNA.	557	8.91	154			ADORA3	0	0.451281	0.627955	0.75328	1.05	485	462	30	41			ADORA3	0	0.192366	0.3375	1.30361	1.08	499	462	41	41			ADORA3	0	0.325583	0.548695	0.98305	1.1	508	462	8	41			ADORA3	0	0.734892	0.888416
ILMN_1793959	ADPGK	15	83440	Homo sapiens ADP-dependent glucokinase (ADPGK), mRNA.	558	10.78	156			ADPGK	0	0.217364	0.393586	-1.23357	-1.14	1632	1857	30	41			ADPGK	0	0.522113	0.665725	-0.64009	-1.06	1750	1857	42	41			ADPGK	0	0.711205	0.842712	-0.37024	-1.07	1728	1857	8	41			ADPGK	0	0.769875	0.903966
ILMN_1794512	ADPRH	3	141	Homo sapiens ADP-ribosylarginine hydrolase (ADPRH), mRNA.	559	8.12	65			ADPRH	0	1	1	0	1.03	281	272	13	18			ADPRH	0	1	1	0	1.01	274	272	15	18			ADPRH	0	1	1	0	1.05	286	272	4	18			ADPRH	0	1	1
ILMN_1795788	ADPRHL1	13	113622	Homo sapiens ADP-ribosylhydrolase like 1 (ADPRHL1), transcript variant 1, mRNA.	560	7.81	0			ADPRHL1	0	1	1	0	-1.03	220	226	0	0			ADPRHL1	0	1	1	0	-1.01	224	226	0	0			ADPRHL1	0	1	1	0	-1.03	220	226	0	0			ADPRHL1	0	1	1
ILMN_1760335	ADPRHL1	13	113622	Homo sapiens ADP-ribosylhydrolase like 1 (ADPRHL1), transcript variant 2, mRNA.	561	7.87	0			ADPRHL1	0	1	1	0	1.02	237	234	0	0			ADPRHL1	0	1	1	0	-1	233	234	0	0			ADPRHL1	0	1	1	0	-1.04	224	234	0	0			ADPRHL1	0	1	1
ILMN_1788530	ADPRHL1	13	113622	Homo sapiens ADP-ribosylhydrolase like 1 (ADPRHL1), transcript variant 1, mRNA.	562	7.98	12			ADPRHL1	0	1	1	0	-1	255	255	3	2			ADPRHL1	0	1	1	0	-1.01	253	255	5	2			ADPRHL1	0	1	1	0	-1.01	252	255	1	2			ADPRHL1	0	1	1
ILMN_1811480	ADPRHL2	1	54936	Homo sapiens ADP-ribosylhydrolase like 2 (ADPRHL2), mRNA.	563	9.69	154			ADPRHL2	0	0.262597	0.445416	-1.12028	-1.11	775	862	30	41			ADPRHL2	0	0.987403	0.991618	0.01579	1	863	862	41	41			ADPRHL2	0	0.260435	0.483976	-1.12536	-1.19	723	862	8	41			ADPRHL2	0	0.766869	0.903102
ILMN_1813598	ADRA1A	8	148	Homo sapiens adrenergic, alpha-1A-, receptor (ADRA1A), transcript variant 3, mRNA.	564	7.7	0			ADRA1A	0	1	1	0	1.04	210	202	0	0			ADRA1A	0	1	1	0	1.03	207	202	0	0			ADRA1A	0	1	1	0	1.06	214	202	0	0			ADRA1A	0	1	1
ILMN_1653821	ADRA1A	8	148	Homo sapiens adrenergic, alpha-1A-, receptor (ADRA1A), transcript variant 3, mRNA.	565	7.88	25			ADRA1A	0	1	1	0	-1.01	235	237	5	7			ADRA1A	0	1	1	0	-1.01	236	237	6	7			ADRA1A	0	1	1	0	1.01	239	237	1	7			ADRA1A	0	1	1
ILMN_1780551	ADRA1A	8	148	Homo sapiens adrenergic, alpha-1A-, receptor (ADRA1A), transcript variant 1, mRNA.	566	7.83	5			ADRA1A	0	1	1	0	1.02	230	227	2	1			ADRA1A	0	1	1	0	-1	226	227	0	1			ADRA1A	0	1	1	0	1.01	229	227	0	1			ADRA1A	0	1	1
ILMN_1669227	ADRA1A	8	148	Homo sapiens adrenergic, alpha-1A-, receptor (ADRA1A), transcript variant 4, mRNA.	567	8.15	79			ADRA1A	0	1	1	0	-1.02	282	287	15	23			ADRA1A	0	1	1	0	-1.02	282	287	21	23			ADRA1A	0	1	1	0	-1.05	274	287	3	23			ADRA1A	0	1	1
ILMN_1709167	ADRA1A	8	148	Homo sapiens adrenergic, alpha-1A-, receptor (ADRA1A), transcript variant 2, mRNA.	568	7.87	2			ADRA1A	0	1	1	0	-1.02	233	238	0	1			ADRA1A	0	1	1	0	-1.03	231	238	1	1			ADRA1A	0	1	1	0	-1.02	233	238	0	1			ADRA1A	0	1	1
ILMN_1679754	ADRA1B	5	147	Homo sapiens adrenergic, alpha-1B-, receptor (ADRA1B), mRNA.	569	8.02	18			ADRA1B	0	1	1	0	-1.04	251	262	4	5			ADRA1B	0	1	1	0	1	262	262	7	5			ADRA1B	0	1	1	0	1.02	266	262	1	5			ADRA1B	0	1	1
ILMN_1716421	ADRA1D	20	146	Homo sapiens adrenergic, alpha-1D-, receptor (ADRA1D), mRNA.	570	8.82	153			ADRA1D	0	0.432255	0.610922	-0.78534	-1.04	430	448	29	41			ADRA1D	0	0.270627	0.430563	1.10162	1.06	476	448	41	41			ADRA1D	0	0.494667	0.692724	-0.6829	-1.06	423	448	8	41			ADRA1D	0	0.572481	0.800341
ILMN_1659371	ADRA2A	10	150	Homo sapiens adrenergic, alpha-2A-, receptor (ADRA2A), mRNA.	571	8.47	148			ADRA2A	0	0.634498	0.772051	-0.47541	-1.02	348	354	29	39			ADRA2A	0	0.85474	0.909872	-0.18307	-1.01	352	354	39	39			ADRA2A	0	0.492528	0.690928	0.68629	1.04	370	354	8	39			ADRA2A	0	0.905832	0.964244
ILMN_1677868	ADRA2B	2	151	Homo sapiens adrenergic, alpha-2B-, receptor (ADRA2B), mRNA.	572	8.38	124			ADRA2B	0	0.0499882	0.146369	-1.96006	-1.09	323	351	21	35			ADRA2B	0	0.0943641	0.202033	-1.67281	-1.07	328	351	33	35			ADRA2B	0	0.0159984	0.11477	-2.40895	-1.15	304	351	5	35			ADRA2B	0	0.341269	0.634103
ILMN_1707445	ADRA2C		152	PREDICTED: Homo sapiens adrenergic, alpha-2C-, receptor (ADRA2C), mRNA.	573	7.74	0			ADRA2C	0	1	1	0	1.02	217	212	0	0			ADRA2C	0	1	1	0	1.01	214	212	0	0			ADRA2C	0	1	1	0	-1.03	205	212	0	0			ADRA2C	0	1	1
ILMN_1733963	ADRA2C		152	PREDICTED: Homo sapiens adrenergic, alpha-2C-, receptor (ADRA2C), mRNA.	574	8.37	116			ADRA2C	0	1	1	0	1.16	347	299	21	29			ADRA2C	0	1	1	0	1.11	333	299	30	29			ADRA2C	0	0.0679391	0.239209	1.82541	1.51	453	299	7	29			ADRA2C	0	1	1
ILMN_1804255	ADRB1	10	153	Homo sapiens adrenergic, beta-1-, receptor (ADRB1), mRNA.	575	7.74	0			ADRB1	0	1	1	0	-1.03	208	213	0	0			ADRB1	0	1	1	0	1.01	216	213	0	0			ADRB1	0	1	1	0	1.03	220	213	0	0			ADRB1	0	1	1
ILMN_1695590	ADRB2	5	154	Homo sapiens adrenergic, beta-2-, receptor, surface (ADRB2), mRNA.	576	10.48	156			ADRB2	0	0.0111854	0.0517375	2.53685	1.42	1638	1150	30	41			ADRB2	0	0.0052995	0.0231607	2.78824	1.42	1628	1150	42	41			ADRB2	0	0.188012	0.404536	1.31648	1.45	1671	1150	8	41			ADRB2	0	0.34341	0.635737
ILMN_1694007	ADRB3	8	155	Homo sapiens adrenergic, beta-3-, receptor (ADRB3), mRNA.	577	7.88	1			ADRB3	0	1	1	0	-1	234	235	0	0			ADRB3	0	1	1	0	-1.01	234	235	1	0			ADRB3	0	1	1	0	-1.07	219	235	0	0			ADRB3	0	1	1
ILMN_1673330	ADRBK1	11	156	Homo sapiens adrenergic, beta, receptor kinase 1 (ADRBK1), mRNA.	578	7.72	0			ADRBK1	0	1	1	0	1.01	212	210	0	0			ADRBK1	0	1	1	0	-1	209	210	0	0			ADRBK1	0	1	1	0	1.03	216	210	0	0			ADRBK1	0	1	1
ILMN_1668900	ADRBK2	22	157	Homo sapiens adrenergic, beta, receptor kinase 2 (ADRBK2), mRNA.	579	8.12	57			ADRBK2	0	1	1	0	1	275	275	7	14			ADRBK2	0	1	1	0	1.04	286	275	19	14			ADRBK2	0	1	1	0	-1.02	271	275	4	14			ADRBK2	0	1	1
ILMN_2389013	ADRM1	20	11047	Homo sapiens adhesion regulating molecule 1 (ADRM1), transcript variant 2, mRNA.	580	9.71	156			ADRM1	0	0.0637706	0.173778	1.85378	1.16	873	750	30	41			ADRM1	0	0.015463	0.0517762	2.42135	1.18	884	750	42	41			ADRM1	0	0.702708	0.837962	0.38167	1.04	781	750	8	41			ADRM1	0	0.0248047	0.169333
ILMN_1760143	ADRM1	20	11047	Homo sapiens adhesion regulating molecule 1 (ADRM1), transcript variant 2, mRNA.	581	11.41	156			ADRM1	0	0.420074	0.600215	-0.80629	-1.08	2623	2841	30	41			ADRM1	0	0.705409	0.809459	-0.37803	-1.03	2747	2841	42	41			ADRM1	0	0.257343	0.481386	-1.13269	-1.18	2400	2841	8	41			ADRM1	0	0.858667	0.943872
ILMN_1790757	ADSL	22	158	Homo sapiens adenylosuccinate lyase (ADSL), mRNA.	582	11.91	156			ADSL	0	0.924544	0.960019	-0.09471	-1.01	3923	3962	30	41			ADSL	0	0.736234	0.830302	-0.33684	-1.03	3832	3962	42	41			ADSL	0	0.59449	0.764087	-0.53234	-1.09	3651	3962	8	41			ADSL	0	0.795014	0.915917
ILMN_2092664	ADSS	1	159	Homo sapiens adenylosuccinate synthase (ADSS), mRNA.	583	11.48	156			ADSS	0	0.615425	0.759353	0.50234	1.06	2883	2709	30	41			ADSS	0	0.42552	0.580042	0.79688	1.1	2969	2709	42	41			ADSS	0	0.992575	0.996284	-0.00931	-1	2704	2709	8	41			ADSS	0	0.304387	0.603703
ILMN_1778796	ADSS	1	159	Homo sapiens adenylosuccinate synthase (ADSS), mRNA.	584	10.28	156			ADSS	0	0.413598	0.593933	0.81758	1.11	1280	1157	30	41			ADSS	0	0.193739	0.338867	1.2996	1.15	1330	1157	42	41			ADSS	0	0.976661	0.98802	-0.02925	-1.01	1150	1157	8	41			ADSS	0	0.327213	0.622832
ILMN_1749804	ADSSL1	14	122622	Homo sapiens adenylosuccinate synthase like 1 (ADSSL1), transcript variant 1, mRNA.	585	8.05	24			ADSSL1	0	1	1	0	-1.03	261	269	2	9			ADSSL1	0	1	1	0	-1.02	264	269	5	9			ADSSL1	0	1	1	0	-1.01	266	269	1	9			ADSSL1	0	1	1
ILMN_1720235	ADSSL1	14	122622	Homo sapiens adenylosuccinate synthase like 1 (ADSSL1), transcript variant 2, mRNA.	586	8.18	81			ADSSL1	0	1	1	0	-1.02	293	297	16	26			ADSSL1	0	1	1	0	-1.04	284	297	21	26			ADSSL1	0	1	1	0	-1.04	287	297	3	26			ADSSL1	0	1	1
ILMN_2240009	ADSSL1	14	122622	Homo sapiens adenylosuccinate synthase like 1 (ADSSL1), transcript variant 2, mRNA.	587	8.47	142			ADSSL1	0	0.0070684	0.036912	2.69361	1.1	372	337	29	37			ADSSL1	0	0.0454112	0.116616	2.00082	1.07	361	337	39	37			ADSSL1	0	0.284752	0.509856	-1.06971	-1.06	317	337	5	37			ADSSL1	0	0.0234587	0.16407
ILMN_1736178	AEBP1	7	165	Homo sapiens AE binding protein 1 (AEBP1), mRNA.	588	8.11	51			AEBP1	0	1	1	0	-1.02	279	285	12	17			AEBP1	0	1	1	0	-1.06	269	285	9	17			AEBP1	0	1	1	0	-1.15	247	285	0	17			AEBP1	0	1	1
ILMN_1803376	AEBP2	12	121536	Homo sapiens AE binding protein 2 (AEBP2), mRNA.	589	8.76	153			AEBP2	0	0.60314	0.750113	-0.51989	-1.03	428	440	30	40			AEBP2	0	0.958589	0.976042	-0.05192	-1	439	440	41	40			AEBP2	0	0.688567	0.829043	-0.4008	-1.04	425	440	8	40			AEBP2	0	0.643078	0.84023
ILMN_1712944	AES	19	166	Homo sapiens amino-terminal enhancer of split (AES), transcript variant 2, mRNA.	590	12.81	156			AES	-2	0.0005687	0.0059924	-3.44611	-1.52	6372	9673	30	41			AES	-2	9.07e-05	0.0009748	-3.9142	-1.51	6411	9673	42	41			AES	-2	0.0034016	0.0536299	-2.92891	-1.81	5352	9673	8	41			AES	0	0.0464641	0.236401
ILMN_2333107	AES	19	166	Homo sapiens amino-terminal enhancer of split (AES), transcript variant 3, mRNA.	591	11.59	156			AES	0	0.0004477	0.0050232	-3.51027	-1.47	2832	4170	30	41			AES	0	4.6e-05	0.0005734	-4.07486	-1.5	2781	4170	42	41			AES	-2	0.0012761	0.0306677	-3.22131	-2	2083	4170	8	41			AES	0	0.0401192	0.219005
ILMN_1707958	AES	19	166	Homo sapiens amino-terminal enhancer of split (AES), transcript variant 1, mRNA.	592	8.03	26			AES	0	1	1	0	-1.04	256	267	4	7			AES	0	1	1	0	-1.04	258	267	4	7			AES	0	1	1	0	-1.07	249	267	1	7			AES	0	1	1
ILMN_1660424	AFAP1	4	60312	Homo sapiens actin filament associated protein 1 (AFAP1), transcript variant 1, mRNA.	593	7.75	0			AFAP1	0	1	1	0	-1.02	213	217	0	0			AFAP1	0	1	1	0	-1.01	215	217	0	0			AFAP1	0	1	1	0	-1.02	212	217	0	0			AFAP1	0	1	1
ILMN_1701998	AFAP1	4	60312	Homo sapiens actin filament associated protein 1 (AFAP1), transcript variant 2, mRNA.	594	8.59	142			AFAP1	0	0.0773755	0.197622	1.76612	1.13	395	349	28	36			AFAP1	0	0.0035969	0.0171902	2.9115	1.17	409	349	37	36			AFAP1	0	0.0113908	0.0965037	2.53047	1.29	451	349	8	36			AFAP1	0	0.334469	0.628965
ILMN_1651235	AFAP1	4	60312	Homo sapiens actin filament associated protein 1 (AFAP1), transcript variant 2, mRNA.	595	7.93	3			AFAP1	0	1	1	0	-1	242	242	0	0			AFAP1	0	1	1	0	1.01	244	242	1	0			AFAP1	0	1	1	0	1.01	245	242	1	0			AFAP1	0	1	1
ILMN_1694140	AFAP1L1	5	134265	Homo sapiens actin filament associated protein 1-like 1 (AFAP1L1), mRNA.	596	8.07	31			AFAP1L1	0	1	1	0	-1.02	268	273	8	9			AFAP1L1	0	1	1	0	-1.02	266	273	7	9			AFAP1L1	0	1	1	0	-1.02	266	273	2	9			AFAP1L1	0	1	1
ILMN_1730995	AFAP1L2	10	84632	Homo sapiens actin filament associated protein 1-like 2 (AFAP1L2), transcript variant 1, mRNA.	597	8.6	145			AFAP1L2	0	0.0061268	0.0333063	2.74092	1.16	396	342	30	36			AFAP1L2	0	4.1e-06	8.22e-05	4.6059	1.26	432	342	41	36			AFAP1L2	0	0.331593	0.554006	0.97091	1.16	395	342	6	36			AFAP1L2	0	0.0892469	0.330761
ILMN_2404917	AFAP1L2	10	84632	Homo sapiens actin filament associated protein 1-like 2 (AFAP1L2), transcript variant 2, mRNA.	598	8.14	60			AFAP1L2	0	1	1	0	1.12	291	259	15	5			AFAP1L2	0	1	1	0	1.16	300	259	23	5			AFAP1L2	0	1	1	0	1.1	285	259	3	5			AFAP1L2	0	1	1
ILMN_1702696	AFAR3	1	246181	Homo sapiens aflatoxin B1 aldehyde reductase 3 (AFAR3), mRNA.	599	7.93	7			AFAR3	0	1	1	0	-1.01	246	248	2	2			AFAR3	0	1	1	0	-1.03	240	248	1	2			AFAR3	0	1	1	0	-1.11	224	248	0	2			AFAR3	0	1	1
ILMN_2084562	AFARP1	1	246182	Homo sapiens AKR7 family pseudogene (AFARP1), non-coding RNA.	600	7.88	5			AFARP1	0	1	1	0	1.02	241	238	1	2			AFARP1	0	1	1	0	-1.03	231	238	0	2			AFARP1	0	1	1	0	-1.05	225	238	0	2			AFARP1	0	1	1
ILMN_1769563	AFARP1	1	246182	Homo sapiens AKR7 family pseudogene (AFARP1), non-coding RNA.	601	7.81	0			AFARP1	0	1	1	0	1.01	225	223	0	0			AFARP1	0	1	1	0	1.02	227	223	0	0			AFARP1	0	1	1	0	1.01	226	223	0	0			AFARP1	0	1	1
ILMN_1673119	AFF1	4	4299	Homo sapiens AF4/FMR2 family, member 1 (AFF1), mRNA.	602	8	16			AFF1	0	1	1	0	-1.04	252	261	2	5			AFF1	0	1	1	0	-1.02	255	261	4	5			AFF1	0	1	1	0	-1.06	246	261	1	5			AFF1	0	1	1
ILMN_2129015	AFF1	4	4299	Homo sapiens AF4/FMR2 family, member 1 (AFF1), mRNA.	603	9.21	155			AFF1	0	0.0958221	0.228256	-1.66545	-1.1	569	627	30	41			AFF1	0	0.247748	0.404899	-1.15584	-1.07	586	627	42	41			AFF1	0	0.198706	0.41563	-1.28525	-1.17	537	627	8	41			AFF1	0	0.930168	0.973496
ILMN_1725889	AFF2	X	2334	Homo sapiens AF4/FMR2 family, member 2 (AFF2), mRNA.	604	7.93	6			AFF2	0	1	1	0	-1.01	243	246	1	1			AFF2	0	1	1	0	-1.02	242	246	3	1			AFF2	0	1	1	0	-1.02	240	246	0	1			AFF2	0	1	1
ILMN_1775235	AFF3	2	3899	Homo sapiens AF4/FMR2 family, member 3 (AFF3), transcript variant 2, mRNA.	605	9.27	155			AFF3	0	0.96255	0.981107	-0.04695	-1	669	672	30	41			AFF3	0	0.268626	0.428853	-1.10623	-1.11	607	672	41	41			AFF3	-2	0.0039568	0.0575812	-2.88158	-1.53	439	672	8	41			AFF3	0	0.378827	0.666229
ILMN_1677951	AFF3	2	3899	Homo sapiens AF4/FMR2 family, member 3 (AFF3), transcript variant 2, mRNA.	606	7.89	7			AFF3	0	1	1	0	-1.04	235	244	1	3			AFF3	0	1	1	0	-1.03	237	244	1	3			AFF3	0	1	1	0	-1.04	234	244	0	3			AFF3	0	1	1
ILMN_1708502	AFF4	5	27125	Homo sapiens AF4/FMR2 family, member 4 (AFF4), mRNA.	607	9.17	152			AFF4	0	0.0569281	0.160459	-1.90386	-1.16	556	644	30	41			AFF4	0	0.0587239	0.141441	-1.89026	-1.15	562	644	41	41			AFF4	0	0.0948537	0.282733	-1.67033	-1.32	487	644	7	41			AFF4	0	0.570983	0.799948
ILMN_1705447	AFG3L1	16	172	Homo sapiens AFG3 ATPase family gene 3-like 1 (yeast) (AFG3L1), transcript variant 2, mRNA.	608	9.37	156			AFG3L1	0	0.623926	0.764634	-0.49029	-1.03	650	672	30	41			AFG3L1	0	0.987085	0.991366	0.01619	1	672	672	42	41			AFG3L1	0	0.28418	0.509427	-1.07098	-1.15	581	672	8	41			AFG3L1	0	0.344662	0.636963
ILMN_1699172	AFG3L1	16	172	Homo sapiens AFG3 ATPase family gene 3-like 1 (S. cerevisiae) (AFG3L1), transcript variant 1, non-coding RNA.	609	8.28	117			AFG3L1	0	0.0002957	0.0037076	-3.61902	-1.11	299	332	24	35			AFG3L1	0	0.0004682	0.0035023	-3.49835	-1.1	301	332	30	35			AFG3L1	0	0.0026794	0.0467193	-3.00231	-1.15	289	332	2	35			AFG3L1	0	0.0430999	0.227157
ILMN_2409898	AFG3L1	16	172	Homo sapiens AFG3 ATPase family gene 3-like 1 (S. cerevisiae) (AFG3L1), transcript variant 3, non-coding RNA.	610	7.87	2			AFG3L1	0	1	1	0	-1.01	233	235	0	1			AFG3L1	0	1	1	0	-1.01	232	235	0	1			AFG3L1	0	1	1	0	-1.01	232	235	0	1			AFG3L1	0	1	1
ILMN_2295698	AFG3L1	16	172	Homo sapiens AFG3 ATPase family gene 3-like 1 (S. cerevisiae) (AFG3L1), transcript variant 3, non-coding RNA.	611	7.71	0			AFG3L1	0	1	1	0	-1.04	204	212	0	0			AFG3L1	0	1	1	0	1.01	214	212	0	0			AFG3L1	0	1	1	0	-1.06	201	212	0	0			AFG3L1	0	1	1
ILMN_2066124	AFG3L2	18	10939	Homo sapiens AFG3 ATPase family gene 3-like 2 (yeast) (AFG3L2), nuclear gene encoding mitochondrial protein, mRNA.	612	10.32	156			AFG3L2	0	0.141965	0.297067	-1.46851	-1.13	1216	1375	30	41			AFG3L2	0	0.357756	0.517868	-0.91965	-1.07	1281	1375	42	41			AFG3L2	0	0.313045	0.537145	-1.00885	-1.16	1190	1375	8	41			AFG3L2	0	0.82936	0.931082
ILMN_1777797	AFM	4	173	Homo sapiens afamin (AFM), mRNA.	613	7.73	6			AFM	0	1	1	0	1.04	216	209	1	1			AFM	0	1	1	0	-1	208	209	3	1			AFM	0	1	1	0	-1.01	207	209	0	1			AFM	0	1	1
ILMN_2095653	AFMID	17	125061	Homo sapiens arylformamidase (AFMID), mRNA.	614	10.68	156			AFMID	0	0.62731	0.767011	0.48552	1.06	1654	1554	30	41			AFMID	0	0.663106	0.778518	0.43563	1.05	1636	1554	42	41			AFMID	0	0.0127704	0.102464	2.49011	1.62	2518	1554	8	41			AFMID	0	0.918423	0.969187
ILMN_1707551	AFMID	17	125061	Homo sapiens arylformamidase (AFMID), mRNA.	615	8.51	153			AFMID	0	0.237256	0.416754	-1.18187	-1.05	361	379	29	41			AFMID	0	0.0630053	0.149279	-1.85915	-1.07	355	379	40	41			AFMID	0	0.059745	0.223737	-1.88267	-1.07	353	379	8	41			AFMID	0	0.523199	0.770631
ILMN_1782204	AFP	4	174	Homo sapiens alpha-fetoprotein (AFP), mRNA.	616	7.82	1			AFP	0	1	1	0	1.03	230	223	1	0			AFP	0	1	1	0	-1	223	223	0	0			AFP	0	1	1	0	-1.01	222	223	0	0			AFP	0	1	1
ILMN_2402766	AFTPH	2	54812	Homo sapiens aftiphilin (AFTPH), transcript variant 2, mRNA.	617	10.13	156			AFTPH	0	0.0913536	0.221193	1.6883	1.19	1164	975	30	41			AFTPH	0	0.0329965	0.091506	2.13213	1.22	1191	975	42	41			AFTPH	0	0.161716	0.373355	1.39932	1.19	1165	975	8	41			AFTPH	0	0.0451251	0.232959
ILMN_1767722	AFTPH	2	54812	Homo sapiens aftiphilin (AFTPH), transcript variant 1, mRNA.	618	8.3	103			AFTPH	0	1	1	0	1.08	321	299	20	20			AFTPH	0	0.0129095	0.0452398	2.48626	1.1	328	299	34	20			AFTPH	0	1	1	0	-1.02	292	299	4	20			AFTPH	0	0.106353	0.362445
ILMN_2342841	AFTPH	2	54812	Homo sapiens aftiphilin (AFTPH), transcript variant 1, mRNA.	619	10.22	156			AFTPH	0	0.130813	0.281624	1.5109	1.16	1210	1043	30	41			AFTPH	0	0.0072235	0.0293859	2.68636	1.24	1292	1043	42	41			AFTPH	0	0.785723	0.887985	-0.27187	-1.03	1011	1043	8	41			AFTPH	0	0.0120493	0.114087
ILMN_1802631	AGA	4	175	Homo sapiens aspartylglucosaminidase (AGA), mRNA.	620	9.92	156			AGA	0	0.851012	0.916926	0.18783	1.02	1001	983	30	41			AGA	0	0.986548	0.991028	-0.01686	-1	981	983	42	41			AGA	0	0.241114	0.464713	-1.17221	-1.14	864	983	8	41			AGA	0	0.933758	0.974757
ILMN_2318481	AGAP1	2	116987	Homo sapiens ArfGAP with GTPase domain, ankyrin repeat and PH domain 1 (AGAP1), transcript variant 1, mRNA.	621	7.77	0			AGAP1	0	1	1	0	-1.01	220	221	0	0			AGAP1	0	1	1	0	-1.01	220	221	0	0			AGAP1	0	1	1	0	-1.04	213	221	0	0			AGAP1	0	1	1
ILMN_2245223	AGAP1	2	116987	Homo sapiens ArfGAP with GTPase domain, ankyrin repeat and PH domain 1 (AGAP1), transcript variant 1, mRNA.	622	7.83	0			AGAP1	0	1	1	0	-1.01	224	226	0	0			AGAP1	0	1	1	0	1.01	228	226	0	0			AGAP1	0	1	1	0	-1.02	222	226	0	0			AGAP1	0	1	1
ILMN_1735591	AGAP2	12	116986	Homo sapiens ArfGAP with GTPase domain, ankyrin repeat and PH domain 2 (AGAP2), transcript variant 2, mRNA.	623	8.1	44			AGAP2	0	1	1	0	-1.03	270	277	5	13			AGAP2	0	1	1	0	1	278	277	14	13			AGAP2	0	1	1	0	-1.07	260	277	2	13			AGAP2	0	1	1
ILMN_2362126	AGAP3	7	116988	Homo sapiens ArfGAP with GTPase domain, ankyrin repeat and PH domain 3 (AGAP3), transcript variant 2, mRNA.	624	8.08	37			AGAP3	0	1	1	0	-1.03	266	275	4	13			AGAP3	0	1	1	0	-1.03	268	275	9	13			AGAP3	0	1	1	0	-1.04	264	275	1	13			AGAP3	0	1	1
ILMN_2269136	AGAP3	7	116988	Homo sapiens ArfGAP with GTPase domain, ankyrin repeat and PH domain 3 (AGAP3), transcript variant 2, mRNA.	625	8.33	123			AGAP3	0	0.0423274	0.130523	-2.03029	-1.09	316	346	22	38			AGAP3	0	0.0018144	0.0101697	-3.11905	-1.12	308	346	30	38			AGAP3	0	0.360362	0.581631	-0.91468	-1.06	326	346	6	38			AGAP3	0	0.28842	0.589749
ILMN_2120103	AGAP7	10	653268	Homo sapiens ArfGAP with GTPase domain, ankyrin repeat and PH domain 7 (AGAP7), mRNA.	626	7.94	10			AGAP7	0	1	1	0	1	247	247	4	1			AGAP7	0	1	1	0	-1.01	245	247	2	1			AGAP7	0	1	1	0	-1	247	247	0	1			AGAP7	0	1	1
ILMN_2100055	AGBL1	15	123624	Homo sapiens ATP/GTP binding protein-like 1 (AGBL1), mRNA.	627	7.76	0			AGBL1	0	1	1	0	-1	215	216	0	0			AGBL1	0	1	1	0	1.03	222	216	0	0			AGBL1	0	1	1	0	-1.07	202	216	0	0			AGBL1	0	1	1
ILMN_1887648	AGBL1	15	123624	Homo sapiens ATP/GTP binding protein-like 1 (AGBL1), mRNA.	628	7.79	0			AGBL1	0	1	1	0	1	219	219	0	0			AGBL1	0	1	1	0	1.02	223	219	0	0			AGBL1	0	1	1	0	-1.01	217	219	0	0			AGBL1	0	1	1
ILMN_1688627	AGBL2	11	79841	Homo sapiens ATP/GTP binding protein-like 2 (AGBL2), mRNA.	629	7.84	0			AGBL2	0	1	1	0	1	230	229	0	0			AGBL2	0	1	1	0	-1.01	226	229	0	0			AGBL2	0	1	1	0	-1.03	222	229	0	0			AGBL2	0	1	1
ILMN_1672767	AGBL3	7	340351	Homo sapiens ATP/GTP binding protein-like 3 (AGBL3), mRNA.	630	7.85	1			AGBL3	0	1	1	0	1.01	233	231	0	1			AGBL3	0	1	1	0	-1.01	229	231	0	1			AGBL3	0	1	1	0	-1.01	229	231	0	1			AGBL3	0	1	1
ILMN_2196642	AGBL4	1	84871	Homo sapiens ATP/GTP binding protein-like 4 (AGBL4), mRNA.	631	7.82	18			AGBL4	0	1	1	0	1.01	227	225	5	4			AGBL4	0	1	1	0	-1	224	225	5	4			AGBL4	0	1	1	0	-1.01	222	225	1	4			AGBL4	0	1	1
ILMN_2308689	AGBL5	2	60509	Homo sapiens ATP/GTP binding protein-like 5 (AGBL5), transcript variant 3, mRNA.	632	8.8	154			AGBL5	0	0.945848	0.971884	0.06792	1.01	465	463	30	41			AGBL5	0	0.245713	0.402862	-1.16082	-1.06	436	463	42	41			AGBL5	0	0.926516	0.962804	-0.09223	-1.01	459	463	8	41			AGBL5	0	0.0485395	0.241436
ILMN_2290776	AGBL5	2	60509	Homo sapiens ATP/GTP binding protein-like 5 (AGBL5), transcript variant 1, mRNA.	633	8.39	145			AGBL5	0	0.114585	0.257352	-1.57792	-1.03	335	347	29	40			AGBL5	0	0.0227249	0.0690129	-2.27803	-1.05	331	347	38	40			AGBL5	0	0.075182	0.251137	-1.77935	-1.1	317	347	6	40			AGBL5	0	0.787453	0.913259
ILMN_1777182	AGC1	15	176	Homo sapiens aggrecan 1 (chondroitin sulfate proteoglycan 1, large aggregating proteoglycan, antigen identified by monoclonal antibody A0122) (AGC1), transcript variant 1, mRNA.	634	8.52	140			AGC1	0	0	0	-6.41173	-1.37	331	453	24	41			AGC1	0	0	0	-6.30582	-1.37	331	453	34	41			AGC1	0	1.4e-06	0.0005276	-4.82317	-1.35	335	453	8	41			AGC1	0	0.0007874	0.0229406
ILMN_1729777	AGER	6	177	Homo sapiens advanced glycosylation end product-specific receptor (AGER), transcript variant 1, mRNA.	635	7.87	3			AGER	0	1	1	0	-1.01	231	233	0	2			AGER	0	1	1	0	1.03	239	233	1	2			AGER	0	1	1	0	1.01	235	233	0	2			AGER	0	1	1
ILMN_1690829	AGER	6	177	Homo sapiens advanced glycosylation end product-specific receptor (AGER), transcript variant 1, mRNA.	636	7.86	2			AGER	0	1	1	0	1.02	238	233	1	0			AGER	0	1	1	0	-1	232	233	1	0			AGER	0	1	1	0	-1	232	233	0	0			AGER	0	1	1
ILMN_2257015	AGER	6	177	Homo sapiens advanced glycosylation end product-specific receptor (AGER), transcript variant 1, mRNA.	637	8.48	140			AGER	0	0.940428	0.968793	-0.07473	-1	356	357	26	36			AGER	0	0.6851	0.794832	-0.40551	-1.02	351	357	38	36			AGER	0	0.183543	0.399695	-1.32993	-1.09	329	357	8	36			AGER	0	0.382948	0.669893
ILMN_1652023	AGFG2	7	3268	Homo sapiens ArfGAP with FG repeats 2 (AGFG2), mRNA.	638	7.81	1			AGFG2	0	1	1	0	1.02	225	221	0	0			AGFG2	0	1	1	0	1.03	226	221	0	0			AGFG2	0	1	1	0	1.08	238	221	1	0			AGFG2	0	1	1
ILMN_1703228	AGFG2	7	3268	Homo sapiens ArfGAP with FG repeats 2 (AGFG2), mRNA.	639	8.37	132			AGFG2	0	0.697778	0.815584	0.38832	1.01	329	325	24	36			AGFG2	0	0.146098	0.277622	1.45345	1.05	340	325	37	36			AGFG2	0	0.558376	0.739334	-0.58526	-1.03	315	325	6	36			AGFG2	0	0.43761	0.708621
ILMN_2064917	AGGF1	5	55109	Homo sapiens angiogenic factor with G patch and FHA domains 1 (AGGF1), mRNA.	640	10.23	156			AGGF1	0	0.210675	0.386372	1.25171	1.15	1250	1089	30	41			AGGF1	0	0.10672	0.221448	1.61311	1.17	1270	1089	42	41			AGGF1	0	0.800177	0.895788	0.25312	1.05	1144	1089	8	41			AGGF1	0	0.180483	0.471263
ILMN_1776153	AGGF1	5	55109	Homo sapiens angiogenic factor with G patch and FHA domains 1 (AGGF1), mRNA.	641	8.52	152			AGGF1	0	0.513985	0.681019	0.65265	1.03	366	357	30	40			AGGF1	0	0.204188	0.352155	1.26971	1.05	374	357	41	40			AGGF1	0	0.735112	0.857174	0.33833	1.02	366	357	8	40			AGGF1	0	0.25932	0.561372
ILMN_1772645	AGK	7	55750	Homo sapiens acylglycerol kinase (AGK), mRNA.	642	9.83	156			AGK	0	0.980734	0.990602	-0.02415	-1	911	913	30	41			AGK	0	0.657362	0.773428	0.44356	1.04	948	913	42	41			AGK	0	0.407978	0.622085	-0.82746	-1.14	804	913	8	41			AGK	0	0.969065	0.98788
ILMN_1775082	AGL	1	178	Homo sapiens amylo-1, 6-glucosidase, 4-alpha-glucanotransferase (glycogen debranching enzyme, glycogen storage disease type III) (AGL), transcript variant 6, mRNA.	643	7.87	0			AGL	0	1	1	0	1.03	236	229	0	0			AGL	0	1	1	0	1.04	238	229	0	0			AGL	0	1	1	0	1	229	229	0	0			AGL	0	1	1
ILMN_1680343	AGL	1	178	Homo sapiens amylo-1, 6-glucosidase, 4-alpha-glucanotransferase (AGL), transcript variant 1, mRNA.	644	7.99	12			AGL	0	1	1	0	-1.04	248	258	1	5			AGL	0	1	1	0	-1.02	254	258	1	5			AGL	0	1	1	0	-1.04	248	258	1	5			AGL	0	1	1
ILMN_2277492	AGL	1	178	Homo sapiens amylo-1, 6-glucosidase, 4-alpha-glucanotransferase (AGL), transcript variant 6, mRNA.	645	7.81	0			AGL	0	1	1	0	1	225	225	0	0			AGL	0	1	1	0	-1.03	217	225	0	0			AGL	0	1	1	0	1.03	232	225	0	0			AGL	0	1	1
ILMN_2371825	AGL	1	178	Homo sapiens amylo-1, 6-glucosidase, 4-alpha-glucanotransferase (AGL), transcript variant 5, mRNA.	646	10.26	156			AGL	0	0.0143556	0.0619645	2.44824	1.33	1398	1054	30	41			AGL	0	0.042167	0.110234	2.03187	1.23	1294	1054	42	41			AGL	0	0.608563	0.77476	0.51213	1.09	1152	1054	8	41			AGL	0	0.0770263	0.306584
ILMN_1717468	AGL	1	178	Homo sapiens amylo-1, 6-glucosidase, 4-alpha-glucanotransferase (AGL), transcript variant 4, mRNA.	647	7.79	0			AGL	0	1	1	0	-1.03	219	225	0	0			AGL	0	1	1	0	-1.03	220	225	0	0			AGL	0	1	1	0	-1	225	225	0	0			AGL	0	1	1
ILMN_2274377	AGL	1	178	Homo sapiens amylo-1, 6-glucosidase, 4-alpha-glucanotransferase (AGL), transcript variant 5, mRNA.	648	7.86	1			AGL	0	1	1	0	-1.02	230	234	1	0			AGL	0	1	1	0	-1.02	230	234	0	0			AGL	0	1	1	0	-1	234	234	0	0			AGL	0	1	1
ILMN_1750235	AGL	1	178	Homo sapiens amylo-1, 6-glucosidase, 4-alpha-glucanotransferase (glycogen debranching enzyme, glycogen storage disease type III) (AGL), transcript variant 5, mRNA.	649	8.03	10			AGL	0	1	1	0	1.02	259	254	1	0			AGL	0	1	1	0	1.04	264	254	6	0			AGL	0	1	1	0	1.02	260	254	1	0			AGL	0	1	1
ILMN_1664006	AGL	1	178	Homo sapiens amylo-1, 6-glucosidase, 4-alpha-glucanotransferase (AGL), transcript variant 1, mRNA.	650	8.67	151			AGL	0	0.0607094	0.167806	1.87561	1.12	431	384	29	39			AGL	0	0.137105	0.265018	1.48666	1.08	414	384	41	39			AGL	0	0.574056	0.750682	0.56209	1.05	402	384	8	39			AGL	0	0.129666	0.402272
ILMN_1707169	AGMAT	1	79814	Homo sapiens agmatine ureohydrolase (agmatinase) (AGMAT), mRNA.	651	8.28	107			AGMAT	0	0.0346031	0.113113	-2.11297	-1.08	305	330	18	37			AGMAT	0	0.0101962	0.0381969	-2.5691	-1.09	303	330	24	37			AGMAT	0	0.0167454	0.11695	-2.39225	-1.18	279	330	4	37			AGMAT	0	0.406392	0.686445
ILMN_1779109	AGPAT1	6	10554	Homo sapiens 1-acylglycerol-3-phosphate O-acyltransferase 1 (lysophosphatidic acid acyltransferase, alpha) (AGPAT1), transcript variant 2, mRNA.	652	7.7	0			AGPAT1	0	1	1	0	-1.03	203	209	0	0			AGPAT1	0	1	1	0	-1.01	208	209	0	0			AGPAT1	0	1	1	0	-1.01	207	209	0	0			AGPAT1	0	1	1
ILMN_1697790	AGPAT1	6	10554	Homo sapiens 1-acylglycerol-3-phosphate O-acyltransferase 1 (lysophosphatidic acid acyltransferase, alpha) (AGPAT1), transcript variant 1, mRNA.	653	7.82	2			AGPAT1	0	1	1	0	-1.02	224	230	1	1			AGPAT1	0	1	1	0	-1.02	226	230	0	1			AGPAT1	0	1	1	0	-1.02	225	230	0	1			AGPAT1	0	1	1
ILMN_1679520	AGPAT1	6	10554	Homo sapiens 1-acylglycerol-3-phosphate O-acyltransferase 1 (lysophosphatidic acid acyltransferase, alpha) (AGPAT1), transcript variant 1, mRNA.	654	9.33	156			AGPAT1	0	0.0962167	0.228902	1.66348	1.16	705	609	30	41			AGPAT1	0	0.445632	0.598376	0.76272	1.05	638	609	42	41			AGPAT1	0	0.487411	0.686709	0.69443	1.09	665	609	8	41			AGPAT1	0	0.392388	0.676467
ILMN_1732176	AGPAT2	9	10555	Homo sapiens 1-acylglycerol-3-phosphate O-acyltransferase 2 (lysophosphatidic acid acyltransferase, beta) (AGPAT2), transcript variant 1, mRNA.	655	9.39	154			AGPAT2	0	0.383981	0.567191	-0.87058	-1.07	628	672	30	41			AGPAT2	0	0.976554	0.985666	-0.02939	-1	671	672	41	41			AGPAT2	0	0.701314	0.836822	0.38355	1.05	706	672	8	41			AGPAT2	0	0.258007	0.559731
ILMN_1681081	AGPAT2	9	10555	Homo sapiens 1-acylglycerol-3-phosphate O-acyltransferase 2 (lysophosphatidic acid acyltransferase, beta) (AGPAT2), transcript variant 1, mRNA.	656	9.18	154			AGPAT2	0	0.934627	0.965562	0.08202	1.01	560	557	30	41			AGPAT2	0	0.195591	0.34134	1.29421	1.1	613	557	41	41			AGPAT2	0	0.320194	0.544046	0.99406	1.12	626	557	8	41			AGPAT2	0	0.260931	0.562202
ILMN_2377430	AGPAT2	9	10555	Homo sapiens 1-acylglycerol-3-phosphate O-acyltransferase 2 (lysophosphatidic acid acyltransferase, beta) (AGPAT2), transcript variant 2, mRNA.	657	10.31	156			AGPAT2	0	0.430956	0.60955	-0.78756	-1.08	1178	1273	30	41			AGPAT2	0	0.815061	0.883693	0.2339	1.02	1300	1273	42	41			AGPAT2	0	0.304109	0.528866	-1.02766	-1.22	1047	1273	8	41			AGPAT2	0	0.231519	0.532684
ILMN_1661373	AGPAT3	21	56894	Homo sapiens 1-acylglycerol-3-phosphate O-acyltransferase 3 (AGPAT3), transcript variant 2, mRNA.	658	8.07	46			AGPAT3	0	1	1	0	1.02	268	263	11	10			AGPAT3	0	1	1	0	1.02	269	263	11	10			AGPAT3	0	1	1	0	1.02	267	263	2	10			AGPAT3	0	1	1
ILMN_2288175	AGPAT3	21	56894	Homo sapiens 1-acylglycerol-3-phosphate O-acyltransferase 3 (AGPAT3), transcript variant 1, mRNA.	659	8.13	57			AGPAT3	0	1	1	0	1	280	280	11	18			AGPAT3	0	1	1	0	-1	278	280	11	18			AGPAT3	0	1	1	0	-1.01	277	280	3	18			AGPAT3	0	1	1
ILMN_1654010	AGPAT3	21	56894	Homo sapiens 1-acylglycerol-3-phosphate O-acyltransferase 3 (AGPAT3), mRNA.	660	9.09	155			AGPAT3	0	0.732813	0.839883	0.34139	1.02	537	526	30	41			AGPAT3	0	0.282332	0.443144	1.07509	1.06	559	526	42	41			AGPAT3	0	0.893541	0.946397	0.13382	1.02	535	526	8	41			AGPAT3	0	0.0797631	0.312542
ILMN_1732672	AGPAT4	6	56895	Homo sapiens 1-acylglycerol-3-phosphate O-acyltransferase 4 (lysophosphatidic acid acyltransferase, delta) (AGPAT4), transcript variant 2, mRNA.	661	7.86	0			AGPAT4	0	1	1	0	-1.01	232	234	0	0			AGPAT4	0	1	1	0	-1.02	230	234	0	0			AGPAT4	0	1	1	0	-1.04	226	234	0	0			AGPAT4	0	1	1
ILMN_1730504	AGPAT4	6	56895	Homo sapiens 1-acylglycerol-3-phosphate O-acyltransferase 4 (lysophosphatidic acid acyltransferase, delta) (AGPAT4), mRNA.	662	9.65	156			AGPAT4	0	0.28908	0.473367	-1.06014	-1.11	770	856	30	41			AGPAT4	0	0.306343	0.468477	-1.02292	-1.09	782	856	42	41			AGPAT4	0	0.747608	0.864959	0.32179	1.08	926	856	8	41			AGPAT4	0	0.505307	0.758161
ILMN_1662049	AGPAT5	8	55326	Homo sapiens 1-acylglycerol-3-phosphate O-acyltransferase 5 (lysophosphatidic acid acyltransferase, epsilon) (AGPAT5), mRNA.	663	8.49	142			AGPAT5	0	0.0009864	0.0089358	3.29438	1.16	385	330	30	32			AGPAT5	0	0.003815	0.0179945	2.89306	1.13	372	330	40	32			AGPAT5	0	0.763335	0.874889	0.3011	1.02	336	330	7	32			AGPAT5	0	0.0708611	0.293158
ILMN_1740752	AGPAT6	8	137964	Homo sapiens 1-acylglycerol-3-phosphate O-acyltransferase 6 (lysophosphatidic acid acyltransferase, zeta) (AGPAT6), mRNA.	664	8.41	128			AGPAT6	0	1	1	0	1.02	343	335	22	36			AGPAT6	0	0.510432	0.656878	0.65817	1.03	344	335	39	36			AGPAT6	0	0.546075	0.729672	-0.60365	-1.05	318	335	5	36			AGPAT6	0	0.523503	0.770552
ILMN_1794875	AGPAT9	4	84803	Homo sapiens 1-acylglycerol-3-phosphate O-acyltransferase 9 (AGPAT9), mRNA.	665	9.95	155			AGPAT9	0	0.112592	0.25457	1.58665	1.21	1043	865	30	41			AGPAT9	0	0.278986	0.439148	1.0826	1.12	971	865	41	41			AGPAT9	0	0.202967	0.420805	1.27314	1.25	1084	865	8	41			AGPAT9	0	0.0194426	0.147883
ILMN_1698209	AGPS	2	8540	Homo sapiens alkylglycerone phosphate synthase (AGPS), mRNA.	666	9.78	156			AGPS	0	0.305674	0.490485	-1.02434	-1.09	845	923	30	41			AGPS	0	0.55986	0.696418	-0.58305	-1.05	882	923	42	41			AGPS	0	0.583472	0.75634	-0.54832	-1.06	869	923	8	41			AGPS	0	0.697935	0.869028
ILMN_1814151	AGR2	7	10551	Homo sapiens anterior gradient homolog 2 (Xenopus laevis) (AGR2), mRNA.	667	7.81	0			AGR2	0	1	1	0	1	229	229	0	0			AGR2	0	1	1	0	-1.02	224	229	0	0			AGR2	0	1	1	0	-1.01	225	229	0	0			AGR2	0	1	1
ILMN_2050246	AGR3	7	155465	Homo sapiens anterior gradient homolog 3 (Xenopus laevis) (AGR3), mRNA.	668	7.73	0			AGR3	0	1	1	0	-1.02	211	216	0	0			AGR3	0	1	1	0	-1.01	214	216	0	0			AGR3	0	1	1	0	-1.03	209	216	0	0			AGR3	0	1	1
ILMN_1728787	AGR3	7	155465	Homo sapiens anterior gradient homolog 3 (Xenopus laevis) (AGR3), mRNA.	669	7.96	5			AGR3	0	1	1	0	-1.02	247	251	1	2			AGR3	0	1	1	0	1.01	253	251	2	2			AGR3	0	1	1	0	1.01	253	251	0	2			AGR3	0	1	1
ILMN_2234605	AGRN	1	375790	Homo sapiens agrin (AGRN), mRNA.	670	7.74	0			AGRN	0	1	1	0	1	213	213	0	0			AGRN	0	1	1	0	1.01	214	213	0	0			AGRN	0	1	1	0	-1.06	201	213	0	0			AGRN	0	1	1
ILMN_1770454	AGRN	1	375790	Homo sapiens agrin (AGRN), mRNA.	671	8.15	57			AGRN	0	1	1	0	-1.03	275	284	9	13			AGRN	0	1	1	0	1.01	286	284	16	13			AGRN	0	1	1	0	-1.01	280	284	2	13			AGRN	0	1	1
ILMN_1770336	AGRP	16	181	Homo sapiens agouti related protein homolog (mouse) (AGRP), transcript variant 1, mRNA.	672	7.79	1			AGRP	0	1	1	0	1.01	224	222	0	1			AGRP	0	1	1	0	-1.02	218	222	0	1			AGRP	0	1	1	0	-1.11	199	222	0	1			AGRP	0	1	1
ILMN_1714253	AGRP	16	181	Homo sapiens agouti related protein homolog (mouse) (AGRP), transcript variant 2, mRNA.	673	8.07	37			AGRP	0	1	1	0	-1.02	266	271	7	11			AGRP	0	1	1	0	-1.02	265	271	10	11			AGRP	0	1	1	0	1.02	277	271	3	11			AGRP	0	1	1
ILMN_1813530	AGT	1	183	Homo sapiens angiotensinogen (serpin peptidase inhibitor, clade A, member 8) (AGT), mRNA.	674	7.76	8			AGT	0	1	1	0	1.03	218	212	2	2			AGT	0	1	1	0	1.03	218	212	1	2			AGT	0	1	1	0	1.02	216	212	1	2			AGT	0	1	1
ILMN_2223922	AGTPBP1	9	23287	Homo sapiens ATP/GTP binding protein 1 (AGTPBP1), mRNA.	675	10.25	156			AGTPBP1	0	0.773615	0.867049	-0.28765	-1.03	1196	1237	30	41			AGTPBP1	0	0.891708	0.934458	-0.13614	-1.01	1220	1237	42	41			AGTPBP1	0	0.885747	0.941986	0.14369	1.03	1271	1237	8	41			AGTPBP1	0	0.991258	0.995869
ILMN_1718071	AGTPBP1	9	23287	Homo sapiens ATP/GTP binding protein 1 (AGTPBP1), mRNA.	676	10.68	156			AGTPBP1	0	0.290194	0.474512	-1.0577	-1.13	1543	1745	30	41			AGTPBP1	0	0.340108	0.501084	-0.95395	-1.1	1583	1745	42	41			AGTPBP1	0	0.583168	0.756394	0.54876	1.1	1921	1745	8	41			AGTPBP1	0	0.881434	0.953306
ILMN_1814327	AGTR1	3	185	Homo sapiens angiotensin II receptor, type 1 (AGTR1), transcript variant 1, mRNA.	677	7.78	0			AGTR1	0	1	1	0	1.01	220	218	0	0			AGTR1	0	1	1	0	1	219	218	0	0			AGTR1	0	1	1	0	1.02	223	218	0	0			AGTR1	0	1	1
ILMN_2341343	AGTR1	3	185	Homo sapiens angiotensin II receptor, type 1 (AGTR1), transcript variant 3, mRNA.	678	7.79	0			AGTR1	0	1	1	0	-1.01	223	226	0	0			AGTR1	0	1	1	0	-1.03	218	226	0	0			AGTR1	0	1	1	0	1.02	229	226	0	0			AGTR1	0	1	1
ILMN_1775634	AGTR2	X	186	Homo sapiens angiotensin II receptor, type 2 (AGTR2), mRNA.	679	7.96	12			AGTR2	0	1	1	0	-1.07	237	254	0	6			AGTR2	0	1	1	0	-1.02	248	254	0	6			AGTR2	0	1	1	0	1	254	254	1	6			AGTR2	0	1	1
ILMN_1802458	AGTRAP	1	57085	Homo sapiens angiotensin II receptor-associated protein (AGTRAP), transcript variant 4, mRNA.	680	10.6	156			AGTRAP	0	0.961339	0.98041	0.04847	1	1461	1454	30	41			AGTRAP	0	0.31961	0.480924	0.99526	1.1	1593	1454	42	41			AGTRAP	0	0.199621	0.416745	1.28263	1.2	1745	1454	8	41			AGTRAP	0	0.143408	0.422538
ILMN_2307656	AGTRAP	1	57085	Homo sapiens angiotensin II receptor-associated protein (AGTRAP), transcript variant 2, mRNA.	681	10.47	156			AGTRAP	0	0.67404	0.799091	-0.42061	-1.04	1336	1391	30	41			AGTRAP	0	0.753269	0.84227	0.31433	1.03	1432	1391	42	41			AGTRAP	0	0.348051	0.570728	0.93838	1.13	1569	1391	8	41			AGTRAP	0	0.200531	0.496029
ILMN_1709796	AGXT	2	189	Homo sapiens alanine-glyoxylate aminotransferase (AGXT), mRNA.	682	8.03	21			AGXT	0	1	1	0	1.01	260	258	7	3			AGXT	0	1	1	0	1.01	262	258	6	3			AGXT	0	1	1	0	1.04	269	258	1	3			AGXT	0	1	1
ILMN_1783963	AGXT2	5	64902	Homo sapiens alanine-glyoxylate aminotransferase 2 (AGXT2), nuclear gene encoding mitochondrial protein, mRNA.	683	7.76	0			AGXT2	0	1	1	0	1.01	220	217	0	0			AGXT2	0	1	1	0	-1	217	217	0	0			AGXT2	0	1	1	0	-1.02	212	217	0	0			AGXT2	0	1	1
ILMN_2134801	AGXT2L1	4	64850	Homo sapiens alanine-glyoxylate aminotransferase 2-like 1 (AGXT2L1), mRNA.	684	7.7	0			AGXT2L1	0	1	1	0	1.02	211	206	0	0			AGXT2L1	0	1	1	0	-1.01	205	206	0	0			AGXT2L1	0	1	1	0	1.02	211	206	0	0			AGXT2L1	0	1	1
ILMN_1757807	AGXT2L1	4	64850	Homo sapiens alanine-glyoxylate aminotransferase 2-like 1 (AGXT2L1), mRNA.	685	8.04	27			AGXT2L1	0	1	1	0	-1.01	258	262	3	8			AGXT2L1	0	1	1	0	1.01	264	262	9	8			AGXT2L1	0	1	1	0	1.01	266	262	2	8			AGXT2L1	0	1	1
ILMN_1673529	AGXT2L2	5	85007	Homo sapiens alanine-glyoxylate aminotransferase 2-like 2 (AGXT2L2), mRNA.	686	10.57	156			AGXT2L2	0	0.0265903	0.0943294	-2.21748	-1.25	1384	1726	30	41			AGXT2L2	0	0.115563	0.234192	-1.57367	-1.15	1501	1726	42	41			AGXT2L2	0	0.126488	0.326489	-1.5281	-1.23	1404	1726	8	41			AGXT2L2	0	0.43709	0.708234
ILMN_1686370	AGXT2L2	5	85007	Homo sapiens alanine-glyoxylate aminotransferase 2-like 2 (AGXT2L2), mRNA.	687	8.62	148			AGXT2L2	0	0.175134	0.34142	-1.35589	-1.08	382	413	28	40			AGXT2L2	0	0.532252	0.673438	-0.62457	-1.03	401	413	41	40			AGXT2L2	0	0.116358	0.313282	-1.57025	-1.21	342	413	6	40			AGXT2L2	0	0.745772	0.893001
ILMN_1809139	AHCTF1	1	25909	Homo sapiens AT hook containing transcription factor 1 (AHCTF1), mRNA.	688	9.9	156			AHCTF1	0	0.582278	0.735309	-0.55006	-1.05	948	998	30	41			AHCTF1	0	0.555774	0.693314	-0.58913	-1.05	952	998	42	41			AHCTF1	0	0.359583	0.581049	-0.91616	-1.14	874	998	8	41			AHCTF1	0	0.728958	0.885632
ILMN_1747504	AHCTF1	1	25909	Homo sapiens AT hook containing transcription factor 1 (AHCTF1), mRNA.	689	9.48	156			AHCTF1	0	0.608175	0.753725	0.51268	1.05	751	719	30	41			AHCTF1	0	0.929897	0.959283	0.08798	1.01	723	719	42	41			AHCTF1	0	0.954909	0.977121	-0.05654	-1.01	712	719	8	41			AHCTF1	0	0.497635	0.753001
ILMN_1666679	AHCTF1		25909	PREDICTED: Homo sapiens AT hook containing transcription factor 1 (AHCTF1), mRNA.	690	7.96	4			AHCTF1	0	1	1	0	1.01	249	248	0	0			AHCTF1	0	1	1	0	-1	248	248	2	0			AHCTF1	0	1	1	0	-1.02	243	248	0	0			AHCTF1	0	1	1
ILMN_1657862	AHCY	20	191	Homo sapiens S-adenosylhomocysteine hydrolase (AHCY), mRNA.	691	10.5	156			AHCY	0	0.0377653	0.120197	-2.07739	-1.27	1351	1714	30	41			AHCY	0	0.015209	0.0510873	-2.42736	-1.28	1343	1714	42	41			AHCY	0	0.20894	0.427914	-1.25649	-1.21	1419	1714	8	41			AHCY	0	0.548641	0.786798
ILMN_1770412	AHCYL1	1	10768	Homo sapiens S-adenosylhomocysteine hydrolase-like 1 (AHCYL1), mRNA.	692	11.48	156			AHCYL1	0	0.732031	0.839375	0.34243	1.04	2866	2744	30	41			AHCYL1	0	0.749563	0.839837	0.31922	1.04	2842	2744	42	41			AHCYL1	0	0.787108	0.889025	0.27007	1.05	2890	2744	8	41			AHCYL1	0	0.115322	0.379082
ILMN_1712786	AHCYL2	7	23382	Homo sapiens S-adenosylhomocysteine hydrolase-like 2 (AHCYL2), mRNA.	693	8.57	145			AHCYL2	0	0.810224	0.89279	-0.24014	-1.01	377	381	28	38			AHCYL2	0	0.71659	0.817793	-0.36302	-1.02	375	381	39	38			AHCYL2	0	0.378403	0.596292	-0.88084	-1.1	347	381	7	38			AHCYL2	0	0.510418	0.761823
ILMN_1680111	AHDC1	1	27245	Homo sapiens AT hook, DNA binding motif, containing 1 (AHDC1), mRNA.	694	8.27	121			AHDC1	0	0.205285	0.379768	-1.26664	-1.03	309	317	25	34			AHDC1	0	0.0159602	0.0530693	-2.40982	-1.05	302	317	29	34			AHDC1	0	0.0637932	0.23137	-1.85362	-1.06	298	317	4	34			AHDC1	0	0.0880878	0.328073
ILMN_1791006	AHI1	6	54806	Homo sapiens Abelson helper integration site 1 (AHI1), mRNA.	695	8.27	99			AHI1	0	1	1	0	1.01	315	312	21	32			AHI1	0	1	1	0	-1.03	304	312	23	32			AHI1	0	1	1	0	-1.11	282	312	2	32			AHI1	0	1	1
ILMN_1714567	AHNAK	11	79026	Homo sapiens AHNAK nucleoprotein (AHNAK), transcript variant 1, mRNA.	696	14.14	156			AHNAK	0	0.348972	0.533348	-0.93658	-1.13	17543	19835	30	41			AHNAK	0	0.250181	0.40793	-1.14991	-1.15	17270	19835	42	41			AHNAK	0	0.600763	0.769373	-0.5233	-1.14	17448	19835	8	41			AHNAK	0	0.963886	0.986859
ILMN_1792495	AHNAK	11	79026	Homo sapiens AHNAK nucleoprotein (AHNAK), transcript variant 1, mRNA.	697	9.47	155			AHNAK	0	0.0001137	0.0017579	-3.85931	-1.4	612	857	30	41			AHNAK	0	0.0057066	0.0245921	-2.76418	-1.25	687	857	41	41			AHNAK	0	0.131132	0.332533	-1.50965	-1.17	733	857	8	41			AHNAK	0	0.0382235	0.214702
ILMN_1752159	AHNAK	11	79026	Homo sapiens AHNAK nucleoprotein (AHNAK), transcript variant 2, mRNA.	698	9.51	155			AHNAK	0	0.0003727	0.0044056	-3.55867	-1.38	634	876	30	41			AHNAK	0	0.0163077	0.0539224	-2.40195	-1.22	718	876	42	41			AHNAK	0	0.0237479	0.138656	-2.26118	-1.48	591	876	8	41			AHNAK	0	0.0607234	0.270775
ILMN_1812640	AHR	7	196	Homo sapiens aryl hydrocarbon receptor (AHR), mRNA.	699	15.48	156			AHR	0	0.151541	0.31063	-1.43411	-1.15	41898	48267	30	41			AHR	0	0.523426	0.666367	-0.63807	-1.06	45592	48267	42	41			AHR	0	0.298263	0.523396	-1.04017	-1.22	39697	48267	8	41			AHR	0	0.829709	0.931198
ILMN_2162799	AHR	7	196	Homo sapiens aryl hydrocarbon receptor (AHR), mRNA.	700	8.96	151			AHR	0	5.28e-05	0.000974	-4.04298	-1.45	430	624	29	40			AHR	0	6.37e-05	0.0007393	-3.99865	-1.39	448	624	40	40			AHR	0	0.300473	0.525588	-1.03542	-1.25	500	624	8	40			AHR	0	0.10225	0.355022
ILMN_1782679	AHRR	5	57491	Homo sapiens aryl-hydrocarbon receptor repressor (AHRR), mRNA.	701	7.78	0			AHRR	0	1	1	0	-1.04	215	224	0	0			AHRR	0	1	1	0	-1.01	221	224	0	0			AHRR	0	1	1	0	-1.01	222	224	0	0			AHRR	0	1	1
ILMN_1703617	AHSA1	14	10598	Homo sapiens AHA1, activator of heat shock 90kDa protein ATPase homolog 1 (yeast) (AHSA1), mRNA.	702	10.53	156			AHSA1	0	0.0753958	0.193899	1.77805	1.21	1551	1284	30	41			AHSA1	0	0.047558	0.120728	1.9813	1.2	1542	1284	42	41			AHSA1	0	0.441856	0.650233	0.76906	1.11	1430	1284	8	41			AHSA1	0	0.009977	0.102698
ILMN_1798308	AHSA2	2	130872	Homo sapiens AHA1, activator of heat shock 90kDa protein ATPase homolog 2 (yeast) (AHSA2), mRNA.	703	10.25	156			AHSA2	0	0.37899	0.562785	-0.87976	-1.1	1213	1332	30	41			AHSA2	0	0.347672	0.507685	-0.93911	-1.1	1210	1332	42	41			AHSA2	0	0.172468	0.38635	-1.36432	-1.32	1009	1332	8	41			AHSA2	0	0.340298	0.633155
ILMN_1730625	AHSG	3	197	Homo sapiens alpha-2-HS-glycoprotein (AHSG), mRNA.	704	7.92	10			AHSG	0	1	1	0	1.01	245	244	1	2			AHSG	0	1	1	0	-1.04	235	244	2	2			AHSG	0	1	1	0	-1.02	238	244	1	2			AHSG	0	1	1
ILMN_2164164	AICDA	12	57379	Homo sapiens activation-induced cytidine deaminase (AICDA), mRNA.	705	7.91	19			AICDA	0	1	1	0	1.05	244	232	6	3			AICDA	0	1	1	0	1.04	242	232	4	3			AICDA	0	1	1	0	1.05	243	232	1	3			AICDA	0	1	1
ILMN_1703538	AIF1	6	199	Homo sapiens allograft inflammatory factor 1 (AIF1), transcript variant 3, mRNA.	706	13.58	156			AIF1	0	0.942417	0.969901	-0.07223	-1.01	11805	11923	30	41			AIF1	0	0.790165	0.867555	0.2661	1.04	12344	11923	42	41			AIF1	0	0.977969	0.988886	-0.02761	-1	11875	11923	8	41			AIF1	0	0.117018	0.382579
ILMN_1792473	AIF1	6	199	Homo sapiens allograft inflammatory factor 1 (AIF1), transcript variant 1, mRNA.	707	13.83	156			AIF1	0	0.98564	0.99279	0.018	1	14360	14325	30	41			AIF1	0	0.884286	0.929639	0.14554	1.02	14582	14325	42	41			AIF1	0	0.66318	0.811431	0.43553	1.08	15466	14325	8	41			AIF1	0	0.250273	0.552544
ILMN_1771827	AIF1	6	199	Homo sapiens allograft inflammatory factor 1 (AIF1), transcript variant 2, mRNA.	708	7.92	7			AIF1	0	1	1	0	1.04	245	235	2	1			AIF1	0	1	1	0	1.03	243	235	0	1			AIF1	0	1	1	0	1.06	251	235	1	1			AIF1	0	1	1
ILMN_2313821	AIFM1	X	9131	Homo sapiens apoptosis-inducing factor, mitochondrion-associated, 1 (AIFM1), nuclear gene encoding mitochondrial protein, transcript variant 3, mRNA.	709	10.47	156			AIFM1	0	0.155247	0.315312	1.42124	1.14	1498	1312	30	41			AIFM1	0	0.119484	0.23968	1.55694	1.14	1500	1312	42	41			AIFM1	0	0.953343	0.975975	-0.05851	-1.01	1302	1312	8	41			AIFM1	0	0.0619563	0.272417
ILMN_1717357	AIFM1	X	9131	Homo sapiens apoptosis-inducing factor, mitochondrion-associated, 1 (AIFM1), nuclear gene encoding mitochondrial protein, transcript variant 1, mRNA.	710	8.49	142			AIFM1	0	0.651624	0.783774	-0.45151	-1.02	359	367	26	38			AIFM1	0	0.72428	0.8234	-0.35274	-1.02	361	367	40	38			AIFM1	0	0.209966	0.428811	-1.25366	-1.11	332	367	7	38			AIFM1	0	0.883239	0.954029
ILMN_1668408	AIFM1	X	9131	Homo sapiens apoptosis-inducing factor, mitochondrion-associated, 1 (AIFM1), nuclear gene encoding mitochondrial protein, transcript variant 3, mRNA.	711	9.16	154			AIFM1	0	0.708105	0.821963	0.3744	1.03	571	556	30	41			AIFM1	0	0.426991	0.58119	0.79435	1.05	587	556	41	41			AIFM1	0	0.791611	0.891545	-0.26422	-1.03	541	556	8	41			AIFM1	0	0.247628	0.54911
ILMN_1667183	AIFM1	X	9131	Homo sapiens apoptosis-inducing factor, mitochondrion-associated, 1 (AIFM1), nuclear gene encoding mitochondrial protein, transcript variant 2, mRNA.	712	7.76	0			AIFM1	0	1	1	0	-1	214	215	0	0			AIFM1	0	1	1	0	1.01	216	215	0	0			AIFM1	0	1	1	0	1.02	220	215	0	0			AIFM1	0	1	1
ILMN_1712639	AIFM2	10	84883	Homo sapiens apoptosis-inducing factor, mitochondrion-associated, 2 (AIFM2), nuclear gene encoding mitochondrial protein, mRNA.	713	8.07	33			AIFM2	0	1	1	0	-1.03	266	273	7	12			AIFM2	0	1	1	0	-1.02	269	273	10	12			AIFM2	0	1	1	0	-1.08	254	273	0	12			AIFM2	0	1	1
ILMN_1704173	AIFM3	22	150209	Homo sapiens apoptosis-inducing factor, mitochondrion-associated, 3 (AIFM3), nuclear gene encoding mitochondrial protein, transcript variant 2, mRNA.	714	7.91	5			AIFM3	0	1	1	0	1.01	237	236	0	0			AIFM3	0	1	1	0	1.02	241	236	1	0			AIFM3	0	1	1	0	1.03	242	236	1	0			AIFM3	0	1	1
ILMN_1797974	AIG1	6	51390	Homo sapiens androgen-induced 1 (AIG1), mRNA.	715	8.63	155			AIG1	0	0.534584	0.696634	0.62102	1.03	413	400	30	41			AIG1	0	0.772742	0.855715	-0.28879	-1.01	396	400	41	41			AIG1	0	0.104347	0.296482	-1.62414	-1.07	372	400	8	41			AIG1	0	0.575522	0.801701
ILMN_1688625	AIM1	6	202	Homo sapiens absent in melanoma 1 (AIM1), mRNA.	716	9.46	155			AIM1	0	0.171722	0.337025	1.36669	1.12	705	628	30	41			AIM1	0	0.0090875	0.0349084	2.60875	1.23	772	628	41	41			AIM1	0	0.696241	0.833236	0.3904	1.05	658	628	8	41			AIM1	0	0.0828428	0.318826
ILMN_1776916	AIM1L	1	55057	Homo sapiens absent in melanoma 1-like (AIM1L), mRNA.	717	7.78	0			AIM1L	0	1	1	0	-1.01	217	219	0	0			AIM1L	0	1	1	0	1.03	225	219	0	0			AIM1L	0	1	1	0	1.02	223	219	0	0			AIM1L	0	1	1
ILMN_2113340	AIM1L	1	55057	Homo sapiens absent in melanoma 1-like (AIM1L), mRNA.	718	7.87	3			AIM1L	0	1	1	0	1.01	235	233	1	2			AIM1L	0	1	1	0	-1	232	233	0	2			AIM1L	0	1	1	0	-1.04	223	233	0	2			AIM1L	0	1	1
ILMN_1669557	AIM1L	1	55057	Homo sapiens absent in melanoma 1-like (AIM1L), mRNA.	719	7.83	4			AIM1L	0	1	1	0	-1	229	229	0	1			AIM1L	0	1	1	0	-1.01	228	229	1	1			AIM1L	0	1	1	0	-1	229	229	0	1			AIM1L	0	1	1
ILMN_2214232	AIM2	1	9447	Homo sapiens absent in melanoma 2 (AIM2), mRNA.	720	8.33	111			AIM2	0	1	1	0	1.11	323	291	22	24			AIM2	0	1	1	0	1.18	344	291	31	24			AIM2	0	0.318519	0.542524	0.99751	1.09	317	291	6	24			AIM2	0	0.0141693	0.124566
ILMN_1681301	AIM2	1	9447	Homo sapiens absent in melanoma 2 (AIM2), mRNA.	721	9.74	156			AIM2	0	0.0037387	0.0229717	2.89941	1.38	940	679	30	41			AIM2	0	0.0007431	0.005052	3.37315	1.42	963	679	42	41			AIM2	0	0.39577	0.613306	0.8492	1.17	793	679	8	41			AIM2	0	0.0246781	0.169003
ILMN_2103841	AIP	11	9049	Homo sapiens aryl hydrocarbon receptor interacting protein (AIP), mRNA.	722	11.24	156			AIP	0	0.196911	0.369849	-1.2904	-1.11	2355	2619	30	41			AIP	0	0.237658	0.39309	-1.18086	-1.09	2397	2619	42	41			AIP	0	0.211619	0.430236	-1.24913	-1.15	2269	2619	8	41			AIP	0	0.469902	0.732514
ILMN_2368268	AIPL1	17	23746	Homo sapiens aryl hydrocarbon receptor interacting protein-like 1 (AIPL1), transcript variant 1, mRNA.	723	8.12	58			AIPL1	0	1	1	0	-1	276	276	11	16			AIPL1	0	1	1	0	1.02	280	276	17	16			AIPL1	0	1	1	0	1.03	284	276	4	16			AIPL1	0	1	1
ILMN_2415292	AIPL1	17	23746	Homo sapiens aryl hydrocarbon receptor interacting protein-like 1 (AIPL1), transcript variant 2, mRNA.	724	8.01	34			AIPL1	0	1	1	0	-1.02	256	261	7	11			AIPL1	0	1	1	0	-1.03	254	261	8	11			AIPL1	0	1	1	0	1.04	272	261	2	11			AIPL1	0	1	1
ILMN_1670282	AIRE	21	326	Homo sapiens autoimmune regulator (AIRE), transcript variant AIRE-2, mRNA.	725	8.12	48			AIRE	0	1	1	0	1.04	291	280	11	10			AIRE	0	1	1	0	-1.01	278	280	15	10			AIRE	0	1	1	0	-1.08	260	280	1	10			AIRE	0	1	1
ILMN_2261519	AIRE	21	326	Homo sapiens autoimmune regulator (autoimmune polyendocrinopathy candidiasis ectodermal dystrophy) (AIRE), transcript variant AIRE-1, mRNA.	726	16.56	156			AIRE	0	0.248163	0.429314	-1.15482	-1.1	90968	100459	30	41			AIRE	0	0.847743	0.904308	-0.192	-1.01	99105	100459	42	41			AIRE	0	0.369673	0.589145	-0.89709	-1.13	88851	100459	8	41			AIRE	0	0.452827	0.71864
ILMN_1791236	AIRE	21	326	Homo sapiens autoimmune regulator (AIRE), transcript variant AIRE-1, mRNA.	727	7.86	1			AIRE	0	1	1	0	-1.02	227	231	0	0			AIRE	0	1	1	0	1.01	233	231	1	0			AIRE	0	1	1	0	-1	231	231	0	0			AIRE	0	1	1
ILMN_1723521	AJAP1	1	55966	Homo sapiens adherens junctions associated protein 1 (AJAP1), transcript variant 1, mRNA.	728	7.73	0			AJAP1	0	1	1	0	1.01	212	210	0	0			AJAP1	0	1	1	0	-1.01	208	210	0	0			AJAP1	0	1	1	0	1.05	222	210	0	0			AJAP1	0	1	1
ILMN_2242299	AJAP1	1	55966	Homo sapiens adherens junctions associated protein 1 (AJAP1), transcript variant 2, mRNA.	729	7.76	0			AJAP1	0	1	1	0	1.02	224	219	0	0			AJAP1	0	1	1	0	-1.03	213	219	0	0			AJAP1	0	1	1	0	-1.02	215	219	0	0			AJAP1	0	1	1
ILMN_2312764	AJAP1	1	55966	Homo sapiens adherens junctions associated protein 1 (AJAP1), transcript variant 2, mRNA.	730	8.16	77			AJAP1	0	1	1	0	-1.04	279	291	11	23			AJAP1	0	1	1	0	-1.02	285	291	21	23			AJAP1	0	1	1	0	-1.01	290	291	4	23			AJAP1	0	1	1
ILMN_1779965	AK1	9	203	Homo sapiens adenylate kinase 1 (AK1), mRNA.	731	9.84	156			AK1	0	0.0517345	0.149916	-1.94534	-1.18	917	1078	30	41			AK1	0	0.006472	0.0270181	-2.72286	-1.24	873	1078	42	41			AK1	0	0.108928	0.302537	-1.60303	-1.33	809	1078	8	41			AK1	0	0.0005583	0.0185132
ILMN_1670542	AK2	1	204	Homo sapiens adenylate kinase 2 (AK2), transcript variant AK2A, mRNA.	732	9.83	156			AK2	0	0.11972	0.264802	1.55595	1.15	940	815	30	41			AK2	0	0.0350899	0.0960179	2.10732	1.19	971	815	42	41			AK2	0	0.853946	0.923761	-0.18409	-1.02	796	815	8	41			AK2	0	0.0321864	0.194443
ILMN_1655645	AK2	1	204	Homo sapiens adenylate kinase 2 (AK2), transcript variant AK2B, mRNA.	733	8.86	152			AK2	0	0.0017482	0.0134856	-3.12997	-1.22	437	534	30	41			AK2	0	0.0014005	0.0083185	-3.19456	-1.21	441	534	41	41			AK2	0	0.0237804	0.13874	-2.26066	-1.35	395	534	7	41			AK2	0	0.288527	0.58965
ILMN_1716053	AK2	1	204	Homo sapiens adenylate kinase 2 (AK2), transcript variant AK2A, mRNA.	734	10.3	156			AK2	0	0.379058	0.562829	0.87963	1.09	1282	1172	30	41			AK2	0	0.190415	0.335227	1.30935	1.12	1318	1172	42	41			AK2	0	0.708183	0.841085	-0.3743	-1.04	1125	1172	8	41			AK2	0	0.0867671	0.325479
ILMN_1778173	AK3	9	50808	Homo sapiens adenylate kinase 3 (AK3), nuclear gene encoding mitochondrial protein, mRNA.	735	10.51	156			AK3	0	0.979794	0.99046	-0.02533	-1	1531	1535	30	41			AK3	0	0.574157	0.707669	-0.56194	-1.05	1468	1535	42	41			AK3	0	0.518362	0.710311	-0.64587	-1.09	1412	1535	8	41			AK3	0	0.204715	0.499273
ILMN_2338038	AK3L1	1	205	Homo sapiens adenylate kinase 3-like 1 (AK3L1), nuclear gene encoding mitochondrial protein, transcript variant 6, mRNA.	736	8.48	147			AK3L1	0	0.417031	0.597246	-0.81158	-1.03	346	358	30	38			AK3L1	0	0.9983	0.998907	-0.00213	-1	358	358	39	38			AK3L1	0	0.631168	0.78936	0.48008	1.04	373	358	7	38			AK3L1	0	0.951569	0.981962
ILMN_1686522	AK3L1	1	205	Homo sapiens adenylate kinase 3-like 1 (AK3L1), nuclear gene encoding mitochondrial protein, transcript variant 7, mRNA.	737	7.74	0			AK3L1	0	1	1	0	-1.01	211	214	0	0			AK3L1	0	1	1	0	-1.01	211	214	0	0			AK3L1	0	1	1	0	1.07	229	214	0	0			AK3L1	0	1	1
ILMN_1764090	AK3L1	1	205	Homo sapiens adenylate kinase 3-like 1 (AK3L1), nuclear gene encoding mitochondrial protein, transcript variant 7, mRNA.	738	8.44	131			AK3L1	0	0.641397	0.776629	-0.46575	-1.02	335	343	24	35			AK3L1	0	0.399718	0.557275	0.84212	1.04	355	343	37	35			AK3L1	0	0.783387	0.886915	0.27491	1.03	353	343	6	35			AK3L1	0	0.949175	0.981298
ILMN_1798249	AK3L1	1	205	Homo sapiens adenylate kinase 3-like 1 (AK3L1), nuclear gene encoding mitochondrial protein, transcript variant 7, mRNA.	739	7.95	3			AK3L1	0	1	1	0	1.01	246	243	1	0			AK3L1	0	1	1	0	1.03	252	243	1	0			AK3L1	0	1	1	0	-1.01	240	243	1	0			AK3L1	0	1	1
ILMN_1656593	AK5	1	26289	Homo sapiens adenylate kinase 5 (AK5), transcript variant 1, mRNA.	740	8	17			AK5	0	1	1	0	-1.1	248	273	0	9			AK5	0	1	1	0	-1.09	249	273	3	9			AK5	0	1	1	0	-1.2	227	273	0	9			AK5	0	1	1
ILMN_2283473	AK5	1	26289	Homo sapiens adenylate kinase 5 (AK5), transcript variant 2, mRNA.	741	7.76	0			AK5	0	1	1	0	1.02	219	215	0	0			AK5	0	1	1	0	1	216	215	0	0			AK5	0	1	1	0	-1.02	210	215	0	0			AK5	0	1	1
ILMN_2387712	AK5	1	26289	Homo sapiens adenylate kinase 5 (AK5), transcript variant 2, mRNA.	742	8.19	83			AK5	0	1	1	0	-1.08	285	309	15	27			AK5	0	1	1	0	-1.11	277	309	17	27			AK5	0	1	1	0	-1.24	249	309	2	27			AK5	0	1	1
ILMN_1684305	AK7	14	122481	Homo sapiens adenylate kinase 7 (AK7), mRNA.	743	7.76	0			AK7	0	1	1	0	1.01	218	216	0	0			AK7	0	1	1	0	-1.02	213	216	0	0			AK7	0	1	1	0	1.06	228	216	0	0			AK7	0	1	1
ILMN_1712530	AKAP1	17	8165	Homo sapiens A kinase (PRKA) anchor protein 1 (AKAP1), nuclear gene encoding mitochondrial protein, mRNA.	744	8.94	154			AKAP1	0	0.290811	0.475155	-1.05634	-1.07	481	515	30	41			AKAP1	0	0.371397	0.530618	-0.89386	-1.05	489	515	41	41			AKAP1	0	0.0981676	0.287791	-1.6538	-1.17	442	515	8	41			AKAP1	0	0.976396	0.991144
ILMN_1662598	AKAP1	17	8165	Homo sapiens A kinase (PRKA) anchor protein 1 (AKAP1), nuclear gene encoding mitochondrial protein, transcript variant 2, mRNA.	745	7.98	8			AKAP1	0	1	1	0	-1	253	253	2	3			AKAP1	0	1	1	0	-1.01	251	253	2	3			AKAP1	0	1	1	0	-1.03	245	253	0	3			AKAP1	0	1	1
ILMN_1718808	AKAP10	17	11216	Homo sapiens A kinase (PRKA) anchor protein 10 (AKAP10), nuclear gene encoding mitochondrial protein, mRNA.	746	8.52	141			AKAP10	0	0.646063	0.779926	0.45924	1.02	371	362	28	39			AKAP10	0	0.595985	0.72588	0.53018	1.02	371	362	38	39			AKAP10	0	0.219292	0.439302	-1.22841	-1.06	341	362	8	39			AKAP10	0	0.438019	0.708979
ILMN_1783818	AKAP11	13	11215	Homo sapiens A kinase (PRKA) anchor protein 11 (AKAP11), mRNA.	747	7.81	2			AKAP11	0	1	1	0	1.02	228	224	1	0			AKAP11	0	1	1	0	1	225	224	1	0			AKAP11	0	1	1	0	-1.05	212	224	0	0			AKAP11	0	1	1
ILMN_2293758	AKAP11	13	11215	Homo sapiens A kinase (PRKA) anchor protein 11 (AKAP11), mRNA.	748	10.55	156			AKAP11	0	0.521368	0.686091	0.64124	1.08	1575	1463	30	41			AKAP11	0	0.703953	0.80854	0.37999	1.04	1520	1463	42	41			AKAP11	0	0.460482	0.664422	-0.73805	-1.15	1277	1463	8	41			AKAP11	0	0.365301	0.655168
ILMN_1735539	AKAP11	13	11215	Homo sapiens A kinase (PRKA) anchor protein 11 (AKAP11), transcript variant 2, mRNA.	749	8.21	97			AKAP11	0	1	1	0	1.01	296	294	20	22			AKAP11	0	1	1	0	1.02	300	294	30	22			AKAP11	0	1	1	0	-1.04	282	294	3	22			AKAP11	0	1	1
ILMN_2280189	AKAP11	13	11215	Homo sapiens A kinase (PRKA) anchor protein 11 (AKAP11), transcript variant 2, mRNA.	750	8.18	82			AKAP11	0	1	1	0	1.05	294	280	18	18			AKAP11	0	1	1	0	1.04	290	280	21	18			AKAP11	0	1	1	0	-1.01	277	280	3	18			AKAP11	0	1	1
ILMN_1693220	AKAP11	13	11215	Homo sapiens A kinase (PRKA) anchor protein 11 (AKAP11), mRNA.	751	9.76	156			AKAP11	0	0.992086	0.996176	-0.00992	-1	871	872	30	41			AKAP11	0	0.743727	0.835699	0.32692	1.03	896	872	42	41			AKAP11	0	0.232659	0.454889	-1.19354	-1.18	741	872	8	41			AKAP11	0	0.684833	0.862659
ILMN_1684836	AKAP12	6	9590	Homo sapiens A kinase (PRKA) anchor protein (gravin) 12 (AKAP12), transcript variant 2, mRNA.	752	8	25			AKAP12	0	1	1	0	-1.02	252	258	3	5			AKAP12	0	1	1	0	-1.03	250	258	8	5			AKAP12	0	1	1	0	-1.01	255	258	1	5			AKAP12	0	1	1
ILMN_1715532	AKAP12	6	9590	Homo sapiens A kinase (PRKA) anchor protein (gravin) 12 (AKAP12), transcript variant 1, mRNA.	753	7.99	32			AKAP12	0	1	1	0	1	259	258	9	8			AKAP12	0	1	1	0	-1.01	255	258	8	8			AKAP12	0	1	1	0	-1.02	252	258	0	8			AKAP12	0	1	1
ILMN_1686846	AKAP12	6	9590	Homo sapiens A kinase (PRKA) anchor protein (gravin) 12 (AKAP12), transcript variant 2, mRNA.	754	7.81	2			AKAP12	0	1	1	0	-1.03	217	222	1	1			AKAP12	0	1	1	0	1.02	226	222	0	1			AKAP12	0	1	1	0	1.02	227	222	0	1			AKAP12	0	1	1
ILMN_2308950	AKAP12	6	9590	Homo sapiens A kinase (PRKA) anchor protein (gravin) 12 (AKAP12), transcript variant 1, mRNA.	755	8.78	146			AKAP12	0	0.483548	0.655661	-0.70061	-1.06	423	447	28	39			AKAP12	0	0.948668	0.96927	-0.06438	-1	445	447	39	39			AKAP12	0	0.39617	0.61349	-0.84848	-1.12	399	447	7	39			AKAP12	0	0.523711	0.770409
ILMN_1709101	AKAP13	15	11214	Homo sapiens A kinase (PRKA) anchor protein 13 (AKAP13), transcript variant 3, mRNA.	756	10.22	156			AKAP13	0	0.898003	0.944808	-0.12818	-1.01	1193	1208	30	41			AKAP13	0	0.873605	0.922598	0.15908	1.01	1225	1208	42	41			AKAP13	0	0.853653	0.923574	-0.18446	-1.03	1171	1208	8	41			AKAP13	0	0.940615	0.977327
ILMN_1752247	AKAP13	15	11214	Homo sapiens A kinase (PRKA) anchor protein 13 (AKAP13), transcript variant 1, mRNA.	757	9.27	156			AKAP13	0	0.368191	0.552436	0.89987	1.08	620	575	30	41			AKAP13	0	0.248842	0.406284	1.15317	1.08	623	575	42	41			AKAP13	0	0.212068	0.43092	1.2479	1.25	717	575	8	41			AKAP13	0	0.140861	0.41813
ILMN_2396956	AKAP13	15	11214	Homo sapiens A kinase (PRKA) anchor protein 13 (AKAP13), transcript variant 2, mRNA.	758	12.16	156			AKAP13	0	0.718556	0.829559	-0.36039	-1.04	4424	4609	30	41			AKAP13	0	0.739909	0.832735	0.33197	1.03	4770	4609	42	41			AKAP13	0	0.941985	0.970904	0.07278	1.01	4672	4609	8	41			AKAP13	0	0.867144	0.94672
ILMN_1679987	AKAP14	X	158798	Homo sapiens A kinase (PRKA) anchor protein 14 (AKAP14), transcript variant 1, mRNA.	759	7.78	1			AKAP14	0	1	1	0	1.03	220	214	1	0			AKAP14	0	1	1	0	1.02	219	214	0	0			AKAP14	0	1	1	0	1.03	220	214	0	0			AKAP14	0	1	1
ILMN_1673542	AKAP14	X	158798	Homo sapiens A kinase (PRKA) anchor protein 14 (AKAP14), transcript variant 3, mRNA.	760	7.73	0			AKAP14	0	1	1	0	1.02	217	213	0	0			AKAP14	0	1	1	0	-1	212	213	0	0			AKAP14	0	1	1	0	-1.02	209	213	0	0			AKAP14	0	1	1
ILMN_1802537	AKAP14	X	158798	Homo sapiens A kinase (PRKA) anchor protein 14 (AKAP14), transcript variant 1, mRNA.	761	7.82	0			AKAP14	0	1	1	0	-1.01	222	224	0	0			AKAP14	0	1	1	0	1.01	227	224	0	0			AKAP14	0	1	1	0	1.01	227	224	0	0			AKAP14	0	1	1
ILMN_1675507	AKAP2	9	11217	Homo sapiens A kinase (PRKA) anchor protein 2 (AKAP2), mRNA.	762	8.01	16			AKAP2	0	1	1	0	1.01	258	255	3	3			AKAP2	0	1	1	0	1.02	261	255	7	3			AKAP2	0	1	1	0	1	256	255	1	3			AKAP2	0	1	1
ILMN_1691959	AKAP2	9	11217	Homo sapiens A kinase (PRKA) anchor protein 2 (AKAP2), mRNA.	763	8.32	142			AKAP2	0	0.990431	0.995389	0.01199	1	319	319	27	38			AKAP2	0	0.647292	0.765775	0.45753	1.01	322	319	38	38			AKAP2	0	0.632181	0.789981	0.47866	1.02	324	319	8	38			AKAP2	0	0.772879	0.905595
ILMN_1737754	AKAP2	9	11217	Homo sapiens A kinase (PRKA) anchor protein 2 (AKAP2), mRNA.	764	7.85	1			AKAP2	0	1	1	0	-1	228	229	1	0			AKAP2	0	1	1	0	1.01	230	229	0	0			AKAP2	0	1	1	0	1.01	232	229	0	0			AKAP2	0	1	1
ILMN_1808905	AKAP3	12	10566	Homo sapiens A kinase (PRKA) anchor protein 3 (AKAP3), mRNA.	765	8.16	76			AKAP3	0	1	1	0	-1.03	287	296	18	22			AKAP3	0	1	1	0	-1.07	278	296	15	22			AKAP3	0	1	1	0	-1.02	289	296	4	22			AKAP3	0	1	1
ILMN_2268556	AKAP4	X	8852	Homo sapiens A kinase (PRKA) anchor protein 4 (AKAP4), transcript variant 1, mRNA.	766	7.94	31			AKAP4	0	1	1	0	-1.01	245	247	8	9			AKAP4	0	1	1	0	-1.02	243	247	6	9			AKAP4	0	1	1	0	-1.02	242	247	1	9			AKAP4	0	1	1
ILMN_2253207	AKAP4	X	8852	Homo sapiens A kinase (PRKA) anchor protein 4 (AKAP4), transcript variant 2, mRNA.	767	8.16	61			AKAP4	0	1	1	0	-1	284	285	11	14			AKAP4	0	1	1	0	1.01	288	285	19	14			AKAP4	0	1	1	0	-1.05	270	285	2	14			AKAP4	0	1	1
ILMN_1734794	AKAP4	X	8852	Homo sapiens A kinase (PRKA) anchor protein 4 (AKAP4), transcript variant 2, mRNA.	768	7.93	1			AKAP4	0	1	1	0	1.01	242	240	0	0			AKAP4	0	1	1	0	1.01	244	240	1	0			AKAP4	0	1	1	0	1.05	252	240	0	0			AKAP4	0	1	1
ILMN_1690818	AKAP5	14	9495	Homo sapiens A kinase (PRKA) anchor protein 5 (AKAP5), mRNA.	769	7.88	4			AKAP5	0	1	1	0	1.06	242	227	1	0			AKAP5	0	1	1	0	1.06	241	227	2	0			AKAP5	0	1	1	0	1.06	241	227	0	0			AKAP5	0	1	1
ILMN_1770758	AKAP6	14	9472	Homo sapiens A kinase (PRKA) anchor protein 6 (AKAP6), mRNA.	770	7.73	0			AKAP6	0	1	1	0	1.03	215	208	0	0			AKAP6	0	1	1	0	1.02	211	208	0	0			AKAP6	0	1	1	0	1.04	215	208	0	0			AKAP6	0	1	1
ILMN_2293529	AKAP7	6	9465	Homo sapiens A kinase (PRKA) anchor protein 7 (AKAP7), transcript variant beta, mRNA.	771	7.78	11			AKAP7	0	1	1	0	1.03	225	218	4	3			AKAP7	0	1	1	0	1.01	221	218	1	3			AKAP7	0	1	1	0	-1.06	207	218	0	3			AKAP7	0	1	1
ILMN_1703049	AKAP7	6	9465	Homo sapiens A kinase (PRKA) anchor protein 7 (AKAP7), transcript variant gamma, mRNA.	772	9.14	156			AKAP7	0	0.94575	0.971917	0.06805	1.01	576	572	30	41			AKAP7	0	0.374387	0.533758	-0.88829	-1.07	535	572	42	41			AKAP7	0	0.297744	0.522605	1.04128	1.26	720	572	8	41			AKAP7	0	0.0558213	0.259396
ILMN_1733690	AKAP7	6	9465	Homo sapiens A kinase (PRKA) anchor protein 7 (AKAP7), transcript variant alpha, mRNA.	773	10.4	156			AKAP7	0	0.0889404	0.217226	-1.70101	-1.2	1259	1506	30	41			AKAP7	0	0.175113	0.315715	-1.35596	-1.14	1321	1506	42	41			AKAP7	0	0.118295	0.316272	-1.56197	-1.37	1101	1506	8	41			AKAP7	0	0.910877	0.966077
ILMN_2410406	AKAP7	6	9465	Homo sapiens A kinase (PRKA) anchor protein 7 (AKAP7), transcript variant alpha, mRNA.	774	8	15			AKAP7	0	1	1	0	-1.04	253	263	2	8			AKAP7	0	1	1	0	-1.05	250	263	2	8			AKAP7	0	1	1	0	-1.04	252	263	0	8			AKAP7	0	1	1
ILMN_1741572	AKAP8	19	10270	Homo sapiens A kinase (PRKA) anchor protein 8 (AKAP8), mRNA.	775	10.17	156			AKAP8	-2	1.06e-05	0.0002771	-4.40548	-1.6	985	1575	30	41			AKAP8	-2	1.6e-05	0.0002525	-4.31398	-1.51	1043	1575	42	41			AKAP8	-2	0.0042561	0.0594498	-2.85853	-1.65	954	1575	8	41			AKAP8	0	0.0088543	0.0951569
ILMN_1768962	AKAP8L	19	26993	Homo sapiens A kinase (PRKA) anchor protein 8-like (AKAP8L), mRNA.	776	9.23	154			AKAP8L	0	6.81e-05	0.0011869	-3.98268	-1.31	548	719	30	41			AKAP8L	0	7.58e-05	0.0008477	-3.95716	-1.27	566	719	41	41			AKAP8L	0	0.0017958	0.0368034	-3.12207	-1.38	521	719	8	41			AKAP8L	0	0.0099502	0.102701
ILMN_2400663	AKAP9	7	10142	Homo sapiens A kinase (PRKA) anchor protein (yotiao) 9 (AKAP9), transcript variant 3, mRNA.	777	8.05	47			AKAP9	0	1	1	0	1.01	272	270	10	17			AKAP9	0	1	1	0	-1.05	256	270	9	17			AKAP9	0	1	1	0	-1.02	265	270	1	17			AKAP9	0	1	1
ILMN_2396691	AKAP9	7	10142	Homo sapiens A kinase (PRKA) anchor protein (yotiao) 9 (AKAP9), transcript variant 4, mRNA.	778	8.08	44			AKAP9	0	1	1	0	-1.01	272	275	10	14			AKAP9	0	1	1	0	-1.04	264	275	8	14			AKAP9	0	1	1	0	-1.05	261	275	2	14			AKAP9	0	1	1
ILMN_1802799	AKIRIN1	1	79647	Homo sapiens akirin 1 (AKIRIN1), mRNA.	779	10.29	156			AKIRIN1	0	0.203214	0.377111	-1.27245	-1.13	1255	1422	30	41			AKIRIN1	0	0.0310799	0.087451	-2.15605	-1.22	1165	1422	42	41			AKIRIN1	0	0.196478	0.413398	-1.29165	-1.23	1157	1422	8	41			AKIRIN1	0	0.172813	0.461923
ILMN_1679383	AKIRIN1	1	79647	Homo sapiens akirin 1 (AKIRIN1), mRNA.	780	8.18	75			AKIRIN1	0	1	1	0	-1.01	291	294	15	22			AKIRIN1	0	1	1	0	-1.01	292	294	21	22			AKIRIN1	0	1	1	0	-1.12	263	294	1	22			AKIRIN1	0	1	1
ILMN_1658337	AKIRIN1	1	79647	Homo sapiens akirin 1 (AKIRIN1), mRNA.	781	10.13	156			AKIRIN1	0	0.401298	0.583203	-0.83931	-1.08	1118	1213	30	41			AKIRIN1	0	0.22755	0.380878	-1.20669	-1.11	1089	1213	42	41			AKIRIN1	0	0.101611	0.292508	-1.6371	-1.28	949	1213	8	41			AKIRIN1	0	0.606964	0.818797
ILMN_2148847	AKIRIN2	6	55122	Homo sapiens akirin 2 (AKIRIN2), mRNA.	782	11.68	156			AKIRIN2	0	0.104235	0.241256	-1.62466	-1.21	2993	3611	30	41			AKIRIN2	0	0.197315	0.343741	-1.28924	-1.13	3193	3611	42	41			AKIRIN2	0	0.998736	0.999258	-0.00158	-1	3610	3611	8	41			AKIRIN2	0	0.602618	0.816138
ILMN_1770673	AKNA		80709	Homo sapiens AT-hook transcription factor (AKNA), mRNA.	783	11.79	156			AKNA	0	0.352368	0.537158	-0.93	-1.11	3414	3780	30	41			AKNA	0	0.576969	0.709954	-0.55782	-1.06	3577	3780	42	41			AKNA	0	0.275052	0.499439	-1.0915	-1.24	3050	3780	8	41			AKNA	0	0.850109	0.940413
ILMN_1728047	AKR1A1	1	10327	Homo sapiens aldo-keto reductase family 1, member A1 (aldehyde reductase) (AKR1A1), transcript variant 1, mRNA.	784	11.4	156			AKR1A1	0	0.658712	0.788406	-0.44169	-1.05	2623	2752	30	41			AKR1A1	0	0.7975	0.872054	-0.25658	-1.03	2683	2752	42	41			AKR1A1	0	0.819168	0.905461	-0.22862	-1.03	2661	2752	8	41			AKR1A1	0	0.356787	0.648046
ILMN_1774938	AKR1A1	1	10327	Homo sapiens aldo-keto reductase family 1, member A1 (aldehyde reductase) (AKR1A1), transcript variant 1, mRNA.	785	7.86	8			AKR1A1	0	1	1	0	-1.03	230	237	2	3			AKR1A1	0	1	1	0	-1.02	232	237	2	3			AKR1A1	0	1	1	0	-1.06	224	237	0	3			AKR1A1	0	1	1
ILMN_2380771	AKR1A1	1	10327	Homo sapiens aldo-keto reductase family 1, member A1 (aldehyde reductase) (AKR1A1), transcript variant 2, mRNA.	786	12.11	156			AKR1A1	0	0.733989	0.840258	-0.33982	-1.04	4373	4561	30	41			AKR1A1	0	0.845772	0.90305	-0.19452	-1.02	4465	4561	42	41			AKR1A1	0	0.408448	0.622553	-0.82663	-1.14	3990	4561	8	41			AKR1A1	0	0.520586	0.76933
ILMN_1701731	AKR1B1	7	231	Homo sapiens aldo-keto reductase family 1, member B1 (aldose reductase) (AKR1B1), mRNA.	787	11.38	156			AKR1B1	0	0.326299	0.510619	-0.9816	-1.11	2705	3007	30	41			AKR1B1	0	0.133305	0.259671	-1.5012	-1.17	2580	3007	42	41			AKR1B1	0	0.210315	0.428838	-1.2527	-1.25	2413	3007	8	41			AKR1B1	0	0.450629	0.717712
ILMN_1672148	AKR1B10	7	57016	Homo sapiens aldo-keto reductase family 1, member B10 (aldose reductase) (AKR1B10), mRNA.	788	7.8	0			AKR1B10	0	1	1	0	1	223	222	0	0			AKR1B10	0	1	1	0	1.01	224	222	0	0			AKR1B10	0	1	1	0	-1	222	222	0	0			AKR1B10	0	1	1
ILMN_1662507	AKR1C1	10	1645	Homo sapiens aldo-keto reductase family 1, member C1 (dihydrodiol dehydrogenase 1; 20-alpha (3-alpha)-hydroxysteroid dehydrogenase) (AKR1C1), mRNA.	789	7.73	1			AKR1C1	0	1	1	0	-1.02	209	212	0	0			AKR1C1	0	1	1	0	-1.02	208	212	0	0			AKR1C1	0	1	1	0	-1.01	210	212	0	0			AKR1C1	0	1	1
ILMN_1668617	AKR1C2		1646	PREDICTED: Homo sapiens aldo-keto reductase family 1, member C2 (dihydrodiol dehydrogenase 2; bile acid binding protein; 3-alpha hydroxysteroid dehydrogenase, type III), transcript variant 1 (AKR1C2), mRNA.	790	7.87	1			AKR1C2	0	1	1	0	-1.02	233	237	0	1			AKR1C2	0	1	1	0	-1.01	234	237	0	1			AKR1C2	0	1	1	0	-1.03	230	237	0	1			AKR1C2	0	1	1
ILMN_1719154	AKR1C2		1646	PREDICTED: Homo sapiens aldo-keto reductase family 1, member C2 (dihydrodiol dehydrogenase 2; bile acid binding protein; 3-alpha hydroxysteroid dehydrogenase, type III), transcript variant 3 (AKR1C2), mRNA.	791	7.85	0			AKR1C2	0	1	1	0	-1.02	228	232	0	0			AKR1C2	0	1	1	0	-1.01	228	232	0	0			AKR1C2	0	1	1	0	1.04	241	232	0	0			AKR1C2	0	1	1
ILMN_1773417	AKR1C2		1646	PREDICTED: Homo sapiens aldo-keto reductase family 1, member C2 (dihydrodiol dehydrogenase 2; bile acid binding protein; 3-alpha hydroxysteroid dehydrogenase, type III), transcript variant 4 (AKR1C2), mRNA.	792	7.9	1			AKR1C2	0	1	1	0	-1	235	236	0	0			AKR1C2	0	1	1	0	1.01	239	236	0	0			AKR1C2	0	1	1	0	1.03	243	236	0	0			AKR1C2	0	1	1
ILMN_2412336	AKR1C2	10	1646	Homo sapiens aldo-keto reductase family 1, member C2 (dihydrodiol dehydrogenase 2; bile acid binding protein; 3-alpha hydroxysteroid dehydrogenase, type III) (AKR1C2), transcript variant 1, mRNA. XM_943424 XM_943425 XM_943427	793	7.78	9			AKR1C2	0	1	1	0	-1.04	210	219	1	3			AKR1C2	0	1	1	0	1.01	221	219	2	3			AKR1C2	0	1	1	0	-1.05	209	219	0	3			AKR1C2	0	1	1
ILMN_1730191	AKR1C2		1646	PREDICTED: Homo sapiens aldo-keto reductase family 1, member C2 (dihydrodiol dehydrogenase 2; bile acid binding protein; 3-alpha hydroxysteroid dehydrogenase, type III), transcript variant 8 (AKR1C2), mRNA.	794	7.83	2			AKR1C2	0	1	1	0	1	229	228	0	2			AKR1C2	0	1	1	0	-1.01	227	228	0	2			AKR1C2	0	1	1	0	1.01	231	228	0	2			AKR1C2	0	1	1
ILMN_1713124	AKR1C3	10	8644	Homo sapiens aldo-keto reductase family 1, member C3 (3-alpha hydroxysteroid dehydrogenase, type II) (AKR1C3), mRNA.	795	10.34	156			AKR1C3	0	0.888117	0.939663	0.14069	1.02	1366	1338	30	41			AKR1C3	0	0.851422	0.907579	-0.1873	-1.02	1306	1338	42	41			AKR1C3	0	0.829399	0.910198	-0.21547	-1.05	1272	1338	8	41			AKR1C3	0	0.690266	0.865035
ILMN_1668880	AKR1C4	10	1109	Homo sapiens aldo-keto reductase family 1, member C4 (chlordecone reductase; 3-alpha hydroxysteroid dehydrogenase, type I; dihydrodiol dehydrogenase 4) (AKR1C4), mRNA.	796	7.99	13			AKR1C4	0	1	1	0	-1.01	253	255	3	2			AKR1C4	0	1	1	0	-1.01	253	255	2	2			AKR1C4	0	1	1	0	-1	255	255	1	2			AKR1C4	0	1	1
ILMN_1687757	AKR1C4	10	1109	Homo sapiens aldo-keto reductase family 1, member C4 (chlordecone reductase; 3-alpha hydroxysteroid dehydrogenase, type I; dihydrodiol dehydrogenase 4) (AKR1C4), mRNA.	797	8.68	147			AKR1C4	0	0.504735	0.673872	0.66706	1.05	435	415	29	39			AKR1C4	0	0.686986	0.796147	-0.40295	-1.03	404	415	38	39			AKR1C4	0	0.619813	0.782639	-0.49612	-1.05	396	415	7	39			AKR1C4	0	0.728924	0.885662
ILMN_1685803	AKR1CL1	10	340811	Homo sapiens aldo-keto reductase family 1, member C-like 1 (AKR1CL1), mRNA.	798	7.95	6			AKR1CL1	0	1	1	0	1.01	247	244	1	2			AKR1CL1	0	1	1	0	1.02	250	244	2	2			AKR1CL1	0	1	1	0	1.05	256	244	0	2			AKR1CL1	0	1	1
ILMN_1694985	AKR1CL2	10	83592	Homo sapiens aldo-keto reductase family 1, member C-like 2 (AKR1CL2), mRNA.	799	7.81	3			AKR1CL2	0	1	1	0	-1.03	220	227	1	1			AKR1CL2	0	1	1	0	1.01	229	227	1	1			AKR1CL2	0	1	1	0	-1.02	222	227	0	1			AKR1CL2	0	1	1
ILMN_1692661	AKR1D1	7	6718	Homo sapiens aldo-keto reductase family 1, member D1 (delta 4-3-ketosteroid-5-beta-reductase) (AKR1D1), mRNA.	800	7.94	9			AKR1D1	0	1	1	0	1.02	248	244	1	4			AKR1D1	0	1	1	0	1.01	247	244	2	4			AKR1D1	0	1	1	0	1.03	251	244	0	4			AKR1D1	0	1	1
ILMN_2157277	AKR1D1	7	6718	Homo sapiens aldo-keto reductase family 1, member D1 (delta 4-3-ketosteroid-5-beta-reductase) (AKR1D1), mRNA.	801	16.36	156			AKR1D1	0	0.255836	0.4382	-1.13629	-1.1	78962	86731	30	41			AKR1D1	0	0.854015	0.909493	-0.184	-1.01	85601	86731	42	41			AKR1D1	0	0.43949	0.647997	-0.77305	-1.12	77781	86731	8	41			AKR1D1	0	0.722876	0.883139
ILMN_1677043	AKR7A2	1	8574	Homo sapiens aldo-keto reductase family 7, member A2 (aflatoxin aldehyde reductase) (AKR7A2), mRNA.	802	12.19	156			AKR7A2	0	0.51325	0.680714	0.65379	1.09	5186	4777	30	41			AKR7A2	0	0.616884	0.742124	-0.50027	-1.05	4551	4777	42	41			AKR7A2	0	0.793464	0.892582	-0.26181	-1.04	4592	4777	8	41			AKR7A2	0	0.87722	0.951675
ILMN_2145396	AKR7A3	1	22977	Homo sapiens aldo-keto reductase family 7, member A3 (aflatoxin aldehyde reductase) (AKR7A3), mRNA.	803	10.01	156			AKR7A3	0	0.428101	0.607246	0.79245	1.09	1134	1042	30	41			AKR7A3	0	0.573194	0.706952	-0.56335	-1.04	1001	1042	42	41			AKR7A3	0	0.516518	0.709055	-0.64872	-1.07	972	1042	8	41			AKR7A3	0	0.968942	0.988022
ILMN_1718483	AKR7A3	1	22977	Homo sapiens aldo-keto reductase family 7, member A3 (aflatoxin aldehyde reductase) (AKR7A3), mRNA.	804	7.87	31			AKR7A3	0	1	1	0	1.01	234	233	7	8			AKR7A3	0	1	1	0	1	234	233	8	8			AKR7A3	0	1	1	0	-1.02	228	233	1	8			AKR7A3	0	1	1
ILMN_2388507	AKT1	14	207	Homo sapiens v-akt murine thymoma viral oncogene homolog 1 (AKT1), transcript variant 2, mRNA.	805	11.74	156			AKT1	0	0.176368	0.343061	-1.35202	-1.16	3272	3806	30	41			AKT1	0	0.160871	0.297865	-1.40215	-1.15	3319	3806	42	41			AKT1	0	0.365941	0.585697	-0.9041	-1.13	3359	3806	8	41			AKT1	0	0.536853	0.778832
ILMN_2410909	AKT1	14	207	Homo sapiens v-akt murine thymoma viral oncogene homolog 1 (AKT1), transcript variant 3, mRNA.	806	11.84	156			AKT1	0	0.373593	0.557612	-0.88976	-1.1	3631	4004	30	41			AKT1	0	0.319614	0.480881	-0.99525	-1.1	3651	4004	42	41			AKT1	0	0.242338	0.466308	-1.16916	-1.18	3385	4004	8	41			AKT1	0	0.509381	0.761403
ILMN_1748661	AKT1	14	207	Homo sapiens v-akt murine thymoma viral oncogene homolog 1 (AKT1), transcript variant 1, mRNA.	807	7.92	7			AKT1	0	1	1	0	-1.03	235	243	1	2			AKT1	0	1	1	0	1	244	243	2	2			AKT1	0	1	1	0	-1.01	240	243	0	2			AKT1	0	1	1
ILMN_1726906	AKT1S1	19	84335	Homo sapiens AKT1 substrate 1 (proline-rich) (AKT1S1), mRNA.	808	8.04	40			AKT1S1	0	1	1	0	1.03	269	260	10	9			AKT1S1	0	1	1	0	1.02	265	260	11	9			AKT1S1	0	1	1	0	1.01	262	260	1	9			AKT1S1	0	1	1
ILMN_1743347	AKT2	19	208	Homo sapiens v-akt murine thymoma viral oncogene homolog 2 (AKT2), mRNA.	809	8.08	46			AKT2	0	1	1	0	-1.04	269	280	10	13			AKT2	0	1	1	0	-1.01	277	280	15	13			AKT2	0	1	1	0	-1.12	249	280	0	13			AKT2	0	1	1
ILMN_1733598	AKT3	1	10000	Homo sapiens v-akt murine thymoma viral oncogene homolog 3 (protein kinase B, gamma) (AKT3), transcript variant 2, mRNA.	810	7.94	4			AKT3	0	1	1	0	-1.01	245	247	1	0			AKT3	0	1	1	0	-1.01	244	247	2	0			AKT3	0	1	1	0	-1.05	236	247	0	0			AKT3	0	1	1
ILMN_1757130	AKT3	1	10000	Homo sapiens v-akt murine thymoma viral oncogene homolog 3 (protein kinase B, gamma) (AKT3), transcript variant 1, mRNA.	811	7.96	14			AKT3	0	1	1	0	1.01	248	246	5	1			AKT3	0	1	1	0	1.01	249	246	3	1			AKT3	0	1	1	0	-1.03	239	246	1	1			AKT3	0	1	1
ILMN_2325612	AKT3	1	10000	Homo sapiens v-akt murine thymoma viral oncogene homolog 3 (protein kinase B, gamma) (AKT3), transcript variant 2, mRNA.	812	8.14	65			AKT3	0	1	1	0	-1.03	284	293	13	24			AKT3	0	1	1	0	-1.05	279	293	15	24			AKT3	0	1	1	0	-1.02	287	293	4	24			AKT3	0	1	1
ILMN_2325610	AKT3	1	10000	Homo sapiens v-akt murine thymoma viral oncogene homolog 3 (protein kinase B, gamma) (AKT3), transcript variant 2, mRNA.	813	8.31	103			AKT3	0	3.34e-05	0.0006825	-4.14865	-1.2	311	372	22	38			AKT3	0	2e-07	7.6e-06	-5.1902	-1.24	299	372	26	38			AKT3	0	7.36e-05	0.005959	-3.96444	-1.31	283	372	2	38			AKT3	0	1.53e-05	0.0020309
ILMN_2377240	AKTIP	16	64400	Homo sapiens AKT interacting protein (AKTIP), transcript variant 1, mRNA.	814	10.47	156			AKTIP	0	0.441195	0.618789	-0.77018	-1.09	1411	1537	30	41			AKTIP	0	0.286475	0.447608	-1.06589	-1.11	1386	1537	42	41			AKTIP	0	0.188792	0.405361	-1.31416	-1.26	1215	1537	8	41			AKTIP	0	0.858548	0.943878
ILMN_1665982	AKTIP	16	64400	Homo sapiens AKT interacting protein (AKTIP), transcript variant 2, mRNA.	815	9.3	155			AKTIP	0	0.502004	0.671494	-0.67134	-1.06	631	669	30	41			AKTIP	0	0.405543	0.562379	-0.83176	-1.07	628	669	41	41			AKTIP	0	0.08952	0.274422	-1.69794	-1.25	536	669	8	41			AKTIP	0	0.812079	0.92299
ILMN_2404657	ALAD	9	210	Homo sapiens aminolevulinate, delta-, dehydratase (ALAD), transcript variant 2, mRNA.	816	7.91	7			ALAD	0	1	1	0	-1.01	235	237	1	2			ALAD	0	1	1	0	1	238	237	1	2			ALAD	0	1	1	0	1	237	237	0	2			ALAD	0	1	1
ILMN_1747577	ALAD	9	210	Homo sapiens aminolevulinate, delta-, dehydratase (ALAD), transcript variant 1, mRNA.	817	9.81	156			ALAD	0	0.465776	0.640152	0.72937	1.06	932	875	30	41			ALAD	0	0.502799	0.65033	0.67009	1.05	919	875	42	41			ALAD	0	0.627171	0.787061	-0.48571	-1.05	832	875	8	41			ALAD	0	0.403353	0.684754
ILMN_1679898	ALAD	9	210	Homo sapiens aminolevulinate, delta-, dehydratase (ALAD), transcript variant 1, mRNA.	818	7.81	0			ALAD	0	1	1	0	-1.03	220	226	0	0			ALAD	0	1	1	0	-1.01	223	226	0	0			ALAD	0	1	1	0	-1.01	225	226	0	0			ALAD	0	1	1
ILMN_1700047	ALAS1	3	211	Homo sapiens aminolevulinate, delta-, synthase 1 (ALAS1), transcript variant 1, mRNA.	819	8.36	128			ALAS1	0	0.980554	0.990622	-0.02437	-1	322	322	23	33			ALAS1	0	0.26745	0.427713	1.10895	1.04	335	322	35	33			ALAS1	0	0.776763	0.883007	0.28354	1.01	326	322	8	33			ALAS1	0	0.333933	0.628425
ILMN_2385647	ALAS1	3	211	Homo sapiens aminolevulinate, delta-, synthase 1 (ALAS1), transcript variant 2, mRNA.	820	8.34	134			ALAS1	0	0.43973	0.617434	0.77265	1.02	321	313	25	35			ALAS1	0	0.0264469	0.0774132	2.21958	1.06	332	313	36	35			ALAS1	0	0.58968	0.761101	0.5393	1.03	324	313	6	35			ALAS1	0	0.137015	0.413121
ILMN_1728309	ALAS1	3	211	Homo sapiens aminolevulinate, delta-, synthase 1 (ALAS1), transcript variant 1, mRNA.	821	7.92	1			ALAS1	0	1	1	0	-1.02	241	246	0	0			ALAS1	0	1	1	0	-1	245	246	1	0			ALAS1	0	1	1	0	-1.02	240	246	0	0			ALAS1	0	1	1
ILMN_1708323	ALAS2	X	212	Homo sapiens aminolevulinate, delta-, synthase 2 (ALAS2), nuclear gene encoding mitochondrial protein, transcript variant 2, mRNA.	822	8.68	78			ALAS2	0	1	1	0	1.99	549	276	18	13			ALAS2	0	1	1	0	1.69	466	276	29	13			ALAS2	0	1	1	0	3.11	861	276	5	13			ALAS2	0	1	1
ILMN_2367126	ALAS2	X	212	Homo sapiens aminolevulinate, delta-, synthase 2 (ALAS2), nuclear gene encoding mitochondrial protein, transcript variant 3, mRNA.	823	11.3	153			ALAS2	2	2.43e-05	0.0005409	4.22102	5.78	5049	874	30	40			ALAS2	2	3e-07	1.13e-05	5.09681	5	4372	874	42	40			ALAS2	0	0.0102548	0.0912203	2.56712	13.16	11503	874	8	40			ALAS2	0	0.421492	0.6983
ILMN_2271875	ALAS2	X	212	Homo sapiens aminolevulinate, delta-, synthase 2 (ALAS2), nuclear gene encoding mitochondrial protein, transcript variant 3, mRNA.	824	8.2	42			ALAS2	0	1	1	0	1.28	321	250	12	2			ALAS2	0	1	1	0	1.23	306	250	15	2			ALAS2	0	1	1	0	1.71	426	250	5	2			ALAS2	0	1	1
ILMN_1782939	ALB	4	213	Homo sapiens albumin (ALB), mRNA.	825	7.83	20			ALB	0	1	1	0	1.05	237	225	5	5			ALB	0	1	1	0	-1	224	225	5	5			ALB	0	1	1	0	1.01	228	225	1	5			ALB	0	1	1
ILMN_1682763	ALB	4	213	Homo sapiens albumin (ALB), mRNA.	826	7.94	7			ALB	0	1	1	0	1.03	244	237	1	0			ALB	0	1	1	0	1.04	246	237	1	0			ALB	0	1	1	0	1.08	257	237	1	0			ALB	0	1	1
ILMN_1670870	ALCAM	3	214	Homo sapiens activated leukocyte cell adhesion molecule (ALCAM), mRNA.	827	9.32	155			ALCAM	0	0.232381	0.410961	1.19425	1.12	663	594	30	41			ALCAM	0	0.341614	0.502404	0.95098	1.08	642	594	42	41			ALCAM	0	0.215305	0.434327	1.23911	1.25	742	594	8	41			ALCAM	0	0.153565	0.438951
ILMN_2051381	ALDH16A1	19	126133	Homo sapiens aldehyde dehydrogenase 16 family, member A1 (ALDH16A1), mRNA.	828	9.12	155			ALDH16A1	0	0.73165	0.839132	0.34293	1.02	572	562	30	41			ALDH16A1	0	0.757125	0.844606	-0.30926	-1.01	553	562	42	41			ALDH16A1	0	0.274563	0.499203	-1.09261	-1.09	515	562	8	41			ALDH16A1	0	0.78648	0.912831
ILMN_2302716	ALDH18A1	10	5832	Homo sapiens aldehyde dehydrogenase 18 family, member A1 (ALDH18A1), nuclear gene encoding mitochondrial protein, transcript variant 1, mRNA.	829	8.96	153			ALDH18A1	0	0.845324	0.913713	0.19509	1.01	516	509	30	41			ALDH18A1	0	0.580722	0.712855	-0.55233	-1.03	493	509	41	41			ALDH18A1	0	0.0358806	0.170748	-2.09828	-1.26	405	509	7	41			ALDH18A1	0	0.919933	0.969426
ILMN_2096372	ALDH1A1	9	216	Homo sapiens aldehyde dehydrogenase 1 family, member A1 (ALDH1A1), mRNA.	830	10.72	156			ALDH1A1	0	0.445533	0.62305	-0.76288	-1.1	1632	1795	30	41			ALDH1A1	0	0.400067	0.55755	-0.8415	-1.11	1616	1795	42	41			ALDH1A1	0	0.882649	0.94026	-0.14761	-1.03	1739	1795	8	41			ALDH1A1	0	0.854473	0.942413
ILMN_1709348	ALDH1A1	9	216	Homo sapiens aldehyde dehydrogenase 1 family, member A1 (ALDH1A1), mRNA.	831	10.3	156			ALDH1A1	0	0.177534	0.344652	-1.34839	-1.17	1192	1389	30	41			ALDH1A1	0	0.179442	0.321059	-1.34247	-1.16	1193	1389	42	41			ALDH1A1	0	0.649299	0.801494	-0.45474	-1.11	1250	1389	8	41			ALDH1A1	0	0.964674	0.987131
ILMN_1748538	ALDH1A2	15	8854	Homo sapiens aldehyde dehydrogenase 1 family, member A2 (ALDH1A2), transcript variant 3, mRNA.	832	7.94	3			ALDH1A2	0	1	1	0	-1.04	239	248	0	3			ALDH1A2	0	1	1	0	1	249	248	0	3			ALDH1A2	0	1	1	0	1.02	254	248	0	3			ALDH1A2	0	1	1
ILMN_2383707	ALDH1A2	15	8854	Homo sapiens aldehyde dehydrogenase 1 family, member A2 (ALDH1A2), transcript variant 2, mRNA.	833	8.27	110			ALDH1A2	0	1	1	0	1.01	311	307	22	29			ALDH1A2	0	1	1	0	1.02	312	307	33	29			ALDH1A2	0	1	1	0	-1.05	291	307	3	29			ALDH1A2	0	1	1
ILMN_1807439	ALDH1A3	15	220	Homo sapiens aldehyde dehydrogenase 1 family, member A3 (ALDH1A3), mRNA.	834	7.8	0			ALDH1A3	0	1	1	0	-1.02	218	222	0	0			ALDH1A3	0	1	1	0	1.01	224	222	0	0			ALDH1A3	0	1	1	0	1.05	234	222	0	0			ALDH1A3	0	1	1
ILMN_2139970	ALDH1A3	15	220	Homo sapiens aldehyde dehydrogenase 1 family, member A3 (ALDH1A3), mRNA.	835	7.72	0			ALDH1A3	0	1	1	0	1.02	215	211	0	0			ALDH1A3	0	1	1	0	-1.03	206	211	0	0			ALDH1A3	0	1	1	0	-1.06	199	211	0	0			ALDH1A3	0	1	1
ILMN_2150894	ALDH1B1	9	219	Homo sapiens aldehyde dehydrogenase 1 family, member B1 (ALDH1B1), nuclear gene encoding mitochondrial protein, mRNA.	836	8.2	97			ALDH1B1	0	0.0145749	0.0626197	2.44277	1.09	312	288	25	23			ALDH1B1	0	1	1	0	1.02	294	288	24	23			ALDH1B1	0	1	1	0	1.03	295	288	5	23			ALDH1B1	0	1	1
ILMN_1675398	ALDH1B1	9	219	Homo sapiens aldehyde dehydrogenase 1 family, member B1 (ALDH1B1), nuclear gene encoding mitochondrial protein, mRNA.	837	8.1	40			ALDH1B1	0	1	1	0	1.03	276	267	10	10			ALDH1B1	0	1	1	0	1.03	275	267	9	10			ALDH1B1	0	1	1	0	1.07	285	267	3	10			ALDH1B1	0	1	1
ILMN_1802167	ALDH1L1	3	10840	Homo sapiens aldehyde dehydrogenase 1 family, member L1 (ALDH1L1), mRNA.	838	7.71	0			ALDH1L1	0	1	1	0	1.02	212	208	0	0			ALDH1L1	0	1	1	0	-1	207	208	0	0			ALDH1L1	0	1	1	0	1.07	223	208	0	0			ALDH1L1	0	1	1
ILMN_1736539	ALDH1L2	12	160428	PREDICTED: Homo sapiens aldehyde dehydrogenase 1 family, member L2 (ALDH1L2), mRNA.	839	7.92	4			ALDH1L2	0	1	1	0	1.01	244	241	2	1			ALDH1L2	0	1	1	0	1	242	241	1	1			ALDH1L2	0	1	1	0	1.02	246	241	0	1			ALDH1L2	0	1	1
ILMN_2182980	ALDH1L2	12	160428	Homo sapiens aldehyde dehydrogenase 1 family, member L2 (ALDH1L2), mRNA.	840	7.78	1			ALDH1L2	0	1	1	0	-1.01	215	217	0	0			ALDH1L2	0	1	1	0	1.03	223	217	1	0			ALDH1L2	0	1	1	0	-1.03	211	217	0	0			ALDH1L2	0	1	1
ILMN_1793859	ALDH2	12	217	Homo sapiens aldehyde dehydrogenase 2 family (mitochondrial) (ALDH2), nuclear gene encoding mitochondrial protein, mRNA.	841	11.58	156			ALDH2	0	0.345831	0.530184	-0.94271	-1.13	2786	3153	30	41			ALDH2	0	0.790241	0.867573	-0.266	-1.03	3049	3153	42	41			ALDH2	0	0.650309	0.802222	0.45333	1.1	3456	3153	8	41			ALDH2	0	0.351402	0.643365
ILMN_1702503	ALDH3A1	17	218	Homo sapiens aldehyde dehydrogenase 3 family, memberA1 (ALDH3A1), mRNA.	842	7.79	0			ALDH3A1	0	1	1	0	-1.01	215	217	0	0			ALDH3A1	0	1	1	0	1.04	226	217	0	0			ALDH3A1	0	1	1	0	1.04	227	217	0	0			ALDH3A1	0	1	1
ILMN_1667564	ALDH3A2	17	224	Homo sapiens aldehyde dehydrogenase 3 family, member A2 (ALDH3A2), transcript variant 1, mRNA.	843	8.14	74			ALDH3A2	0	1	1	0	1.04	288	276	17	14			ALDH3A2	0	1	1	0	1.01	280	276	20	14			ALDH3A2	0	1	1	0	-1.03	268	276	2	14			ALDH3A2	0	1	1
ILMN_1794825	ALDH3A2	17	224	Homo sapiens aldehyde dehydrogenase 3 family, member A2 (ALDH3A2), transcript variant 2, mRNA.	844	10.02	156			ALDH3A2	0	0.396136	0.578587	0.84854	1.08	1051	972	30	41			ALDH3A2	0	0.23716	0.392705	1.18212	1.1	1068	972	42	41			ALDH3A2	0	0.446039	0.653498	0.76204	1.15	1117	972	8	41			ALDH3A2	0	0.149929	0.433145
ILMN_2401641	ALDH3A2	17	224	Homo sapiens aldehyde dehydrogenase 3 family, member A2 (ALDH3A2), transcript variant 1, mRNA.	845	9.2	155			ALDH3A2	0	0.0586016	0.163778	1.89117	1.14	609	534	30	41			ALDH3A2	0	0.0089486	0.0345541	2.61401	1.19	637	534	41	41			ALDH3A2	0	0.958446	0.979169	0.0521	1.01	538	534	8	41			ALDH3A2	0	0.0574334	0.262928
ILMN_1727965	ALDH3B1	11	221	Homo sapiens aldehyde dehydrogenase 3 family, member B1 (ALDH3B1), transcript variant 1, mRNA.	846	7.94	20			ALDH3B1	0	1	1	0	-1.01	241	244	4	4			ALDH3B1	0	1	1	0	1.03	252	244	8	4			ALDH3B1	0	1	1	0	-1.06	231	244	0	4			ALDH3B1	0	1	1
ILMN_1728662	ALDH3B1	11	221	Homo sapiens aldehyde dehydrogenase 3 family, member B1 (ALDH3B1), transcript variant 1, mRNA.	847	10.1	156			ALDH3B1	0	0.502464	0.671867	0.67062	1.07	1070	997	30	41			ALDH3B1	0	0.119232	0.239401	1.55801	1.15	1146	997	42	41			ALDH3B1	0	0.147963	0.355543	1.44676	1.25	1242	997	8	41			ALDH3B1	0	0.0230974	0.162218
ILMN_2363880	ALDH3B2	11	222	Homo sapiens aldehyde dehydrogenase 3 family, member B2 (ALDH3B2), transcript variant 2, mRNA.	848	7.91	4			ALDH3B2	0	1	1	0	-1.02	235	241	0	2			ALDH3B2	0	1	1	0	1	241	241	1	2			ALDH3B2	0	1	1	0	-1	241	241	0	2			ALDH3B2	0	1	1
ILMN_1761514	ALDH3B2	11	222	Homo sapiens aldehyde dehydrogenase 3 family, member B2 (ALDH3B2), transcript variant 1, mRNA.	849	7.72	0			ALDH3B2	0	1	1	0	1.01	212	211	0	0			ALDH3B2	0	1	1	0	-1.02	207	211	0	0			ALDH3B2	0	1	1	0	1.04	219	211	0	0			ALDH3B2	0	1	1
ILMN_1763666	ALDH3B2	11	222	Homo sapiens aldehyde dehydrogenase 3 family, member B2 (ALDH3B2), transcript variant 2, mRNA.	850	7.74	0			ALDH3B2	0	1	1	0	1.01	212	210	0	0			ALDH3B2	0	1	1	0	1.02	215	210	0	0			ALDH3B2	0	1	1	0	1.03	216	210	0	0			ALDH3B2	0	1	1
ILMN_2244841	ALDH4A1	1	8659	Homo sapiens aldehyde dehydrogenase 4 family, member A1 (ALDH4A1), nuclear gene encoding mitochondrial protein, transcript variant P5CDhL, mRNA.	851	7.8	21			ALDH4A1	0	1	1	0	1.05	228	217	7	4			ALDH4A1	0	1	1	0	1.02	222	217	6	4			ALDH4A1	0	1	1	0	1.08	235	217	0	4			ALDH4A1	0	1	1
ILMN_1656368	ALDH4A1	1	8659	Homo sapiens aldehyde dehydrogenase 4 family, member A1 (ALDH4A1), nuclear gene encoding mitochondrial protein, transcript variant P5CDhS, mRNA.	852	8.66	146			ALDH4A1	0	0.0546718	0.155934	1.92148	1.12	413	368	29	35			ALDH4A1	0	0.0164662	0.0542167	2.39842	1.13	417	368	41	35			ALDH4A1	0	0.128579	0.329498	1.51973	1.18	435	368	8	35			ALDH4A1	0	0.0259572	0.174599
ILMN_1696099	ALDH4A1	1	8659	Homo sapiens aldehyde dehydrogenase 4 family, member A1 (ALDH4A1), nuclear gene encoding mitochondrial protein, transcript variant P5CDhL, mRNA.	853	8.25	108			ALDH4A1	0	1	1	0	1.03	305	295	22	24			ALDH4A1	0	1	1	0	1.03	306	295	32	24			ALDH4A1	0	1	1	0	1.08	320	295	5	24			ALDH4A1	0	0.004122	0.0623915
ILMN_2406557	ALDH4A1	1	8659	Homo sapiens aldehyde dehydrogenase 4 family, member A1 (ALDH4A1), nuclear gene encoding mitochondrial protein, transcript variant P5CDhS, mRNA.	854	8.25	111			ALDH4A1	0	1	1	0	1.05	308	293	23	25			ALDH4A1	0	1	1	0	1.05	308	293	31	25			ALDH4A1	0	0.132995	0.334652	1.50239	1.09	318	293	6	25			ALDH4A1	0	0.002623	0.0479598
ILMN_2372403	ALDH5A1	6	7915	Homo sapiens aldehyde dehydrogenase 5 family, member A1 (ALDH5A1), nuclear gene encoding mitochondrial protein, transcript variant 2, mRNA.	855	9.88	156			ALDH5A1	0	0.0030602	0.0200022	2.96163	1.4	1133	807	30	41			ALDH5A1	0	0.0217091	0.0667902	2.29542	1.24	1005	807	42	41			ALDH5A1	0	0.263149	0.486775	1.11898	1.27	1027	807	8	41			ALDH5A1	0	0.359937	0.650951
ILMN_2372398	ALDH5A1	6	7915	Homo sapiens aldehyde dehydrogenase 5 family, member A1 (ALDH5A1), nuclear gene encoding mitochondrial protein, transcript variant 2, mRNA.	856	8.9	153			ALDH5A1	0	0.0114102	0.0525322	2.52988	1.23	533	434	30	41			ALDH5A1	0	0.0471641	0.120139	1.98482	1.15	500	434	40	41			ALDH5A1	0	0.367695	0.587277	0.9008	1.17	507	434	8	41			ALDH5A1	0	0.322245	0.61781
ILMN_1785284	ALDH6A1	14	4329	Homo sapiens aldehyde dehydrogenase 6 family, member A1 (ALDH6A1), nuclear gene encoding mitochondrial protein, mRNA.	857	8.93	154			ALDH6A1	0	0.236449	0.416075	-1.18391	-1.08	478	516	30	41			ALDH6A1	0	0.117595	0.236948	-1.56495	-1.09	472	516	41	41			ALDH6A1	0	0.174354	0.388868	-1.35835	-1.13	456	516	8	41			ALDH6A1	0	0.898833	0.960785
ILMN_2096985	ALDH6A1	14	4329	Homo sapiens aldehyde dehydrogenase 6 family, member A1 (ALDH6A1), nuclear gene encoding mitochondrial protein, mRNA.	858	8.85	150			ALDH6A1	0	0.249536	0.431088	-1.15148	-1.06	454	483	30	40			ALDH6A1	0	0.155343	0.290129	-1.42091	-1.07	452	483	40	40			ALDH6A1	0	0.0591993	0.222948	-1.88671	-1.22	395	483	8	40			ALDH6A1	0	0.778123	0.908712
ILMN_1687508	ALDH7A1	5	501	Homo sapiens aldehyde dehydrogenase 7 family, member A1 (ALDH7A1), mRNA.	859	8.02	19			ALDH7A1	0	1	1	0	1.01	262	261	2	8			ALDH7A1	0	1	1	0	-1.02	257	261	4	8			ALDH7A1	0	1	1	0	-1.04	252	261	1	8			ALDH7A1	0	1	1
ILMN_1763461	ALDH7A1	5	501	Homo sapiens aldehyde dehydrogenase 7 family, member A1 (ALDH7A1), mRNA.	860	8.21	102			ALDH7A1	0	0.311021	0.496065	-1.01308	-1.02	299	306	22	33			ALDH7A1	0	0.0121695	0.043406	-2.50719	-1.05	291	306	24	33			ALDH7A1	0	0.0034775	0.0542134	-2.92203	-1.08	285	306	4	33			ALDH7A1	0	0.0152465	0.128939
ILMN_2365176	ALDH8A1	6	64577	Homo sapiens aldehyde dehydrogenase 8 family, member A1 (ALDH8A1), transcript variant 1, mRNA.	861	8.85	156			ALDH8A1	0	0.0267598	0.0947047	-2.215	-1.1	431	474	30	41			ALDH8A1	0	0.179227	0.320791	-1.34314	-1.05	452	474	42	41			ALDH8A1	0	0.239436	0.462702	-1.1764	-1.14	416	474	8	41			ALDH8A1	0	0.309121	0.606963
ILMN_1681938	ALDH8A1	6	64577	Homo sapiens aldehyde dehydrogenase 8 family, member A1 (ALDH8A1), transcript variant 1, mRNA.	862	7.75	0			ALDH8A1	0	1	1	0	-1.02	212	216	0	0			ALDH8A1	0	1	1	0	-1.01	214	216	0	0			ALDH8A1	0	1	1	0	1.03	223	216	0	0			ALDH8A1	0	1	1
ILMN_1699258	ALDH8A1	6	64577	Homo sapiens aldehyde dehydrogenase 8 family, member A1 (ALDH8A1), transcript variant 1, mRNA.	863	7.93	4			ALDH8A1	0	1	1	0	-1	243	244	1	1			ALDH8A1	0	1	1	0	-1.01	242	244	1	1			ALDH8A1	0	1	1	0	-1	244	244	1	1			ALDH8A1	0	1	1
ILMN_1761804	ALDH9A1	1	223	Homo sapiens aldehyde dehydrogenase 9 family, member A1 (ALDH9A1), mRNA.	864	13.06	156			ALDH9A1	0	0.0811077	0.203929	1.74429	1.22	9172	7527	30	41			ALDH9A1	0	0.0562136	0.136594	1.90938	1.21	9141	7527	42	41			ALDH9A1	0	0.870723	0.933662	0.16274	1.03	7755	7527	8	41			ALDH9A1	0	0.130176	0.40303
ILMN_1681374	ALDOA	16	226	Homo sapiens aldolase A, fructose-bisphosphate (ALDOA), transcript variant 1, mRNA.	865	7.96	5			ALDOA	0	1	1	0	-1.02	245	250	1	1			ALDOA	0	1	1	0	-1.01	249	250	1	1			ALDOA	0	1	1	0	1.01	251	250	1	1			ALDOA	0	1	1
ILMN_1736700	ALDOA	16	226	Homo sapiens aldolase A, fructose-bisphosphate (ALDOA), transcript variant 2, mRNA.	866	13.32	156			ALDOA	0	0.231412	0.409979	1.19673	1.18	10732	9069	30	41			ALDOA	0	0.0476546	0.12089	1.98044	1.24	11289	9069	42	41			ALDOA	0	0.358179	0.579697	0.91884	1.18	10680	9069	8	41			ALDOA	0	0.333572	0.628138
ILMN_2251253	ALDOA	16	226	Homo sapiens aldolase A, fructose-bisphosphate (ALDOA), transcript variant 3, mRNA.	867	7.98	23			ALDOA	0	1	1	0	1	258	257	7	7			ALDOA	0	1	1	0	-1.03	249	257	5	7			ALDOA	0	1	1	0	-1.03	251	257	0	7			ALDOA	0	1	1
ILMN_1741148	ALDOA	16	226	Homo sapiens aldolase A, fructose-bisphosphate (ALDOA), transcript variant 3, mRNA.	868	13.03	156			ALDOA	0	0.865809	0.925952	0.16898	1.02	8266	8096	30	41			ALDOA	0	0.461321	0.612833	0.73667	1.07	8703	8096	42	41			ALDOA	0	0.59949	0.76845	0.52513	1.07	8678	8096	8	41			ALDOA	0	0.551791	0.788997
ILMN_1747716	ALDOB	9	229	Homo sapiens aldolase B, fructose-bisphosphate (ALDOB), mRNA.	869	8.82	155			ALDOB	0	0.109028	0.248555	-1.60258	-1.07	431	463	30	40			ALDOB	0	0.279186	0.439368	-1.08215	-1.05	443	463	42	40			ALDOB	0	0.376737	0.594829	-0.88392	-1.08	429	463	8	40			ALDOB	0	0.652075	0.845628
ILMN_1755974	ALDOC	17	230	Homo sapiens aldolase C, fructose-bisphosphate (ALDOC), mRNA.	870	10.56	156			ALDOC	0	0.0262965	0.09369	-2.2218	-1.22	1432	1754	30	41			ALDOC	0	0.0218234	0.0669889	-2.29343	-1.21	1447	1754	42	41			ALDOC	0	0.0138057	0.106689	-2.46228	-1.34	1307	1754	8	41			ALDOC	0	0.153707	0.439192
ILMN_1718093	ALG1	16	56052	Homo sapiens asparagine-linked glycosylation 1 homolog (S. cerevisiae, beta-1,4-mannosyltransferase) (ALG1), mRNA.	871	8.34	114			ALG1	0	1	1	0	1.08	329	306	23	26			ALG1	0	1	1	0	1.1	336	306	32	26			ALG1	0	0.591859	0.762883	0.53614	1.03	316	306	7	26			ALG1	0	1	1
ILMN_1730304	ALG10B	12	144245	Homo sapiens asparagine-linked glycosylation 10 homolog B (yeast, alpha-1,2-glucosyltransferase) (ALG10B), mRNA.	872	7.9	7			ALG10B	0	1	1	0	1.04	242	233	3	0			ALG10B	0	1	1	0	1.04	242	233	2	0			ALG10B	0	1	1	0	1.05	243	233	1	0			ALG10B	0	1	1
ILMN_1666325	ALG10B	12	144245	Homo sapiens asparagine-linked glycosylation 10 homolog B (yeast, alpha-1,2-glucosyltransferase) (ALG10B), mRNA.	873	7.97	9			ALG10B	0	1	1	0	1.06	254	240	2	1			ALG10B	0	1	1	0	1.06	255	240	2	1			ALG10B	0	1	1	0	1.06	254	240	1	1			ALG10B	0	1	1
ILMN_1660856	ALG11	13	440138	Homo sapiens asparagine-linked glycosylation 11 homolog (yeast, alpha-1,2-mannosyltransferase) (ALG11), mRNA.	874	8.92	154			ALG11	0	1.82e-05	0.0004254	-4.28648	-1.34	447	600	30	41			ALG11	0	7.3e-06	0.0001312	-4.48613	-1.33	449	600	41	41			ALG11	0	0.0149862	0.11137	-2.43271	-1.44	417	600	8	41			ALG11	0	0.0014762	0.0324908
ILMN_2120982	ALG11	13	440138	Homo sapiens asparagine-linked glycosylation 11 homolog (yeast, alpha-1,2-mannosyltransferase) (ALG11), mRNA.	875	9.1	149			ALG11	0	0.169735	0.334316	1.37306	1.17	610	519	29	40			ALG11	0	0.49831	0.646385	0.67715	1.06	553	519	39	40			ALG11	0	0.497227	0.694214	-0.67886	-1.14	457	519	7	40			ALG11	0	0.5392	0.779991
ILMN_1743995	ALG12	22	79087	Homo sapiens asparagine-linked glycosylation 12 homolog (S. cerevisiae, alpha-1,6-mannosyltransferase) (ALG12), mRNA.	876	8.25	116			ALG12	0	1	1	0	-1.02	301	308	23	32			ALG12	0	1	1	0	-1.02	303	308	29	32			ALG12	0	1	1	0	-1.03	300	308	5	32			ALG12	0	0.900573	0.961557
ILMN_2147503	ALG13	X	55849	Homo sapiens asparagine-linked glycosylation 13 homolog (S. cerevisiae) (ALG13), mRNA.	877	10.09	156			ALG13	0	0.0052985	0.0299659	-2.7883	-1.33	1015	1353	30	41			ALG13	0	0.001619	0.0093032	-3.15247	-1.36	996	1353	42	41			ALG13	0	0.0225198	0.135624	-2.28148	-1.34	1010	1353	8	41			ALG13	0	0.0422827	0.224809
ILMN_1761456	ALG13	X	79868	Homo sapiens asparagine-linked glycosylation 13 homolog (S. cerevisiae) (ALG13), mRNA.	878	9.97	156			ALG13	0	0.0655857	0.176683	-1.84124	-1.2	961	1149	30	41			ALG13	0	0.0544938	0.133531	-1.92289	-1.18	973	1149	42	41			ALG13	0	0.108362	0.30195	-1.6056	-1.19	967	1149	8	41			ALG13	0	0.195939	0.490449
ILMN_1743635	ALG14	1	199857	Homo sapiens asparagine-linked glycosylation 14 homolog (S. cerevisiae) (ALG14), mRNA.	879	8.39	136			ALG14	0	0.645866	0.779752	0.45951	1.02	334	328	26	34			ALG14	0	0.311039	0.472683	1.01304	1.04	340	328	37	34			ALG14	0	0.57309	0.749866	0.56351	1.03	337	328	8	34			ALG14	0	0.295606	0.595585
ILMN_2191822	ALG14	1	199857	Homo sapiens asparagine-linked glycosylation 14 homolog (S. cerevisiae) (ALG14), mRNA.	880	8.2	91			ALG14	0	1	1	0	1.07	310	290	21	23			ALG14	0	1	1	0	1.02	296	290	26	23			ALG14	0	1	1	0	1	290	290	3	23			ALG14	0	1	1
ILMN_1737945	ALG2	9	85365	Homo sapiens asparagine-linked glycosylation 2 homolog (S. cerevisiae, alpha-1,3-mannosyltransferase) (ALG2), mRNA.	881	7.96	6			ALG2	0	1	1	0	1.01	249	247	1	2			ALG2	0	1	1	0	1.03	253	247	3	2			ALG2	0	1	1	0	1.01	249	247	0	2			ALG2	0	1	1
ILMN_1722688	ALG2	9	85365	Homo sapiens asparagine-linked glycosylation 2 homolog (yeast, alpha-1,3-mannosyltransferase) (ALG2), transcript variant 2, mRNA.	882	8.42	153			ALG2	0	9.7e-06	0.0002565	-4.42447	-1.15	333	383	30	41			ALG2	0	0	1.5e-06	-5.55953	-1.17	326	383	41	41			ALG2	0	0.0001016	0.0073701	-3.88679	-1.15	332	383	8	41			ALG2	0	8.5e-06	0.0013636
ILMN_1711886	ALG3	3	10195	Homo sapiens asparagine-linked glycosylation 3 homolog (S. cerevisiae, alpha-1,3-mannosyltransferase) (ALG3), mRNA.	883	10.24	156			ALG3	0	0.825334	0.902545	0.22069	1.02	1205	1182	30	41			ALG3	0	0.521052	0.664944	0.64172	1.05	1242	1182	42	41			ALG3	0	0.904464	0.951384	-0.12002	-1.02	1162	1182	8	41			ALG3	0	0.246698	0.548737
ILMN_1806845	ALG3	3	10195	Homo sapiens asparagine-linked glycosylation 3 homolog (yeast, alpha-1,3-mannosyltransferase) (ALG3), transcript variant 3, mRNA.	884	7.92	1			ALG3	0	1	1	0	1.03	244	237	0	0			ALG3	0	1	1	0	1.01	240	237	0	0			ALG3	0	1	1	0	1.06	250	237	1	0			ALG3	0	1	1
ILMN_1664449	ALG5	13	29880	Homo sapiens asparagine-linked glycosylation 5 homolog (S. cerevisiae, dolichyl-phosphate beta-glucosyltransferase) (ALG5), mRNA.	885	11.08	156			ALG5	0	0.555413	0.713944	-0.58967	-1.07	2161	2315	30	41			ALG5	0	0.371579	0.530827	-0.89352	-1.1	2112	2315	42	41			ALG5	0	0.555846	0.737323	-0.58902	-1.11	2093	2315	8	41			ALG5	0	0.80745	0.921329
ILMN_1771411	ALG6	1	29929	Homo sapiens asparagine-linked glycosylation 6 homolog (S. cerevisiae, alpha-1,3-glucosyltransferase) (ALG6), mRNA.	886	9.5	156			ALG6	0	0.25437	0.436798	1.1398	1.12	748	669	30	41			ALG6	0	0.229806	0.383701	1.20086	1.11	740	669	42	41			ALG6	0	0.672827	0.818329	0.42227	1.07	717	669	8	41			ALG6	0	0.148812	0.431153
ILMN_2365686	ALG8	11	79053	Homo sapiens asparagine-linked glycosylation 8 homolog (S. cerevisiae, alpha-1,3-glucosyltransferase) (ALG8), transcript variant 2, mRNA.	887	9.31	154			ALG8	0	0.631188	0.769915	0.48006	1.04	655	628	30	41			ALG8	0	0.731395	0.827742	0.34327	1.03	645	628	41	41			ALG8	0	0.418856	0.631502	-0.80841	-1.1	568	628	8	41			ALG8	0	0.542734	0.783005
ILMN_2271014	ALG8	11	79053	Homo sapiens asparagine-linked glycosylation 8 homolog (S. cerevisiae, alpha-1,3-glucosyltransferase) (ALG8), transcript variant 2, mRNA.	888	7.92	35			ALG8	0	1	1	0	-1	241	242	9	9			ALG8	0	1	1	0	-1.01	240	242	9	9			ALG8	0	1	1	0	1.03	249	242	1	9			ALG8	0	1	1
ILMN_1685413	ALG8	11	79053	Homo sapiens asparagine-linked glycosylation 8 homolog (S. cerevisiae, alpha-1,3-glucosyltransferase) (ALG8), transcript variant 1, mRNA.	889	10.23	156			ALG8	0	0.71118	0.824438	0.37027	1.04	1234	1188	30	41			ALG8	0	0.916349	0.950335	0.10503	1.01	1199	1188	42	41			ALG8	0	0.636027	0.793104	-0.47326	-1.07	1114	1188	8	41			ALG8	0	0.365487	0.655268
ILMN_1732809	ALG9	11	79796	Homo sapiens asparagine-linked glycosylation 9 homolog (S. cerevisiae, alpha- 1,2-mannosyltransferase) (ALG9), transcript variant 4, mRNA.	890	9.17	154			ALG9	0	0.054339	0.155372	-1.92412	-1.15	549	632	30	41			ALG9	0	0.134549	0.261477	-1.4964	-1.11	572	632	41	41			ALG9	0	0.0661327	0.235065	-1.83752	-1.27	498	632	8	41			ALG9	0	0.445812	0.715162
ILMN_1753135	ALK	2	238	Homo sapiens anaplastic lymphoma receptor tyrosine kinase (ALK), mRNA.	891	7.97	3			ALK	0	1	1	0	-1.02	250	255	0	2			ALK	0	1	1	0	-1.03	248	255	0	2			ALK	0	1	1	0	-1.02	251	255	0	2			ALK	0	1	1
ILMN_2276750	ALKBH1	14	8846	Homo sapiens alkB, alkylation repair homolog 1 (E. coli) (ALKBH1), mRNA.	892	8.04	19			ALKBH1	0	1	1	0	-1.04	252	260	3	3			ALKBH1	0	1	1	0	1.02	265	260	7	3			ALKBH1	0	1	1	0	1.04	272	260	2	3			ALKBH1	0	1	1
ILMN_1758038	ALKBH1	14	8846	Homo sapiens alkB, alkylation repair homolog 1 (E. coli) (ALKBH1), mRNA.	893	8.54	142			ALKBH1	0	0.0344092	0.112678	2.11524	1.13	384	340	26	35			ALKBH1	0	0.0008814	0.0057495	3.32587	1.16	396	340	41	35			ALKBH1	0	0.192951	0.409978	1.3019	1.13	384	340	7	35			ALKBH1	0	0.0599117	0.26922
ILMN_2375973	ALKBH1	14	8846	Homo sapiens alkB, alkylation repair homolog 1 (E. coli) (ALKBH1), mRNA.	894	8.57	143			ALKBH1	0	0.0240573	0.0884919	2.25621	1.14	394	344	27	38			ALKBH1	0	0.0007911	0.0053025	3.3559	1.17	404	344	41	38			ALKBH1	0	0.177595	0.392494	1.3482	1.16	400	344	8	38			ALKBH1	0	0.137433	0.413311
ILMN_1690252	ALKBH2	12	121642	Homo sapiens alkB, alkylation repair homolog 2 (E. coli) (ALKBH2), mRNA.	895	8.76	155			ALKBH2	0	0.0673519	0.180102	-1.82932	-1.09	423	462	30	41			ALKBH2	0	0.0738835	0.167963	-1.78733	-1.08	429	462	41	41			ALKBH2	0	0.0510762	0.206476	-1.95084	-1.18	393	462	8	41			ALKBH2	0	0.341132	0.634004
ILMN_2134062	ALKBH3	11	221120	Homo sapiens alkB, alkylation repair homolog 3 (E. coli) (ALKBH3), mRNA.	896	9.84	156			ALKBH3	0	0.934646	0.965515	-0.082	-1.01	938	944	30	41			ALKBH3	0	0.559191	0.695761	-0.58404	-1.04	908	944	42	41			ALKBH3	0	0.0924874	0.278993	-1.68242	-1.17	806	944	8	41			ALKBH3	0	0.77555	0.906968
ILMN_1805673	ALKBH4	7	54784	Homo sapiens alkB, alkylation repair homolog 4 (E. coli) (ALKBH4), mRNA.	897	8.45	136			ALKBH4	0	0.36361	0.548331	0.90851	1.04	352	337	27	32			ALKBH4	0	0.115281	0.233779	1.5749	1.07	361	337	37	32			ALKBH4	0	0.364816	0.584936	0.90623	1.06	357	337	8	32			ALKBH4	0	0.638516	0.83709
ILMN_1657283	ALKBH5	17	54890	Homo sapiens alkB, alkylation repair homolog 5 (E. coli) (ALKBH5), mRNA.	898	14.02	156			ALKBH5	0	0.0116003	0.0531603	-2.52408	-1.33	15288	20403	30	41			ALKBH5	0	0.0050104	0.0222585	-2.80636	-1.32	15405	20403	42	41			ALKBH5	0	0.050616	0.205702	-1.95472	-1.39	14680	20403	8	41			ALKBH5	0	0.140376	0.417264
ILMN_1808792	ALKBH6	19	84964	Homo sapiens alkB, alkylation repair homolog 6 (E. coli) (ALKBH6), transcript variant 1, mRNA.	899	9.74	156			ALKBH6	0	0.161386	0.323622	-1.40042	-1.12	812	909	30	41			ALKBH6	0	0.422146	0.57762	-0.8027	-1.06	857	909	42	41			ALKBH6	0	0.344257	0.567362	-0.94579	-1.15	789	909	8	41			ALKBH6	0	0.634783	0.835528
ILMN_1761764	ALKBH7	19	84266	Homo sapiens alkB, alkylation repair homolog 7 (E. coli) (ALKBH7), mRNA.	900	9.83	156			ALKBH7	0	0.0140852	0.0611525	-2.45508	-1.2	877	1053	30	41			ALKBH7	0	0.0031203	0.0154195	-2.95563	-1.22	861	1053	42	41			ALKBH7	0	0.0107833	0.0935838	-2.54964	-1.36	772	1053	8	41			ALKBH7	0	0.320082	0.615693
ILMN_1779190	ALKBH8	11	91801	Homo sapiens alkB, alkylation repair homolog 8 (E. coli) (ALKBH8), mRNA.	901	8.54	126			ALKBH8	0	0.222686	0.399522	1.21942	1.1	394	358	27	28			ALKBH8	0	0.472568	0.622862	0.71831	1.05	376	358	34	28			ALKBH8	0	1	1	0	-1.08	330	358	6	28			ALKBH8	0	0.619065	0.826276
ILMN_1796946	ALLC	2	55821	Homo sapiens allantoicase (ALLC), transcript variant 2, mRNA.	902	7.88	21			ALLC	0	1	1	0	1.02	239	233	5	4			ALLC	0	1	1	0	1.01	236	233	6	4			ALLC	0	1	1	0	1.02	237	233	0	4			ALLC	0	1	1
ILMN_1784583	ALLC	2	55821	Homo sapiens allantoicase (ALLC), transcript variant 1, mRNA.	903	7.75	0			ALLC	0	1	1	0	1	215	215	0	0			ALLC	0	1	1	0	-1	214	215	0	0			ALLC	0	1	1	0	-1.02	210	215	0	0			ALLC	0	1	1
ILMN_1681046	ALLC	2	55821	Homo sapiens allantoicase (ALLC), transcript variant 1, mRNA.	904	8.03	18			ALLC	0	1	1	0	-1.03	257	264	2	5			ALLC	0	1	1	0	-1.01	261	264	7	5			ALLC	0	1	1	0	-1.01	260	264	0	5			ALLC	0	1	1
ILMN_1709474	ALMS1	2	7840	Homo sapiens Alstrom syndrome 1 (ALMS1), mRNA.	905	8.49	152			ALMS1	0	0.212162	0.388046	-1.24764	-1.03	361	372	30	41			ALMS1	0	0.0101372	0.038053	-2.57111	-1.06	350	372	40	41			ALMS1	0	0.0008818	0.0246788	-3.32576	-1.12	333	372	8	41			ALMS1	0	0.606034	0.818273
ILMN_1713731	ALOX12	17	239	Homo sapiens arachidonate 12-lipoxygenase (ALOX12), mRNA.	906	9.34	150			ALOX12	2	0.004325	0.0257127	2.85343	1.64	811	495	29	40			ALOX12	0	0.0032156	0.0157849	2.94634	1.43	706	495	39	40			ALOX12	0	0.0151967	0.111849	2.42766	2.04	1010	495	8	40			ALOX12	0	0.40324	0.684869
ILMN_1692332	ALOX12B	17	242	Homo sapiens arachidonate 12-lipoxygenase, 12R type (ALOX12B), mRNA.	907	7.83	0			ALOX12B	0	1	1	0	-1.01	225	228	0	0			ALOX12B	0	1	1	0	1	229	228	0	0			ALOX12B	0	1	1	0	1	229	228	0	0			ALOX12B	0	1	1
ILMN_2137544	ALOX12P2	17	245	Homo sapiens arachidonate 12-lipoxygenase pseudogene 2 (ALOX12P2), non-coding RNA.	908	7.74	0			ALOX12P2	0	1	1	0	-1.02	210	214	0	0			ALOX12P2	0	1	1	0	1.01	215	214	0	0			ALOX12P2	0	1	1	0	-1.01	213	214	0	0			ALOX12P2	0	1	1
ILMN_1735987	ALOX12P2	17	245	PREDICTED: Homo sapiens arachidonate 12-lipoxygenase pseudogene 2 (ALOX12P2), misc RNA.	909	8.03	40			ALOX12P2	0	1	1	0	1.02	263	258	8	11			ALOX12P2	0	1	1	0	1.02	264	258	10	11			ALOX12P2	0	1	1	0	-1	258	258	2	11			ALOX12P2	0	1	1
ILMN_1676042	ALOX15		246	PREDICTED: Homo sapiens arachidonate 15-lipoxygenase (ALOX15), mRNA.	910	7.93	5			ALOX15	0	1	1	0	-1.01	243	245	1	1			ALOX15	0	1	1	0	-1	245	245	2	1			ALOX15	0	1	1	0	-1.01	244	245	0	1			ALOX15	0	1	1
ILMN_1783443	ALOX15		246	PREDICTED: Homo sapiens arachidonate 15-lipoxygenase (ALOX15), mRNA.	911	7.98	10			ALOX15	0	1	1	0	-1.01	251	253	0	3			ALOX15	0	1	1	0	1	254	253	3	3			ALOX15	0	1	1	0	1.01	255	253	1	3			ALOX15	0	1	1
ILMN_1729320	ALOX15	17	246	Homo sapiens arachidonate 15-lipoxygenase (ALOX15), mRNA.	912	7.99	37			ALOX15	0	1	1	0	1.03	262	254	9	9			ALOX15	0	1	1	0	-1.02	249	254	10	9			ALOX15	0	1	1	0	-1.03	248	254	1	9			ALOX15	0	1	1
ILMN_2403534	ALOX15	17	246	Homo sapiens arachidonate 15-lipoxygenase (ALOX15), mRNA.	913	7.87	7			ALOX15	0	1	1	0	-1.05	228	239	0	2			ALOX15	0	1	1	0	-1.03	231	239	3	2			ALOX15	0	1	1	0	-1.03	231	239	0	2			ALOX15	0	1	1
ILMN_2276904	ALOX15B	17	247	Homo sapiens arachidonate 15-lipoxygenase, type B (ALOX15B), transcript variant d, mRNA.	914	7.91	3			ALOX15B	0	1	1	0	-1.01	241	243	0	0			ALOX15B	0	1	1	0	-1.04	234	243	0	0			ALOX15B	0	1	1	0	1.03	252	243	2	0			ALOX15B	0	1	1
ILMN_1751975	ALOX15B	17	247	Homo sapiens arachidonate 15-lipoxygenase, type B (ALOX15B), transcript variant d, mRNA.	915	7.89	8			ALOX15B	0	1	1	0	1.02	237	232	1	0			ALOX15B	0	1	1	0	1.01	235	232	2	0			ALOX15B	0	1	1	0	1.2	279	232	2	0			ALOX15B	0	1	1
ILMN_2393149	ALOX15B	17	247	Homo sapiens arachidonate 15-lipoxygenase, type B (ALOX15B), transcript variant b, mRNA.	916	8.08	44			ALOX15B	0	1	1	0	-1.06	257	272	5	10			ALOX15B	0	1	1	0	-1.02	266	272	13	10			ALOX15B	0	1	1	0	1.16	315	272	3	10			ALOX15B	0	1	1
ILMN_1680996	ALOX5		240	PREDICTED: Homo sapiens arachidonate 5-lipoxygenase (ALOX5), mRNA.	917	13.85	156			ALOX5	0	0.304572	0.489404	1.02668	1.13	14261	12628	30	41			ALOX5	0	0.0184787	0.0590586	2.35588	1.28	16197	12628	42	41			ALOX5	0	0.0357167	0.170392	2.10014	1.46	18459	12628	8	41			ALOX5	0	0.0695152	0.29021
ILMN_1792150	ALOX5	10	240	Homo sapiens arachidonate 5-lipoxygenase (ALOX5), mRNA.	918	8.05	32			ALOX5	0	1	1	0	1.02	267	263	6	11			ALOX5	0	1	1	0	-1.01	261	263	6	11			ALOX5	0	1	1	0	1	264	263	2	11			ALOX5	0	1	1
ILMN_1651466	ALOX5		240	PREDICTED: Homo sapiens arachidonate 5-lipoxygenase (ALOX5), mRNA.	919	7.81	0			ALOX5	0	1	1	0	-1.01	223	224	0	0			ALOX5	0	1	1	0	-1.01	222	224	0	0			ALOX5	0	1	1	0	1.01	226	224	0	0			ALOX5	0	1	1
ILMN_1797875	ALOX5AP	13	241	Homo sapiens arachidonate 5-lipoxygenase-activating protein (ALOX5AP), mRNA.	920	14	156			ALOX5AP	0	0.562986	0.720314	-0.57841	-1.07	14665	15753	30	41			ALOX5AP	0	0.350476	0.510522	0.93367	1.12	17605	15753	42	41			ALOX5AP	0	0.230572	0.453239	1.19889	1.29	20314	15753	8	41			ALOX5AP	0	0.750691	0.895558
ILMN_1678255	ALOXE3	17	59344	Homo sapiens arachidonate lipoxygenase 3 (ALOXE3), mRNA.	921	7.99	8			ALOXE3	0	1	1	0	-1.02	251	255	3	0			ALOXE3	0	1	1	0	1	255	255	3	0			ALOXE3	0	1	1	0	1.03	261	255	0	0			ALOXE3	0	1	1
ILMN_1752669	ALPI	2	248	Homo sapiens alkaline phosphatase, intestinal (ALPI), mRNA.	922	8.17	75			ALPI	0	1	1	0	-1.01	279	281	11	16			ALPI	0	1	1	0	1.04	293	281	23	16			ALPI	0	1	1	0	1.04	291	281	4	16			ALPI	0	1	1
ILMN_2078697	ALPK1	4	80216	Homo sapiens alpha-kinase 1 (ALPK1), mRNA.	923	8.93	153			ALPK1	0	0.0160354	0.0671091	2.40811	1.19	472	398	30	40			ALPK1	0	1.13e-05	0.0001897	4.39012	1.35	537	398	41	40			ALPK1	0	0.0147727	0.110752	2.4379	1.55	618	398	8	40			ALPK1	0	0.0008085	0.0231976
ILMN_1811238	ALPK2	18	115701	Homo sapiens alpha-kinase 2 (ALPK2), mRNA.	924	7.87	3			ALPK2	0	1	1	0	-1.01	234	236	1	1			ALPK2	0	1	1	0	-1	236	236	1	1			ALPK2	0	1	1	0	-1.05	225	236	0	1			ALPK2	0	1	1
ILMN_1734630	ALPK3	15	57538	Homo sapiens alpha-kinase 3 (ALPK3), mRNA.	925	7.89	2			ALPK3	0	1	1	0	-1.02	232	236	0	0			ALPK3	0	1	1	0	-1	235	236	0	0			ALPK3	0	1	1	0	1.03	243	236	0	0			ALPK3	0	1	1
ILMN_1701603	ALPL	1	249	Homo sapiens alkaline phosphatase, liver/bone/kidney (ALPL), transcript variant 1, mRNA.	926	9.09	136			ALPL	0	0.134003	0.286005	1.4985	1.28	530	414	27	36			ALPL	0	0.0104205	0.038724	2.56155	1.48	613	414	36	36			ALPL	0	0.0586766	0.222072	1.89061	2.75	1141	414	7	36			ALPL	0	0.745648	0.892994
ILMN_1693789	ALPP	2	250	Homo sapiens alkaline phosphatase, placental (Regan isozyme) (ALPP), mRNA.	927	14.93	156			ALPP	0	0.0418404	0.129478	-2.0351	-1.28	27080	34543	30	41			ALPP	0	0.17855	0.319965	-1.34523	-1.14	30221	34543	42	41			ALPP	0	0.109956	0.303957	-1.59839	-1.49	23208	34543	8	41			ALPP	0	0.637223	0.836992
ILMN_1801851	ALPPL2	2	251	Homo sapiens alkaline phosphatase, placental-like 2 (ALPPL2), mRNA.	928	8.67	156			ALPPL2	0	0.425087	0.605051	0.79763	1.04	408	392	30	41			ALPPL2	0	0.204603	0.352665	1.26855	1.06	415	392	42	41			ALPPL2	0	0.532309	0.720205	-0.62448	-1.04	376	392	8	41			ALPPL2	0	0.253327	0.554992
ILMN_1750256	ALS2	2	57679	Homo sapiens amyotrophic lateral sclerosis 2 (juvenile) (ALS2), mRNA.	929	9.56	156			ALS2	0	0.569191	0.724572	0.56924	1.05	757	720	30	41			ALS2	0	0.191364	0.336379	1.30655	1.11	802	720	42	41			ALS2	0	0.80173	0.896413	0.25111	1.05	754	720	8	41			ALS2	0	0.625239	0.829974
ILMN_1700596	ALS2CL	3	259173	Homo sapiens ALS2 C-terminal like (ALS2CL), transcript variant 1, mRNA.	930	7.92	4			ALS2CL	0	1	1	0	-1.01	241	244	1	1			ALS2CL	0	1	1	0	-1.02	238	244	1	1			ALS2CL	0	1	1	0	1.04	254	244	0	1			ALS2CL	0	1	1
ILMN_1702322	ALS2CL	3	259173	Homo sapiens ALS2 C-terminal like (ALS2CL), transcript variant 1, mRNA.	931	7.89	8			ALS2CL	0	1	1	0	-1.05	233	245	1	3			ALS2CL	0	1	1	0	-1.04	236	245	2	3			ALS2CL	0	1	1	0	-1.05	233	245	1	3			ALS2CL	0	1	1
ILMN_1690636	ALS2CL	3	259173	Homo sapiens ALS2 C-terminal like (ALS2CL), transcript variant 3, mRNA.	932	7.84	0			ALS2CL	0	1	1	0	-1.01	226	229	0	0			ALS2CL	0	1	1	0	-1.01	227	229	0	0			ALS2CL	0	1	1	0	1.03	237	229	0	0			ALS2CL	0	1	1
ILMN_1792449	ALS2CR11	2	151254	Homo sapiens amyotrophic lateral sclerosis 2 (juvenile) chromosome region, candidate 11 (ALS2CR11), mRNA.	933	7.94	35			ALS2CR11	0	1	1	0	1.03	251	243	9	9			ALS2CR11	0	1	1	0	-1.01	241	243	8	9			ALS2CR11	0	1	1	0	1.04	252	243	1	9			ALS2CR11	0	1	1
ILMN_1765674	ALS2CR12	2	130540	Homo sapiens amyotrophic lateral sclerosis 2 (juvenile) chromosome region, candidate 12 (ALS2CR12), mRNA.	934	7.81	1			ALS2CR12	0	1	1	0	1.01	224	222	0	0			ALS2CR12	0	1	1	0	1.01	224	222	0	0			ALS2CR12	0	1	1	0	1.02	227	222	0	0			ALS2CR12	0	1	1
ILMN_1739942	ALS2CR13	2	150864	Homo sapiens amyotrophic lateral sclerosis 2 (juvenile) chromosome region, candidate 13 (ALS2CR13), mRNA.	935	11.76	156			ALS2CR13	0	0.426833	0.606316	0.79462	1.11	3551	3200	30	41			ALS2CR13	0	0.305773	0.467943	1.02413	1.12	3598	3200	42	41			ALS2CR13	0	0.683021	0.825546	0.40834	1.09	3500	3200	8	41			ALS2CR13	0	0.0899451	0.331884
ILMN_1787314	ALS2CR14	2	65068	Homo sapiens amyotrophic lateral sclerosis 2 (juvenile) chromosome region, candidate 14 (ALS2CR14), mRNA.	936	12	156			ALS2CR14	0	0.162073	0.324605	-1.39813	-1.16	3758	4364	30	41			ALS2CR14	0	0.348654	0.508718	-0.9372	-1.09	3995	4364	42	41			ALS2CR14	0	0.351939	0.574334	-0.93084	-1.21	3600	4364	8	41			ALS2CR14	0	0.918447	0.969144
ILMN_1663897	ALS2CR16	2	130029	PREDICTED: Homo sapiens amyotrophic lateral sclerosis 2 (juvenile) chromosome region, candidate 16 (ALS2CR16), mRNA.	937	8.12	51			ALS2CR16	0	1	1	0	1.08	286	264	13	6			ALS2CR16	0	1	1	0	1.07	283	264	17	6			ALS2CR16	0	1	1	0	1.04	275	264	2	6			ALS2CR16	0	1	1
ILMN_1800958	ALS2CR4	2	65062	Homo sapiens amyotrophic lateral sclerosis 2 (juvenile) chromosome region, candidate 4 (ALS2CR4), transcript variant 1, mRNA.	938	8.27	108			ALS2CR4	0	0.0496615	0.14567	-1.96287	-1.07	302	324	18	34			ALS2CR4	0	0.132001	0.258047	-1.50626	-1.05	307	324	28	34			ALS2CR4	0	0.0624614	0.228543	-1.86301	-1.1	295	324	6	34			ALS2CR4	0	0.476864	0.737664
ILMN_1760889	ALS2CR8		79800	Homo sapiens amyotrophic lateral sclerosis 2 (juvenile) chromosome region, candidate 8 (ALS2CR8), mRNA.	939	8.02	29			ALS2CR8	0	1	1	0	-1.02	262	266	7	10			ALS2CR8	0	1	1	0	-1.04	256	266	6	10			ALS2CR8	0	1	1	0	-1.11	240	266	0	10			ALS2CR8	0	1	1
ILMN_2191902	ALX3	1	257	Homo sapiens aristaless-like homeobox 3 (ALX3), mRNA.	940	7.79	0			ALX3	0	1	1	0	1.01	226	223	0	0			ALX3	0	1	1	0	-1.02	219	223	0	0			ALX3	0	1	1	0	-1.03	216	223	0	0			ALX3	0	1	1
ILMN_1729325	ALX3	1	257	Homo sapiens aristaless-like homeobox 3 (ALX3), mRNA.	941	7.98	8			ALX3	0	1	1	0	-1.02	250	254	0	2			ALX3	0	1	1	0	-1.02	250	254	3	2			ALX3	0	1	1	0	1	255	254	0	2			ALX3	0	1	1
ILMN_1803384	ALX4	11	60529	Homo sapiens aristaless-like homeobox 4 (ALX4), mRNA.	942	7.7	0			ALX4	0	1	1	0	-1.02	207	212	0	0			ALX4	0	1	1	0	-1.04	205	212	0	0			ALX4	0	1	1	0	-1.02	207	212	0	0			ALX4	0	1	1
ILMN_1797432	AMAC1	17	146861	Homo sapiens acyl-malonyl condensing enzyme 1 (AMAC1), mRNA.	943	7.97	15			AMAC1	0	1	1	0	1.01	251	248	1	3			AMAC1	0	1	1	0	1	248	248	4	3			AMAC1	0	1	1	0	1	249	248	2	3			AMAC1	0	1	1
ILMN_1794728	AMAC1L1	18	646000	PREDICTED: Homo sapiens acyl-malonyl condensing enzyme 1-like 1 (AMAC1L1), mRNA.	944	7.92	1			AMAC1L1	0	1	1	0	-1.01	241	243	1	0			AMAC1L1	0	1	1	0	-1	243	243	0	0			AMAC1L1	0	1	1	0	-1.01	240	243	0	0			AMAC1L1	0	1	1
ILMN_1715988	AMAC1L2	8	83650	Homo sapiens acyl-malonyl condensing enzyme 1-like 2 (AMAC1L2), mRNA.	945	8.03	15			AMAC1L2	0	1	1	0	1.01	264	262	5	2			AMAC1L2	0	1	1	0	-1.01	260	262	3	2			AMAC1L2	0	1	1	0	-1.02	257	262	0	2			AMAC1L2	0	1	1
ILMN_1713315	AMAC1L2	8	83650	Homo sapiens acyl-malonyl condensing enzyme 1-like 2 (AMAC1L2), mRNA.	946	7.87	6			AMAC1L2	0	1	1	0	1	233	232	1	2			AMAC1L2	0	1	1	0	1.01	235	232	1	2			AMAC1L2	0	1	1	0	-1	231	232	0	2			AMAC1L2	0	1	1
ILMN_2194619	AMAC1L2	8	83650	Homo sapiens acyl-malonyl condensing enzyme 1-like 2 (AMAC1L2), mRNA.	947	8.13	52			AMAC1L2	0	1	1	0	1.05	284	271	10	10			AMAC1L2	0	1	1	0	1.04	281	271	16	10			AMAC1L2	0	1	1	0	1.06	288	271	4	10			AMAC1L2	0	1	1
ILMN_1759670	AMACR	5	23600	Homo sapiens alpha-methylacyl-CoA racemase (AMACR), transcript variant 1, mRNA.	948	8.15	69			AMACR	0	1	1	0	1.07	292	272	17	13			AMACR	0	1	1	0	1.06	289	272	21	13			AMACR	0	1	1	0	1.08	294	272	4	13			AMACR	0	1	1
ILMN_2367172	AMACR	5	23600	Homo sapiens alpha-methylacyl-CoA racemase (AMACR), transcript variant 2, mRNA.	949	8.27	120			AMACR	0	0.108571	0.248007	1.60465	1.05	316	301	24	30			AMACR	0	1	1	0	1.04	313	301	31	30			AMACR	0	0.988029	0.993546	0.015	1	302	301	6	30			AMACR	0	0.376616	0.664273
ILMN_1792741	AMACR	5	23600	Homo sapiens alpha-methylacyl-CoA racemase (AMACR), transcript variant 2, mRNA.	950	8.03	16			AMACR	0	1	1	0	1.07	270	251	8	2			AMACR	0	1	1	0	1.05	263	251	4	2			AMACR	0	1	1	0	1.05	264	251	0	2			AMACR	0	1	1
ILMN_1794384	AMBN	4	258	Homo sapiens ameloblastin (enamel matrix protein) (AMBN), mRNA.	951	7.77	0			AMBN	0	1	1	0	1	217	216	0	0			AMBN	0	1	1	0	1	217	216	0	0			AMBN	0	1	1	0	-1	216	216	0	0			AMBN	0	1	1
ILMN_1688019	AMBN		258	PREDICTED: Homo sapiens ameloblastin (enamel matrix protein) (AMBN), mRNA.	952	7.88	2			AMBN	0	1	1	0	1.02	235	231	0	1			AMBN	0	1	1	0	1.02	236	231	0	1			AMBN	0	1	1	0	1.02	236	231	0	1			AMBN	0	1	1
ILMN_1751092	AMBN	4	258	Homo sapiens ameloblastin (enamel matrix protein) (AMBN), mRNA.	953	7.71	0			AMBN	0	1	1	0	-1.01	209	211	0	0			AMBN	0	1	1	0	-1.02	208	211	0	0			AMBN	0	1	1	0	-1.03	204	211	0	0			AMBN	0	1	1
ILMN_1697611	AMBN	4	258	Homo sapiens ameloblastin (enamel matrix protein) (AMBN), mRNA.	954	7.91	0			AMBN	0	1	1	0	-1.02	237	241	0	0			AMBN	0	1	1	0	-1.01	238	241	0	0			AMBN	0	1	1	0	-1.03	235	241	0	0			AMBN	0	1	1
ILMN_1695446	AMBP	9	259	Homo sapiens alpha-1-microglobulin/bikunin precursor (AMBP), mRNA.	955	8.06	36			AMBP	0	1	1	0	1.02	273	268	13	8			AMBP	0	1	1	0	-1.03	260	268	8	8			AMBP	0	1	1	0	-1.02	263	268	1	8			AMBP	0	1	1
ILMN_1662681	AMBRA1	11	55626	Homo sapiens autophagy/beclin-1 regulator 1 (AMBRA1), mRNA.	956	7.98	13			AMBRA1	0	1	1	0	-1.01	252	255	4	5			AMBRA1	0	1	1	0	-1.01	252	255	3	5			AMBRA1	0	1	1	0	-1.06	241	255	0	5			AMBRA1	0	1	1
ILMN_1788462	AMD1	6	262	Homo sapiens adenosylmethionine decarboxylase 1 (AMD1), transcript variant 2, mRNA.	957	12.33	156			AMD1	0	0.0064191	0.0344539	-2.72557	-1.39	4478	6240	30	41			AMD1	0	0.0170453	0.0556167	-2.38573	-1.28	4873	6240	42	41			AMD1	0	0.238903	0.462081	-1.17773	-1.27	4916	6240	8	41			AMD1	0	0.117494	0.383224
ILMN_1667994	AMD1	6	262	Homo sapiens adenosylmethionine decarboxylase 1 (AMD1), transcript variant 1, mRNA.	958	9.79	156			AMD1	0	0.142556	0.297842	-1.46634	-1.16	838	972	30	41			AMD1	0	0.288013	0.449253	-1.06249	-1.1	881	972	42	41			AMD1	0	0.783979	0.887061	-0.27414	-1.06	919	972	8	41			AMD1	0	0.0875833	0.326919
ILMN_1788239	AMDHD1	12	144193	Homo sapiens amidohydrolase domain containing 1 (AMDHD1), mRNA.	959	8.39	123			AMDHD1	0	0.217182	0.393448	1.23406	1.06	334	315	24	31			AMDHD1	0	1	1	0	1.11	351	315	33	31			AMDHD1	0	0.51795	0.709874	0.64651	1.06	333	315	6	31			AMDHD1	0	0.054542	0.256526
ILMN_1695759	AMDHD2	16	51005	Homo sapiens amidohydrolase domain containing 2 (AMDHD2), mRNA.	960	9.26	156			AMDHD2	0	0.0989989	0.233168	-1.64973	-1.11	589	656	30	41			AMDHD2	0	0.206716	0.355233	-1.26265	-1.07	611	656	42	41			AMDHD2	0	0.0948215	0.282747	-1.67049	-1.25	524	656	8	41			AMDHD2	0	0.433592	0.705211
ILMN_2397406	AMELX	X	265	Homo sapiens amelogenin (amelogenesis imperfecta 1, X-linked) (AMELX), transcript variant 1, mRNA.	961	7.94	36			AMELX	0	1	1	0	1.05	253	242	9	9			AMELX	0	1	1	0	1.01	244	242	9	9			AMELX	0	1	1	0	1.03	249	242	2	9			AMELX	0	1	1
ILMN_1727258	AMELY	Y	266	Homo sapiens amelogenin, Y-linked (AMELY), mRNA.	962	8.02	8			AMELY	0	1	1	0	-1.02	256	261	2	1			AMELY	0	1	1	0	-1.02	257	261	1	1			AMELY	0	1	1	0	-1.01	258	261	0	1			AMELY	0	1	1
ILMN_1723116	AMFR	16	267	Homo sapiens autocrine motility factor receptor (AMFR), mRNA.	963	10.2	156			AMFR	0	0.107113	0.245621	-1.61131	-1.21	1139	1374	30	41			AMFR	0	0.0398143	0.105498	-2.05567	-1.21	1139	1374	42	41			AMFR	0	0.300156	0.525152	-1.0361	-1.15	1193	1374	8	41			AMFR	0	0.10631	0.362544
ILMN_1666258	AMFR	16	267	Homo sapiens autocrine motility factor receptor (AMFR), mRNA.	964	8.75	154			AMFR	0	0.0886143	0.216679	-1.70275	-1.11	426	471	29	41			AMFR	0	0.0112664	0.0410038	-2.53433	-1.14	411	471	41	41			AMFR	0	0.423301	0.634517	-0.80071	-1.09	432	471	8	41			AMFR	0	0.0129109	0.119185
ILMN_1660995	AMH	19	268	Homo sapiens anti-Mullerian hormone (AMH), mRNA.	965	7.76	0			AMH	0	1	1	0	-1.02	212	217	0	0			AMH	0	1	1	0	-1	216	217	0	0			AMH	0	1	1	0	1.01	219	217	0	0			AMH	0	1	1
ILMN_1736412	AMHR2	12	269	Homo sapiens anti-Mullerian hormone receptor, type II (AMHR2), mRNA.	966	7.86	2			AMHR2	0	1	1	0	1.03	237	231	2	0			AMHR2	0	1	1	0	1	231	231	0	0			AMHR2	0	1	1	0	-1	230	231	0	0			AMHR2	0	1	1
ILMN_1778723	AMICA1	11	120425	Homo sapiens adhesion molecule, interacts with CXADR antigen 1 (AMICA1), mRNA.	967	12.79	156			AMICA1	0	0.246098	0.426737	1.15988	1.16	7202	6232	30	41			AMICA1	0	0.253029	0.410946	1.14302	1.15	7164	6232	42	41			AMICA1	0	0.0597272	0.22378	1.8828	1.39	8667	6232	8	41			AMICA1	0	0.0328563	0.196916
ILMN_1765460	AMIGO1	1	57463	Homo sapiens adhesion molecule with Ig-like domain 1 (AMIGO1), mRNA.	968	8.04	31			AMIGO1	0	1	1	0	1.05	273	261	9	7			AMIGO1	0	1	1	0	1.01	263	261	9	7			AMIGO1	0	1	1	0	-1.04	250	261	0	7			AMIGO1	0	1	1
ILMN_1725896	AMIGO2	12	347902	Homo sapiens adhesion molecule with Ig-like domain 2 (AMIGO2), mRNA.	969	8.19	87			AMIGO2	0	1	1	0	-1.01	287	289	12	20			AMIGO2	0	1	1	0	1.03	299	289	29	20			AMIGO2	0	0.724804	0.851379	0.35205	1.01	293	289	6	20			AMIGO2	0	1	1
ILMN_1738233	AMIGO3	3	386724	Homo sapiens adhesion molecule with Ig-like domain 3 (AMIGO3), mRNA.	970	8.15	65			AMIGO3	0	1	1	0	-1.07	275	296	6	26			AMIGO3	0	1	1	0	-1.06	278	296	15	26			AMIGO3	0	1	1	0	-1.1	269	296	1	26			AMIGO3	0	1	1
ILMN_1670506	AMMECR1	X	9949	Homo sapiens Alport syndrome, mental retardation, midface hypoplasia and elliptocytosis chromosomal region, gene 1 (AMMECR1), transcript variant 1, mRNA.	971	8.55	138			AMMECR1	0	0.266028	0.448981	-1.11226	-1.05	360	377	26	40			AMMECR1	0	0.667658	0.781572	-0.42936	-1.02	370	377	36	40			AMMECR1	0	0.126029	0.32569	-1.52995	-1.13	333	377	6	40			AMMECR1	0	0.0280832	0.18233
ILMN_1779374	AMMECR1	X	9949	Homo sapiens Alport syndrome, mental retardation, midface hypoplasia and elliptocytosis chromosomal region, gene 1 (AMMECR1), transcript variant 1, mRNA.	972	9.3	155			AMMECR1	0	0.013804	0.060444	-2.46232	-1.2	599	721	30	41			AMMECR1	0	0.0170691	0.0556699	-2.38522	-1.18	613	721	42	41			AMMECR1	0	0.0142304	0.108277	-2.45139	-1.35	534	721	8	41			AMMECR1	0	0.252704	0.55443
ILMN_2394242	AMMECR1	X	9949	Homo sapiens Alport syndrome, mental retardation, midface hypoplasia and elliptocytosis chromosomal region gene 1 (AMMECR1), transcript variant 2, mRNA.	973	8.19	84			AMMECR1	0	1	1	0	-1.09	288	313	14	30			AMMECR1	0	1	1	0	-1.1	283	313	22	30			AMMECR1	0	1	1	0	-1.17	268	313	2	30			AMMECR1	0	1	1
ILMN_1727023	AMMECR1L	2	83607	Homo sapiens AMME chromosomal region gene 1-like (AMMECR1L), mRNA.	974	9.22	154			AMMECR1L	0	0.0488339	0.143953	1.97004	1.18	642	544	30	41			AMMECR1L	0	0.0365352	0.0990399	2.09092	1.15	626	544	41	41			AMMECR1L	0	0.751911	0.868034	0.31612	1.04	566	544	8	41			AMMECR1L	0	0.181892	0.472901
ILMN_1683901	AMN	14	81693	Homo sapiens amnionless homolog (mouse) (AMN), mRNA.	975	8.02	37			AMN	0	1	1	0	1.02	265	259	11	9			AMN	0	1	1	0	1	260	259	8	9			AMN	0	1	1	0	-1.06	244	259	0	9			AMN	0	1	1
ILMN_1750880	AMN1	12	196394	Homo sapiens antagonist of mitotic exit network 1 homolog (S. cerevisiae) (AMN1), mRNA.	976	8.68	155			AMN1	0	0.434114	0.612501	-0.78217	-1.04	407	424	30	41			AMN1	0	0.427597	0.581749	-0.79331	-1.04	408	424	42	41			AMN1	0	0.0252065	0.142027	-2.23822	-1.15	367	424	8	41			AMN1	0	0.921996	0.969641
ILMN_1792409	AMOT	X	154796	Homo sapiens angiomotin (AMOT), transcript variant 2, mRNA.	977	8.32	120			AMOT	0	0.530421	0.693459	-0.62736	-1.02	319	325	25	37			AMOT	0	0.49341	0.64177	-0.6849	-1.02	319	325	30	37			AMOT	0	0.603137	0.770737	-0.51989	-1.03	315	325	5	37			AMOT	0	0.752492	0.896716
ILMN_1748141	AMOTL1	11	154810	Homo sapiens angiomotin like 1 (AMOTL1), mRNA.	978	8.08	37			AMOTL1	0	1	1	0	1	271	270	8	7			AMOTL1	0	1	1	0	-1.01	269	270	7	7			AMOTL1	0	1	1	0	1.05	284	270	4	7			AMOTL1	0	1	1
ILMN_1778788	AMOTL2	3	51421	Homo sapiens angiomotin like 2 (AMOTL2), mRNA.	979	7.86	3			AMOTL2	0	1	1	0	-1.05	228	239	1	1			AMOTL2	0	1	1	0	-1.05	228	239	0	1			AMOTL2	0	1	1	0	-1.04	229	239	0	1			AMOTL2	0	1	1
ILMN_1759312	AMPD1	1	270	Homo sapiens adenosine monophosphate deaminase 1 (isoform M) (AMPD1), mRNA.	980	7.8	0			AMPD1	0	1	1	0	1.02	224	220	0	0			AMPD1	0	1	1	0	1.01	222	220	0	0			AMPD1	0	1	1	0	-1.01	219	220	0	0			AMPD1	0	1	1
ILMN_1701589	AMPD2	1	271	Homo sapiens adenosine monophosphate deaminase 2 (isoform L) (AMPD2), transcript variant 1, mRNA.	981	7.88	2			AMPD2	0	1	1	0	1.03	237	231	1	0			AMPD2	0	1	1	0	1.02	236	231	1	0			AMPD2	0	1	1	0	1.01	233	231	0	0			AMPD2	0	1	1
ILMN_1696830	AMPD2	1	271	Homo sapiens adenosine monophosphate deaminase 2 (isoform L) (AMPD2), transcript variant 3, mRNA.	982	7.7	0			AMPD2	0	1	1	0	-1.01	208	210	0	0			AMPD2	0	1	1	0	-1	209	210	0	0			AMPD2	0	1	1	0	-1.04	202	210	0	0			AMPD2	0	1	1
ILMN_1786899	AMPD2	1	271	Homo sapiens adenosine monophosphate deaminase 2 (isoform L) (AMPD2), transcript variant 2, mRNA.	983	7.88	3			AMPD2	0	1	1	0	-1.02	234	239	0	2			AMPD2	0	1	1	0	-1.02	234	239	0	2			AMPD2	0	1	1	0	-1.02	234	239	1	2			AMPD2	0	1	1
ILMN_1774447	AMPD3	11	272	Homo sapiens adenosine monophosphate deaminase (isoform E) (AMPD3), transcript variant 1, mRNA.	984	8.42	148			AMPD3	0	0.467339	0.641291	0.72681	1.02	345	338	30	39			AMPD3	0	0.397877	0.55523	0.84542	1.03	346	338	40	39			AMPD3	0	0.847766	0.920849	-0.19197	-1.01	333	338	6	39			AMPD3	0	0.851959	0.941151
ILMN_1660854	AMPD3	11	272	Homo sapiens adenosine monophosphate deaminase (isoform E) (AMPD3), transcript variant 1, mRNA.	985	8.05	34			AMPD3	0	1	1	0	-1.01	262	265	7	8			AMPD3	0	1	1	0	1.02	270	265	10	8			AMPD3	0	1	1	0	-1.01	262	265	2	8			AMPD3	0	1	1
ILMN_1665307	AMPD3	11	272	Homo sapiens adenosine monophosphate deaminase (isoform E) (AMPD3), transcript variant 2, mRNA.	986	7.83	0			AMPD3	0	1	1	0	-1.02	227	231	0	0			AMPD3	0	1	1	0	-1.03	223	231	0	0			AMPD3	0	1	1	0	1.01	232	231	0	0			AMPD3	0	1	1
ILMN_1731223	AMPD3	11	272	Homo sapiens adenosine monophosphate deaminase (isoform E) (AMPD3), transcript variant 3, mRNA.	987	7.87	3			AMPD3	0	1	1	0	1.03	236	229	2	0			AMPD3	0	1	1	0	1.04	237	229	1	0			AMPD3	0	1	1	0	1.06	242	229	0	0			AMPD3	0	1	1
ILMN_1685834	AMPH	7	273	Homo sapiens amphiphysin (AMPH), transcript variant 1, mRNA.	988	8.14	54			AMPH	0	1	1	0	1.05	279	266	10	8			AMPH	0	1	1	0	1.1	293	266	20	8			AMPH	0	1	1	0	1.14	304	266	5	8			AMPH	0	1	1
ILMN_1725297	AMPH	7	273	Homo sapiens amphiphysin (AMPH), transcript variant 1, mRNA.	989	7.89	9			AMPH	0	1	1	0	1.01	242	240	4	2			AMPH	0	1	1	0	-1.04	231	240	2	2			AMPH	0	1	1	0	-1.04	231	240	0	2			AMPH	0	1	1
ILMN_1665331	AMT	3	275	Homo sapiens aminomethyltransferase (AMT), mRNA.	990	9.15	154			AMT	0	0.0119414	0.0543879	-2.51387	-1.22	534	651	30	41			AMT	0	0.0108714	0.0399292	-2.54681	-1.2	543	651	40	41			AMT	0	0.0684529	0.240299	-1.82201	-1.29	503	651	8	41			AMT	0	0.169051	0.457529
ILMN_1713927	AMTN	4	401138	Homo sapiens amelotin (AMTN), mRNA.	991	7.79	0			AMTN	0	1	1	0	1.03	227	220	0	0			AMTN	0	1	1	0	1.02	223	220	0	0			AMTN	0	1	1	0	-1.01	218	220	0	0			AMTN	0	1	1
ILMN_1797796	AMY1A	1	276	Homo sapiens amylase, alpha 1A (salivary) (AMY1A), transcript variant 2, mRNA.	992	7.88	1			AMY1A	0	1	1	0	1.02	238	233	0	0			AMY1A	0	1	1	0	1.02	237	233	1	0			AMY1A	0	1	1	0	-1.01	230	233	0	0			AMY1A	0	1	1
ILMN_2294762	AMY1A	1	276	Homo sapiens amylase, alpha 1A (salivary) (AMY1A), transcript variant 1, mRNA.	993	13.86	156			AMY1A	0	0.889152	0.94029	-0.13938	-1.02	14252	14534	30	41			AMY1A	0	0.79267	0.868696	0.26284	1.03	15017	14534	42	41			AMY1A	0	0.920053	0.958691	0.10037	1.02	14865	14534	8	41			AMY1A	0	0.592957	0.811412
ILMN_2408219	AMY1A	1	276	Homo sapiens amylase, alpha 1A (salivary) (AMY1A), transcript variant 1, mRNA.	994	7.77	0			AMY1A	0	1	1	0	1.02	219	215	0	0			AMY1A	0	1	1	0	1	216	215	0	0			AMY1A	0	1	1	0	-1	214	215	0	0			AMY1A	0	1	1
ILMN_2094262	AMY1B	1	277	Homo sapiens amylase, alpha 1B (salivary) (AMY1B), mRNA.	995	8.37	120			AMY1B	0	0.0093641	0.045111	-2.59847	-1.14	311	356	18	35			AMY1B	0	0.0873956	0.190611	-1.7093	-1.08	328	356	33	35			AMY1B	0	0.0358169	0.170604	-2.099	-1.18	303	356	5	35			AMY1B	0	0.452571	0.718836
ILMN_2094261	AMY1B	1	277	Homo sapiens amylase, alpha 1B (salivary) (AMY1B), mRNA.	996	8.51	151			AMY1B	0	0.0546503	0.155902	-1.92165	-1.1	351	386	30	39			AMY1B	0	0.147172	0.279019	-1.44959	-1.07	361	386	40	39			AMY1B	0	0.145803	0.352455	-1.45452	-1.11	347	386	7	39			AMY1B	0	0.329917	0.624599
ILMN_1726327	AMY1B	1	277	Homo sapiens amylase, alpha 1B (salivary) (AMY1B), mRNA.	997	11.47	156			AMY1B	0	0.940989	0.96917	-0.07403	-1.01	2793	2819	30	41			AMY1B	0	0.887819	0.932427	0.14106	1.02	2863	2819	42	41			AMY1B	0	0.904629	0.951296	-0.11982	-1.02	2755	2819	8	41			AMY1B	0	0.990706	0.995578
ILMN_1663313	AMY1C	1	278	Homo sapiens amylase, alpha 1C (salivary) (AMY1C), mRNA.	998	15.35	156			AMY1C	0	0.896123	0.9439	0.13056	1.02	42459	41753	30	41			AMY1C	0	0.906915	0.944185	0.11693	1.01	42274	41753	42	41			AMY1C	0	0.871017	0.933716	-0.16237	-1.03	40502	41753	8	41			AMY1C	0	0.859485	0.944428
ILMN_1719031	AMY2A	1	279	Homo sapiens amylase, alpha 2A (pancreatic) (AMY2A), mRNA.	999	8.04	30			AMY2A	0	1	1	0	-1.04	256	266	3	9			AMY2A	0	1	1	0	-1.01	265	266	10	9			AMY2A	0	1	1	0	-1.05	254	266	1	9			AMY2A	0	1	1
ILMN_2131123	AMY2A	1	279	Homo sapiens amylase, alpha 2A (pancreatic) (AMY2A), mRNA.	1000	7.96	8			AMY2A	0	1	1	0	-1.01	245	249	1	1			AMY2A	0	1	1	0	1.01	251	249	3	1			AMY2A	0	1	1	0	1.01	250	249	0	1			AMY2A	0	1	1
ILMN_1801303	AMY2A	1	279	Homo sapiens amylase, alpha 2A (pancreatic) (AMY2A), mRNA.	1001	10.46	156			AMY2A	0	0.105872	0.24364	-1.61703	-1.19	1320	1577	30	41			AMY2A	0	0.193023	0.338132	-1.30169	-1.13	1392	1577	42	41			AMY2A	0	0.187699	0.404204	-1.31742	-1.32	1194	1577	8	41			AMY2A	0	0.43063	0.703573
ILMN_1751102	AMY2A	1	279	Homo sapiens amylase, alpha 2A (pancreatic) (AMY2A), mRNA.	1002	7.97	2			AMY2A	0	1	1	0	-1.05	245	257	0	1			AMY2A	0	1	1	0	-1.03	249	257	0	1			AMY2A	0	1	1	0	-1.03	250	257	0	1			AMY2A	0	1	1
ILMN_1694882	AMY2B	1	280	Homo sapiens amylase, alpha 2B (pancreatic) (AMY2B), mRNA.	1003	8.41	135			AMY2B	0	0.041146	0.127861	-2.04206	-1.1	330	361	24	39			AMY2B	0	0.129841	0.254934	-1.51473	-1.07	338	361	35	39			AMY2B	0	0.0017011	0.0355276	-3.138	-1.16	312	361	6	39			AMY2B	0	0.111457	0.371548
ILMN_2073157	AMY2B	1	280	Homo sapiens amylase, alpha 2B (pancreatic) (AMY2B), mRNA.	1004	10.38	156			AMY2B	0	0.190212	0.360503	-1.30995	-1.15	1274	1469	30	41			AMY2B	0	0.401214	0.558676	-0.83946	-1.08	1357	1469	42	41			AMY2B	0	0.196692	0.413563	-1.29103	-1.31	1118	1469	8	41			AMY2B	0	0.308344	0.606618
ILMN_1785742	AMZ1	7	155185	Homo sapiens archaelysin family metallopeptidase 1 (AMZ1), mRNA.	1005	8	12			AMZ1	0	1	1	0	1.02	254	250	2	1			AMZ1	0	1	1	0	1.04	260	250	6	1			AMZ1	0	1	1	0	1.08	269	250	1	1			AMZ1	0	1	1
ILMN_2309549	AMZ2	17	51321	Homo sapiens archaelysin family metallopeptidase 2 (AMZ2), transcript variant 6, mRNA.	1006	8.78	156			AMZ2	0	0.726051	0.834966	-0.35038	-1.02	443	451	30	41			AMZ2	0	0.694321	0.80114	-0.393	-1.02	442	451	42	41			AMZ2	0	0.16473	0.377974	-1.38934	-1.11	406	451	8	41			AMZ2	0	0.515092	0.765174
ILMN_1801606	AMZ2	17	51321	Homo sapiens archaelysin family metallopeptidase 2 (AMZ2), transcript variant 2, mRNA.	1007	11.53	156			AMZ2	0	0.0251163	0.0907692	-2.23961	-1.29	2763	3555	30	41			AMZ2	0	0.0196757	0.0619753	-2.33247	-1.27	2796	3555	42	41			AMZ2	0	0.0516082	0.20764	-1.94639	-1.44	2474	3555	8	41			AMZ2	0	0.202676	0.497995
ILMN_1664435	ANAPC1		64682	PREDICTED: Homo sapiens anaphase promoting complex subunit 1 (ANAPC1), mRNA.	1008	7.95	15			ANAPC1	0	1	1	0	-1.01	245	249	4	2			ANAPC1	0	1	1	0	1	250	249	5	2			ANAPC1	0	1	1	0	-1.06	235	249	0	2			ANAPC1	0	1	1
ILMN_1804812	ANAPC1	2	64682	Homo sapiens anaphase promoting complex subunit 1 (ANAPC1), mRNA.	1009	10.05	156			ANAPC1	0	0.73695	0.841961	-0.3359	-1.03	1071	1105	30	41			ANAPC1	0	0.622916	0.746774	-0.49172	-1.04	1061	1105	42	41			ANAPC1	0	0.19176	0.408467	-1.30539	-1.24	890	1105	8	41			ANAPC1	0	0.976782	0.991336
ILMN_1659553	ANAPC1	2	64682	Homo sapiens anaphase promoting complex subunit 1 (ANAPC1), mRNA.	1010	9.69	156			ANAPC1	0	0.0010555	0.0093565	-3.2753	-1.36	757	1033	30	41			ANAPC1	0	8.15e-05	0.000901	-3.93986	-1.4	740	1033	42	41			ANAPC1	0	0.0635533	0.231047	-1.8553	-1.28	805	1033	8	41			ANAPC1	0	0.0660645	0.282512
ILMN_1770378	ANAPC10	4	10393	Homo sapiens anaphase promoting complex subunit 10 (ANAPC10), mRNA.	1011	9.57	156			ANAPC10	0	0.242509	0.422387	1.16874	1.12	792	709	30	41			ANAPC10	0	0.188522	0.332645	1.31497	1.11	790	709	42	41			ANAPC10	0	0.697905	0.83438	-0.38815	-1.06	672	709	8	41			ANAPC10	0	0.11962	0.386409
ILMN_2343563	ANAPC11	17	51529	Homo sapiens APC11 anaphase promoting complex subunit 11 (ANAPC11), transcript variant 4, mRNA.	1012	9.78	156			ANAPC11	0	0.760441	0.85811	0.3049	1.03	878	856	30	41			ANAPC11	0	0.580604	0.712887	0.5525	1.04	893	856	42	41			ANAPC11	0	0.906823	0.951969	0.11705	1.02	870	856	8	41			ANAPC11	0	0.573638	0.800921
ILMN_1726281	ANAPC11	17	51529	Homo sapiens APC11 anaphase promoting complex subunit 11 (ANAPC11), transcript variant 1, mRNA.	1013	7.73	0			ANAPC11	0	1	1	0	-1.01	212	214	0	0			ANAPC11	0	1	1	0	-1.01	213	214	0	0			ANAPC11	0	1	1	0	1	214	214	0	0			ANAPC11	0	1	1
ILMN_1753773	ANAPC11	17	51529	Homo sapiens APC11 anaphase promoting complex subunit 11 (ANAPC11), transcript variant 1, mRNA.	1014	8.02	22			ANAPC11	0	1	1	0	1.01	258	255	2	4			ANAPC11	0	1	1	0	1.03	261	255	7	4			ANAPC11	0	1	1	0	1.06	271	255	4	4			ANAPC11	0	1	1
ILMN_1722102	ANAPC11	17	51529	Homo sapiens APC11 anaphase promoting complex subunit 11 (ANAPC11), transcript variant 4, mRNA.	1015	10.63	156			ANAPC11	0	0.912888	0.953179	-0.1094	-1.01	1598	1615	30	41			ANAPC11	0	0.846109	0.903281	-0.19408	-1.02	1589	1615	42	41			ANAPC11	0	0.711829	0.843125	-0.3694	-1.05	1539	1615	8	41			ANAPC11	0	0.930451	0.97359
ILMN_1674988	ANAPC11		51529	PREDICTED: Homo sapiens APC11 anaphase promoting complex subunit 11 homolog (yeast), transcript variant 8 (ANAPC11), mRNA.	1016	7.81	0			ANAPC11	0	1	1	0	-1.03	218	224	0	0			ANAPC11	0	1	1	0	1.01	227	224	0	0			ANAPC11	0	1	1	0	1.07	240	224	0	0			ANAPC11	0	1	1
ILMN_1793894	ANAPC13	3	25847	Homo sapiens anaphase promoting complex subunit 13 (ANAPC13), mRNA.	1017	11.93	156			ANAPC13	0	0.468721	0.642535	0.72456	1.09	3976	3637	30	41			ANAPC13	0	0.32352	0.484839	0.98725	1.12	4074	3637	42	41			ANAPC13	0	0.803815	0.89763	0.24841	1.04	3794	3637	8	41			ANAPC13	0	0.208166	0.503468
ILMN_1733096	ANAPC2	9	29882	Homo sapiens anaphase promoting complex subunit 2 (ANAPC2), mRNA.	1018	7.92	31			ANAPC2	0	1	1	0	1.02	246	240	8	8			ANAPC2	0	1	1	0	1.01	243	240	8	8			ANAPC2	0	1	1	0	-1.06	227	240	1	8			ANAPC2	0	1	1
ILMN_1813243	ANAPC2	9	29882	Homo sapiens anaphase promoting complex subunit 2 (ANAPC2), mRNA.	1019	8.19	88			ANAPC2	0	1	1	0	1.02	295	289	16	20			ANAPC2	0	1	1	0	1.02	296	289	28	20			ANAPC2	0	1	1	0	-1.05	275	289	4	20			ANAPC2	0	1	1
ILMN_1802973	ANAPC4	4	29945	Homo sapiens anaphase promoting complex subunit 4 (ANAPC4), mRNA.	1020	10.13	155			ANAPC4	0	0.5933	0.743226	-0.53406	-1.05	1105	1164	30	41			ANAPC4	0	0.618919	0.743546	-0.49738	-1.04	1116	1164	41	41			ANAPC4	0	0.362284	0.582953	-0.91102	-1.17	996	1164	8	41			ANAPC4	0	0.910245	0.966017
ILMN_1723177	ANAPC5	12	51433	Homo sapiens anaphase promoting complex subunit 5 (ANAPC5), mRNA.	1021	12.29	156			ANAPC5	0	0.392805	0.575931	-0.85454	-1.1	4902	5374	30	41			ANAPC5	0	0.32802	0.489355	-0.97811	-1.09	4920	5374	42	41			ANAPC5	0	0.358492	0.579836	-0.91824	-1.13	4738	5374	8	41			ANAPC5	0	0.593715	0.812008
ILMN_2199284	ANAPC7	12	51434	Homo sapiens anaphase promoting complex subunit 7 (ANAPC7), mRNA.	1022	8.24	112			ANAPC7	0	1.11e-05	0.0002903	4.39379	1.11	315	283	25	20			ANAPC7	0	5.5e-06	0.0001051	4.54417	1.09	309	283	34	20			ANAPC7	0	0.104117	0.296105	1.62521	1.05	298	283	6	20			ANAPC7	0	0.0055736	0.0742536
ILMN_1696974	ANG	14	283	Homo sapiens angiogenin, ribonuclease, RNase A family, 5 (ANG), transcript variant 2, mRNA.	1023	8.99	153			ANG	0	0.522375	0.686868	0.63969	1.04	501	480	30	40			ANG	0	0.0824012	0.182212	1.73692	1.11	534	480	41	40			ANG	0	0.306448	0.531063	1.0227	1.17	562	480	8	40			ANG	0	0.316671	0.612638
ILMN_1760727	ANG	14	283	Homo sapiens angiogenin, ribonuclease, RNase A family, 5 (ANG), transcript variant 2, mRNA.	1024	10.12	156			ANG	0	0.382156	0.56562	0.87393	1.1	1088	991	30	41			ANG	0	0.0641885	0.151573	1.85087	1.2	1187	991	42	41			ANG	0	0.151917	0.360517	1.43279	1.38	1364	991	8	41			ANG	0	0.128478	0.400477
ILMN_1665871	ANGEL1	14	23357	Homo sapiens angel homolog 1 (Drosophila) (ANGEL1), mRNA.	1025	8.7	151			ANGEL1	0	0.263708	0.446791	1.11767	1.07	426	399	29	39			ANGEL1	0	0.200825	0.347812	1.2792	1.07	427	399	41	39			ANGEL1	0	0.760236	0.873233	-0.30517	-1.02	389	399	8	39			ANGEL1	0	0.259389	0.561361
ILMN_1736340	ANGEL2	1	90806	Homo sapiens angel homolog 2 (Drosophila) (ANGEL2), mRNA.	1026	10.87	156			ANGEL2	0	0.169184	0.333542	1.37483	1.17	1995	1710	30	41			ANGEL2	0	0.117977	0.23746	1.56332	1.16	1990	1710	42	41			ANGEL2	0	0.775385	0.882424	0.28534	1.06	1818	1710	8	41			ANGEL2	0	0.268153	0.569246
ILMN_1677723	ANGPT1	8	284	Homo sapiens angiopoietin 1 (ANGPT1), mRNA.	1027	8.47	134			ANGPT1	0	0.0004269	0.0048641	3.52286	1.29	411	318	27	32			ANGPT1	0	0.0002867	0.0024001	3.62707	1.15	365	318	37	32			ANGPT1	0	0.0445766	0.19207	2.00863	1.21	386	318	8	32			ANGPT1	0	0.297087	0.596977
ILMN_2086890	ANGPT1	8	284	Homo sapiens angiopoietin 1 (ANGPT1), mRNA.	1028	8.6	156			ANGPT1	0	0.0305071	0.10386	2.16344	1.12	419	375	30	41			ANGPT1	0	0.199397	0.346188	1.28327	1.03	387	375	42	41			ANGPT1	0	0.0749864	0.250977	1.78055	1.1	411	375	8	41			ANGPT1	0	0.867335	0.946793
ILMN_1774207	ANGPT2	8	285	Homo sapiens angiopoietin 2 (ANGPT2), mRNA.	1029	7.93	3			ANGPT2	0	1	1	0	1.03	250	243	0	1			ANGPT2	0	1	1	0	-1.01	240	243	1	1			ANGPT2	0	1	1	0	-1	243	243	0	1			ANGPT2	0	1	1
ILMN_1758443	ANGPT4	20	51378	Homo sapiens angiopoietin 4 (ANGPT4), mRNA.	1030	7.74	1			ANGPT4	0	1	1	0	1.01	216	213	1	0			ANGPT4	0	1	1	0	1.01	216	213	0	0			ANGPT4	0	1	1	0	1.01	215	213	0	0			ANGPT4	0	1	1
ILMN_1669773	ANGPTL1	1	9068	Homo sapiens angiopoietin-like 1 (ANGPTL1), mRNA.	1031	7.83	1			ANGPTL1	0	1	1	0	1	226	226	0	1			ANGPTL1	0	1	1	0	1.01	228	226	0	1			ANGPTL1	0	1	1	0	1.01	227	226	0	1			ANGPTL1	0	1	1
ILMN_2145501	ANGPTL1	1	9068	Homo sapiens angiopoietin-like 1 (ANGPTL1), mRNA.	1032	7.77	1			ANGPTL1	0	1	1	0	-1	219	219	0	1			ANGPTL1	0	1	1	0	-1.01	217	219	0	1			ANGPTL1	0	1	1	0	-1.03	212	219	0	1			ANGPTL1	0	1	1
ILMN_1772612	ANGPTL2	9	23452	Homo sapiens angiopoietin-like 2 (ANGPTL2), mRNA.	1033	7.87	2			ANGPTL2	0	1	1	0	-1.01	236	239	0	2			ANGPTL2	0	1	1	0	-1.04	229	239	0	2			ANGPTL2	0	1	1	0	-1.01	237	239	0	2			ANGPTL2	0	1	1
ILMN_1695193	ANGPTL3	1	27329	Homo sapiens angiopoietin-like 3 (ANGPTL3), mRNA.	1034	7.92	6			ANGPTL3	0	1	1	0	1	241	240	0	0			ANGPTL3	0	1	1	0	1.02	245	240	4	0			ANGPTL3	0	1	1	0	-1.01	238	240	1	0			ANGPTL3	0	1	1
ILMN_2143220	ANGPTL3	1	27329	Homo sapiens angiopoietin-like 3 (ANGPTL3), mRNA.	1035	7.68	0			ANGPTL3	0	1	1	0	-1.02	201	205	0	0			ANGPTL3	0	1	1	0	1.01	207	205	0	0			ANGPTL3	0	1	1	0	1.02	208	205	0	0			ANGPTL3	0	1	1
ILMN_1674376	ANGPTL4	19	51129	Homo sapiens angiopoietin-like 4 (ANGPTL4), transcript variant 1, mRNA.	1036	7.86	7			ANGPTL4	0	1	1	0	1	230	229	1	1			ANGPTL4	0	1	1	0	1.04	237	229	3	1			ANGPTL4	0	1	1	0	1.02	233	229	0	1			ANGPTL4	0	1	1
ILMN_2386444	ANGPTL4	19	51129	Homo sapiens angiopoietin-like 4 (ANGPTL4), transcript variant 3, mRNA.	1037	7.83	0			ANGPTL4	0	1	1	0	1	227	227	0	0			ANGPTL4	0	1	1	0	-1	226	227	0	0			ANGPTL4	0	1	1	0	1.02	231	227	0	0			ANGPTL4	0	1	1
ILMN_1707727	ANGPTL4	19	51129	Homo sapiens angiopoietin-like 4 (ANGPTL4), transcript variant 1, mRNA.	1038	7.96	21			ANGPTL4	0	1	1	0	1.01	251	247	3	5			ANGPTL4	0	1	1	0	1.01	251	247	7	5			ANGPTL4	0	1	1	0	-1.05	235	247	0	5			ANGPTL4	0	1	1
ILMN_2166696	ANGPTL5	11	253935	Homo sapiens angiopoietin-like 5 (ANGPTL5), mRNA.	1039	7.89	35			ANGPTL5	0	1	1	0	1.04	243	234	9	8			ANGPTL5	0	1	1	0	1.02	238	234	9	8			ANGPTL5	0	1	1	0	1.03	240	234	1	8			ANGPTL5	0	1	1
ILMN_1725518	ANGPTL6	19	83854	Homo sapiens angiopoietin-like 6 (ANGPTL6), mRNA.	1040	7.94	4			ANGPTL6	0	1	1	0	-1.04	240	251	0	4			ANGPTL6	0	1	1	0	-1.03	244	251	0	4			ANGPTL6	0	1	1	0	-1.05	239	251	0	4			ANGPTL6	0	1	1
ILMN_1813361	ANGPTL7	1	10218	Homo sapiens angiopoietin-like 7 (ANGPTL7), mRNA.	1041	7.99	9			ANGPTL7	0	1	1	0	-1	253	254	1	3			ANGPTL7	0	1	1	0	-1	253	254	1	3			ANGPTL7	0	1	1	0	1.01	256	254	0	3			ANGPTL7	0	1	1
ILMN_2317186	ANK1	8	286	Homo sapiens ankyrin 1, erythrocytic (ANK1), transcript variant 4, mRNA.	1042	7.99	12			ANK1	0	1	1	0	1.02	257	252	3	3			ANK1	0	1	1	0	1.02	256	252	2	3			ANK1	0	1	1	0	1.05	263	252	1	3			ANK1	0	1	1
ILMN_1684694	ANK1	8	286	Homo sapiens ankyrin 1, erythrocytic (ANK1), transcript variant 5, mRNA.	1043	8.17	63			ANK1	0	1	1	0	1.25	325	260	14	6			ANK1	0	1	1	0	1.1	286	260	20	6			ANK1	0	0.0048609	0.0631178	2.81611	1.28	331	260	7	6			ANK1	0	1	1
ILMN_1776363	ANK2	4	287	Homo sapiens ankyrin 2, neuronal (ANK2), transcript variant 2, mRNA.	1044	7.69	0			ANK2	0	1	1	0	1.03	211	204	0	0			ANK2	0	1	1	0	1.01	206	204	0	0			ANK2	0	1	1	0	1.03	210	204	0	0			ANK2	0	1	1
ILMN_1652729	ANK2	4	287	Homo sapiens ankyrin 2, neuronal (ANK2), transcript variant 1, mRNA.	1045	7.71	0			ANK2	0	1	1	0	1.02	213	208	0	0			ANK2	0	1	1	0	1.01	210	208	0	0			ANK2	0	1	1	0	1.02	212	208	0	0			ANK2	0	1	1
ILMN_1661875	ANK3	10	288	Homo sapiens ankyrin 3, node of Ranvier (ankyrin G) (ANK3), transcript variant 2, mRNA.	1046	8.16	66			ANK3	0	1	1	0	-1.03	282	291	12	19			ANK3	0	1	1	0	-1.02	284	291	20	19			ANK3	0	1	1	0	-1.06	275	291	2	19			ANK3	0	1	1
ILMN_2390609	ANK3	10	288	Homo sapiens ankyrin 3, node of Ranvier (ankyrin G) (ANK3), transcript variant 2, mRNA.	1047	8.86	154			ANK3	0	0.569882	0.725016	-0.56823	-1.03	464	478	30	41			ANK3	0	0.808415	0.879189	-0.24247	-1.01	473	478	42	41			ANK3	0	0.0732974	0.24798	-1.79097	-1.24	385	478	8	41			ANK3	0	0.980291	0.992632
ILMN_1651943	ANK3	10	288	Homo sapiens ankyrin 3, node of Ranvier (ankyrin G) (ANK3), transcript variant 1, mRNA.	1048	7.86	4			ANK3	0	1	1	0	-1.01	233	235	0	3			ANK3	0	1	1	0	-1.02	229	235	1	3			ANK3	0	1	1	0	-1.01	232	235	0	3			ANK3	0	1	1
ILMN_2112829	ANKAR	2	150709	Homo sapiens ankyrin and armadillo repeat containing (ANKAR), mRNA.	1049	8.22	82			ANKAR	0	1	1	0	1.03	303	294	19	18			ANKAR	0	1	1	0	1.04	305	294	25	18			ANKAR	0	1	1	0	-1.03	287	294	3	18			ANKAR	0	1	1
ILMN_2112834	ANKAR	2	150709	Homo sapiens ankyrin and armadillo repeat containing (ANKAR), mRNA.	1050	7.9	3			ANKAR	0	1	1	0	1.01	240	237	0	1			ANKAR	0	1	1	0	1.01	239	237	2	1			ANKAR	0	1	1	0	-1.02	232	237	0	1			ANKAR	0	1	1
ILMN_1813139	ANKDD1A	15	348094	Homo sapiens ankyrin repeat and death domain containing 1A (ANKDD1A), mRNA.	1051	9.09	153			ANKDD1A	0	0.270188	0.453324	-1.10263	-1.11	516	574	29	41			ANKDD1A	0	0.973406	0.984232	-0.03334	-1	572	574	42	41			ANKDD1A	0	0.003937	0.0575104	-2.88317	-1.37	418	574	7	41			ANKDD1A	0	0.705042	0.873204
ILMN_1811239	ANKFN1	17	162282	Homo sapiens ankyrin-repeat and fibronectin type III domain containing 1 (ANKFN1), mRNA.	1052	7.7	0			ANKFN1	0	1	1	0	-1.01	207	209	0	0			ANKFN1	0	1	1	0	-1.02	206	209	0	0			ANKFN1	0	1	1	0	-1.01	207	209	0	0			ANKFN1	0	1	1
ILMN_1794470	ANKFY1	17	51479	Homo sapiens ankyrin repeat and FYVE domain containing 1 (ANKFY1), transcript variant 1, mRNA.	1053	10.13	156			ANKFY1	0	0.0164811	0.0684921	2.39808	1.28	1156	903	30	41			ANKFY1	0	0.0001357	0.0013372	3.81588	1.42	1283	903	42	41			ANKFY1	0	0.244185	0.468391	1.16459	1.23	1115	903	8	41			ANKFY1	0	0.0065135	0.0809294
ILMN_1801464	ANKFY1	17	51479	Homo sapiens ankyrin repeat and FYVE domain containing 1 (ANKFY1), transcript variant 2, mRNA.	1054	8.86	151			ANKFY1	0	0.0117459	0.0536127	2.51969	1.19	465	392	29	38			ANKFY1	0	8.54e-05	0.0009304	3.92876	1.25	491	392	41	38			ANKFY1	0	0.118969	0.316969	1.55911	1.26	496	392	8	38			ANKFY1	0	0.0013778	0.0311413
ILMN_1735364	ANKFY1	17	51479	Homo sapiens ankyrin repeat and FYVE domain containing 1 (ANKFY1), transcript variant 1, mRNA.	1055	8.12	53			ANKFY1	0	1	1	0	1.06	277	262	13	5			ANKFY1	0	1	1	0	1.1	288	262	17	5			ANKFY1	0	1	1	0	-1	262	262	2	5			ANKFY1	0	1	1
ILMN_1660778	ANKH		56172	PREDICTED: Homo sapiens ankylosis, progressive homolog (mouse), transcript variant 3 (ANKH), mRNA.	1056	8	17			ANKH	0	1	1	0	-1.07	249	267	3	10			ANKH	0	1	1	0	-1.08	247	267	0	10			ANKH	0	1	1	0	-1.08	248	267	0	10			ANKH	0	1	1
ILMN_1692080	ANKH	5	56172	Homo sapiens ankylosis, progressive homolog (mouse) (ANKH), mRNA. XM_944228	1057	7.82	2			ANKH	0	1	1	0	-1.01	223	226	0	1			ANKH	0	1	1	0	1.01	229	226	1	1			ANKH	0	1	1	0	-1.02	221	226	0	1			ANKH	0	1	1
ILMN_1765091	ANKHD1	5	54882	Homo sapiens ankyrin repeat and KH domain containing 1 (ANKHD1), transcript variant 1, mRNA.	1058	9.95	156			ANKHD1	0	0.870239	0.928817	0.16336	1.01	1004	989	30	41			ANKHD1	0	0.858579	0.912518	0.17818	1.01	1003	989	42	41			ANKHD1	0	0.523485	0.713437	-0.63798	-1.1	897	989	8	41			ANKHD1	0	0.830169	0.9313
ILMN_2341382	ANKHD1	5	54882	Homo sapiens ankyrin repeat and KH domain containing 1 (ANKHD1), transcript variant 3, mRNA.	1059	8.52	152			ANKHD1	0	0.0077195	0.0392366	-2.6641	-1.09	359	393	30	41			ANKHD1	0	0.0002367	0.0020803	-3.67628	-1.11	354	393	42	41			ANKHD1	0	0.0033742	0.0534736	-2.93142	-1.2	326	393	6	41			ANKHD1	0	0.0560555	0.259845
ILMN_1778304	ANKHD1	5	54882	Homo sapiens ankyrin repeat and KH domain containing 1 (ANKHD1), transcript variant 2, mRNA.	1060	7.86	0			ANKHD1	0	1	1	0	-1.02	230	235	0	0			ANKHD1	0	1	1	0	-1.02	230	235	0	0			ANKHD1	0	1	1	0	-1.02	231	235	0	0			ANKHD1	0	1	1
ILMN_1766560	ANKHD1-EIF4EBP3	5	404734	Homo sapiens ANKHD1-EIF4EBP3 (ANKHD1-EIF4EBP3), mRNA.	1061	8.23	97			ANKHD1-EIF4EBP3	0	1	1	0	1.06	298	281	18	18			ANKHD1-EIF4EBP3	0	1	1	0	1.09	307	281	28	18			ANKHD1-EIF4EBP3	0	0.221978	0.442483	1.22128	1.06	300	281	6	18			ANKHD1-EIF4EBP3	0	0.0041069	0.0622877
ILMN_1797873	ANKK1	11	255239	Homo sapiens ankyrin repeat and kinase domain containing 1 (ANKK1), mRNA.	1062	7.83	1			ANKK1	0	1	1	0	-1.01	226	228	0	0			ANKK1	0	1	1	0	-1.02	224	228	0	0			ANKK1	0	1	1	0	-1.06	215	228	0	0			ANKK1	0	1	1
ILMN_1675483	ANKMY1	2	51281	Homo sapiens ankyrin repeat and MYND domain containing 1 (ANKMY1), transcript variant 2, mRNA.	1063	10.12	156			ANKMY1	0	0.0002321	0.003076	-3.68125	-1.42	959	1360	30	41			ANKMY1	0	0.0021004	0.0113234	-3.07565	-1.3	1049	1360	42	41			ANKMY1	0	0.0579336	0.220294	-1.8962	-1.32	1029	1360	8	41			ANKMY1	0	0.129499	0.402085
ILMN_2251062	ANKMY1	2	51281	Homo sapiens ankyrin repeat and MYND domain containing 1 (ANKMY1), transcript variant 2, mRNA.	1064	7.93	24			ANKMY1	0	1	1	0	-1.02	243	247	7	5			ANKMY1	0	1	1	0	-1.02	242	247	5	5			ANKMY1	0	1	1	0	-1.05	235	247	1	5			ANKMY1	0	1	1
ILMN_1799369	ANKMY1	2	51281	Homo sapiens ankyrin repeat and MYND domain containing 1 (ANKMY1), transcript variant 1, mRNA.	1065	7.86	0			ANKMY1	0	1	1	0	-1.03	228	236	0	0			ANKMY1	0	1	1	0	-1.02	232	236	0	0			ANKMY1	0	1	1	0	-1.04	227	236	0	0			ANKMY1	0	1	1
ILMN_1784292	ANKMY2	7	57037	Homo sapiens ankyrin repeat and MYND domain containing 2 (ANKMY2), mRNA.	1066	9.44	156			ANKMY2	0	0.54942	0.709247	0.59863	1.05	702	666	30	41			ANKMY2	0	0.16385	0.301123	1.39224	1.11	740	666	42	41			ANKMY2	0	0.582009	0.755531	-0.55045	-1.08	618	666	8	41			ANKMY2	0	0.329252	0.6242
ILMN_1687351	ANKRA2	5	57763	Homo sapiens ankyrin repeat, family A (RFXANK-like), 2 (ANKRA2), mRNA.	1067	9.84	156			ANKRA2	0	0.164408	0.327692	-1.3904	-1.12	904	1013	30	41			ANKRA2	0	0.129031	0.253915	-1.51793	-1.12	903	1013	42	41			ANKRA2	0	0.0789435	0.257411	-1.75685	-1.26	807	1013	8	41			ANKRA2	0	0.346468	0.638895
ILMN_2185563	ANKRA2	5	57763	Homo sapiens ankyrin repeat, family A (RFXANK-like), 2 (ANKRA2), mRNA.	1068	10.68	156			ANKRA2	0	0.132976	0.284589	-1.50247	-1.18	1571	1850	30	41			ANKRA2	0	0.182432	0.324995	-1.33331	-1.14	1629	1850	42	41			ANKRA2	0	0.197876	0.414744	-1.28763	-1.3	1424	1850	8	41			ANKRA2	0	0.355055	0.646919
ILMN_1716264	ANKRD1	10	27063	Homo sapiens ankyrin repeat domain 1 (cardiac muscle) (ANKRD1), mRNA.	1069	7.77	0			ANKRD1	0	1	1	0	1.01	219	216	0	0			ANKRD1	0	1	1	0	1	216	216	0	0			ANKRD1	0	1	1	0	1.05	226	216	0	0			ANKRD1	0	1	1
ILMN_1711828	ANKRD10	13	55608	Homo sapiens ankyrin repeat domain 10 (ANKRD10), mRNA.	1070	9.91	156			ANKRD10	0	0.745648	0.847921	0.32438	1.03	978	945	30	41			ANKRD10	0	0.692767	0.800656	0.3951	1.04	980	945	42	41			ANKRD10	0	0.741464	0.861365	-0.32992	-1.06	893	945	8	41			ANKRD10	0	0.57747	0.802936
ILMN_2115218	ANKRD10	13	55608	Homo sapiens ankyrin repeat domain 10 (ANKRD10), mRNA.	1071	10.64	156			ANKRD10	0	0.544459	0.704988	0.60608	1.07	1646	1541	30	41			ANKRD10	0	0.351897	0.511837	0.93092	1.09	1673	1541	42	41			ANKRD10	0	0.417314	0.629983	-0.81109	-1.17	1314	1541	8	41			ANKRD10	0	0.542454	0.782677
ILMN_2108709	ANKRD11	16	29123	Homo sapiens ankyrin repeat domain 11 (ANKRD11), mRNA.	1072	11.32	156			ANKRD11	0	0.0059858	0.0328039	-2.74856	-1.39	2336	3237	30	41			ANKRD11	0	0.0028166	0.0142319	-2.98708	-1.36	2382	3237	42	41			ANKRD11	0	0.0432911	0.189301	-2.02089	-1.56	2081	3237	8	41			ANKRD11	0	0.0341847	0.201131
ILMN_1690465	ANKRD11	16	29123	Homo sapiens ankyrin repeat domain 11 (ANKRD11), mRNA.	1073	7.86	0			ANKRD11	0	1	1	0	-1.03	229	235	0	0			ANKRD11	0	1	1	0	-1.03	228	235	0	0			ANKRD11	0	1	1	0	1.02	240	235	0	0			ANKRD11	0	1	1
ILMN_1661833	ANKRD12	18	23253	Homo sapiens ankyrin repeat domain 12 (ANKRD12), transcript variant 1, mRNA.	1074	10.25	156			ANKRD12	0	0.539874	0.701496	-0.613	-1.07	1199	1282	30	41			ANKRD12	0	0.768055	0.852436	-0.29492	-1.03	1246	1282	42	41			ANKRD12	0	0.249877	0.474257	-1.15065	-1.22	1054	1282	8	41			ANKRD12	0	0.83658	0.933918
ILMN_1689908	ANKRD13A	12	88455	Homo sapiens ankyrin repeat domain 13A (ANKRD13A), mRNA.	1075	12.24	156			ANKRD13A	0	0.127459	0.276447	-1.5242	-1.2	4435	5307	30	41			ANKRD13A	0	0.340666	0.501657	-0.95285	-1.11	4795	5307	42	41			ANKRD13A	0	0.375617	0.593796	-0.886	-1.18	4510	5307	8	41			ANKRD13A	0	0.875856	0.950878
ILMN_1794070	ANKRD13B	17	124930	Homo sapiens ankyrin repeat domain 13B (ANKRD13B), mRNA.	1076	7.94	2			ANKRD13B	0	1	1	0	1	246	245	1	0			ANKRD13B	0	1	1	0	-1.01	243	245	0	0			ANKRD13B	0	1	1	0	1	246	245	0	0			ANKRD13B	0	1	1
ILMN_2148507	ANKRD13C	1	81573	Homo sapiens ankyrin repeat domain 13C (ANKRD13C), mRNA.	1077	8.94	156			ANKRD13C	0	0.0074785	0.0384459	-2.67475	-1.14	473	539	30	41			ANKRD13C	0	0.0094857	0.0361106	-2.59403	-1.12	480	539	42	41			ANKRD13C	0	0.0250257	0.141581	-2.24101	-1.24	433	539	8	41			ANKRD13C	0	0.103055	0.356426
ILMN_1660183	ANKRD13D		338692	PREDICTED: Homo sapiens ankyrin repeat domain 13 family, member D, transcript variant 4 (ANKRD13D), mRNA.	1078	7.9	1			ANKRD13D	0	1	1	0	1.01	238	235	1	0			ANKRD13D	0	1	1	0	-1	235	235	0	0			ANKRD13D	0	1	1	0	1.06	250	235	0	0			ANKRD13D	0	1	1
ILMN_1667830	ANKRD13D		338692	PREDICTED: Homo sapiens ankyrin repeat domain 13 family, member D, transcript variant 5 (ANKRD13D), mRNA.	1079	7.75	0			ANKRD13D	0	1	1	0	-1	215	216	0	0			ANKRD13D	0	1	1	0	-1.03	209	216	0	0			ANKRD13D	0	1	1	0	1.04	224	216	0	0			ANKRD13D	0	1	1
ILMN_1790351	ANKRD13D		338692	PREDICTED: Homo sapiens ankyrin repeat domain 13 family, member D, transcript variant 3 (ANKRD13D), mRNA.	1080	8.05	38			ANKRD13D	0	1	1	0	-1.12	253	283	4	21			ANKRD13D	0	1	1	0	-1.08	263	283	9	21			ANKRD13D	0	1	1	0	-1.12	252	283	1	21			ANKRD13D	0	1	1
ILMN_1807112	ANKRD13D		338692	PREDICTED: Homo sapiens ankyrin repeat domain 13 family, member D, transcript variant 6 (ANKRD13D), mRNA.	1081	8.22	98			ANKRD13D	0	1	1	0	-1.01	291	293	15	26			ANKRD13D	0	1	1	0	1.02	300	293	27	26			ANKRD13D	0	1	1	0	1.04	304	293	5	26			ANKRD13D	0	1	1
ILMN_1672356	ANKRD13D		338692	PREDICTED: Homo sapiens ankyrin repeat domain 13 family, member D, transcript variant 7 (ANKRD13D), mRNA.	1082	9.97	156			ANKRD13D	0	0.520372	0.68557	0.64277	1.06	986	930	30	41			ANKRD13D	0	0.253033	0.410908	1.14301	1.1	1023	930	42	41			ANKRD13D	0	0.71465	0.845289	0.36562	1.08	1001	930	8	41			ANKRD13D	0	0.184485	0.475635
ILMN_1662902	ANKRD13D	11	338692	Homo sapiens ankyrin repeat domain 13 family, member D (ANKRD13D), mRNA. XM_945571	1083	7.99	14			ANKRD13D	0	1	1	0	-1.01	250	252	1	2			ANKRD13D	0	1	1	0	-1	252	252	2	2			ANKRD13D	0	1	1	0	1.03	259	252	1	2			ANKRD13D	0	1	1
ILMN_1659156	ANKRD16	10	54522	Homo sapiens ankyrin repeat domain 16 (ANKRD16), transcript variant 1, mRNA.	1084	8.63	154			ANKRD16	0	0.631372	0.770076	-0.4798	-1.02	392	402	30	41			ANKRD16	0	0.617201	0.742264	-0.49982	-1.02	393	402	41	41			ANKRD16	0	0.293248	0.518458	-1.05102	-1.08	373	402	8	41			ANKRD16	0	0.455865	0.720588
ILMN_1675435	ANKRD16	10	54522	Homo sapiens ankyrin repeat domain 16 (ANKRD16), transcript variant 1, mRNA.	1085	8.06	43			ANKRD16	0	1	1	0	-1	267	268	7	9			ANKRD16	0	1	1	0	1	269	268	13	9			ANKRD16	0	1	1	0	-1.12	240	268	1	9			ANKRD16	0	1	1
ILMN_2353431	ANKRD16	10	54522	Homo sapiens ankyrin repeat domain 16 (ANKRD16), transcript variant 2, mRNA.	1086	8.02	23			ANKRD16	0	1	1	0	1	258	257	5	6			ANKRD16	0	1	1	0	1.03	264	257	6	6			ANKRD16	0	1	1	0	-1.01	254	257	1	6			ANKRD16	0	1	1
ILMN_1787064	ANKRD17	4	26057	Homo sapiens ankyrin repeat domain 17 (ANKRD17), transcript variant 1, mRNA.	1087	8.49	147			ANKRD17	0	0.294832	0.479404	-1.04758	-1.05	349	365	27	39			ANKRD17	0	0.612418	0.73843	-0.50662	-1.02	358	365	40	39			ANKRD17	0	0.287164	0.512018	-1.06436	-1.06	343	365	8	39			ANKRD17	0	0.935767	0.975642
ILMN_2406335	ANKRD17	4	26057	Homo sapiens ankyrin repeat domain 17 (ANKRD17), transcript variant 2, mRNA.	1088	9.41	154			ANKRD17	0	0.320661	0.504775	0.9931	1.09	709	653	30	41			ANKRD17	0	0.318786	0.480172	0.99696	1.07	701	653	41	41			ANKRD17	0	0.820801	0.906154	-0.22651	-1.03	632	653	8	41			ANKRD17	0	0.402714	0.684823
ILMN_1712019	ANKRD17	4	26057	Homo sapiens ankyrin repeat domain 17 (ANKRD17), transcript variant 2, mRNA.	1089	9.64	155			ANKRD17	0	0.983587	0.991663	-0.02057	-1	797	798	30	41			ANKRD17	0	0.827475	0.892127	0.21794	1.02	814	798	42	41			ANKRD17	0	0.377632	0.595628	-0.88227	-1.15	692	798	8	41			ANKRD17	0	0.582198	0.8061
ILMN_1666221	ANKRD19		138649	Homo sapiens ankyrin repeat domain 19 (ANKRD19), mRNA.	1090	7.89	2			ANKRD19	0	1	1	0	1.01	239	236	1	0			ANKRD19	0	1	1	0	1.01	238	236	1	0			ANKRD19	0	1	1	0	1.03	243	236	0	0			ANKRD19	0	1	1
ILMN_1682547	ANKRD2	10	26287	Homo sapiens ankyrin repeat domain 2 (stretch responsive muscle) (ANKRD2), transcript variant 1, mRNA.	1091	7.8	0			ANKRD2	0	1	1	0	1	223	222	0	0			ANKRD2	0	1	1	0	-1	222	222	0	0			ANKRD2	0	1	1	0	-1.01	221	222	0	0			ANKRD2	0	1	1
ILMN_1747839	ANKRD20A1		84210	Homo sapiens ankyrin repeat domain 20 family, member A1 (ANKRD20A1), mRNA.	1092	7.9	6			ANKRD20A1	0	1	1	0	-1.02	235	241	1	1			ANKRD20A1	0	1	1	0	-1.01	239	241	2	1			ANKRD20A1	0	1	1	0	-1.02	235	241	0	1			ANKRD20A1	0	1	1
ILMN_1679184	ANKRD20A1		84210	Homo sapiens ankyrin repeat domain 20 family, member A1 (ANKRD20A1), mRNA.	1093	8.03	22			ANKRD20A1	0	1	1	0	-1.04	256	267	3	7			ANKRD20A1	0	1	1	0	1	267	267	9	7			ANKRD20A1	0	1	1	0	-1.07	250	267	0	7			ANKRD20A1	0	1	1
ILMN_2215824	ANKRD20A1	9	84210	Homo sapiens ankyrin repeat domain 20 family, member A1 (ANKRD20A1), mRNA.	1094	8.94	150			ANKRD20A1	0	0.0373204	0.119087	-2.08224	-1.18	466	552	29	40			ANKRD20A1	0	0.136595	0.264308	-1.48859	-1.14	485	552	39	40			ANKRD20A1	0	0.0114121	0.0965239	-2.52982	-1.37	404	552	7	40			ANKRD20A1	0	0.0355795	0.205972
ILMN_1670452	ANKRD20A1		84210	Homo sapiens ankyrin repeat domain 20 family, member A1 (ANKRD20A1), mRNA.	1095	8	17			ANKRD20A1	0	1	1	0	-1.09	245	266	3	7			ANKRD20A1	0	1	1	0	-1.05	254	266	3	7			ANKRD20A1	0	1	1	0	-1.02	261	266	2	7			ANKRD20A1	0	1	1
ILMN_2289424	ANKRD20A3	9	441425	Homo sapiens ankyrin repeat domain 20 family, member A3 (ANKRD20A3), mRNA.	1096	7.86	24			ANKRD20A3	0	1	1	0	1.03	236	230	7	5			ANKRD20A3	0	1	1	0	1	231	230	5	5			ANKRD20A3	0	1	1	0	-1.06	218	230	1	5			ANKRD20A3	0	1	1
ILMN_2398211	ANKRD20A3	9	441425	Homo sapiens ankyrin repeat domain 20 family, member A3 (ANKRD20A3), mRNA.	1097	7.85	1			ANKRD20A3	0	1	1	0	-1.03	227	232	0	0			ANKRD20A3	0	1	1	0	-1.02	228	232	0	0			ANKRD20A3	0	1	1	0	1.03	239	232	0	0			ANKRD20A3	0	1	1
ILMN_1680631	ANKRD20B		729171	Homo sapiens ankyrin repeat domain 20B (ANKRD20B) on chromosome 2.	1098	7.7	0			ANKRD20B	0	1	1	0	-1.02	204	208	0	0			ANKRD20B	0	1	1	0	1.01	209	208	0	0			ANKRD20B	0	1	1	0	-1.01	205	208	0	0			ANKRD20B	0	1	1
ILMN_2181867	ANKRD20B		729171	Homo sapiens ankyrin repeat domain 20B (ANKRD20B) on chromosome 2.	1099	7.77	0			ANKRD20B	0	1	1	0	1.01	217	216	0	0			ANKRD20B	0	1	1	0	1.01	218	216	0	0			ANKRD20B	0	1	1	0	1.04	223	216	0	0			ANKRD20B	0	1	1
ILMN_1757147	ANKRD20B		729171	Homo sapiens ankyrin repeat domain 20B (ANKRD20B) on chromosome 2.	1100	7.74	0			ANKRD20B	0	1	1	0	-1.02	210	213	0	0			ANKRD20B	0	1	1	0	1.02	216	213	0	0			ANKRD20B	0	1	1	0	-1.01	211	213	0	0			ANKRD20B	0	1	1
ILMN_1671812	ANKRD21	21	317754	Homo sapiens ankyrin repeat domain 21 (ANKRD21), mRNA.	1101	7.74	0			ANKRD21	0	1	1	0	1	210	210	0	0			ANKRD21	0	1	1	0	1.01	213	210	0	0			ANKRD21	0	1	1	0	1.08	228	210	0	0			ANKRD21	0	1	1
ILMN_1799848	ANKRD22	10	118932	Homo sapiens ankyrin repeat domain 22 (ANKRD22), mRNA.	1102	8.34	89			ANKRD22	0	1	1	0	1.16	308	265	19	8			ANKRD22	0	1	1	0	1.36	362	265	33	8			ANKRD22	0	0.0220764	0.134061	2.28905	1.37	363	265	6	8			ANKRD22	0	1	1
ILMN_2132599	ANKRD22	10	118932	Homo sapiens ankyrin repeat domain 22 (ANKRD22), mRNA.	1103	8.49	101			ANKRD22	0	1	1	0	1.16	331	284	21	13			ANKRD22	0	1	1	0	1.43	405	284	32	13			ANKRD22	0	0.011915	0.0984916	2.51465	1.52	432	284	7	13			ANKRD22	2	0.0022172	0.0427626
ILMN_2227338	ANKRD23	2	200539	Homo sapiens ankyrin repeat domain 23 (ANKRD23), mRNA.	1104	8	22			ANKRD23	0	1	1	0	-1.09	250	273	5	11			ANKRD23	0	1	1	0	-1.11	247	273	1	11			ANKRD23	0	1	1	0	-1.1	248	273	0	11			ANKRD23	0	1	1
ILMN_1747151	ANKRD23	2	200539	Homo sapiens ankyrin repeat domain 23 (ANKRD23), mRNA.	1105	7.89	1			ANKRD23	0	1	1	0	-1	236	237	1	0			ANKRD23	0	1	1	0	1	238	237	0	0			ANKRD23	0	1	1	0	-1.03	230	237	0	0			ANKRD23	0	1	1
ILMN_1768202	ANKRD24	19	170961	Homo sapiens ankyrin repeat domain 24 (ANKRD24), mRNA.	1106	8.27	120			ANKRD24	0	0.0680032	0.181126	-1.82499	-1.04	307	319	26	35			ANKRD24	0	0.0687583	0.159592	-1.82001	-1.04	306	319	31	35			ANKRD24	0	0.0413985	0.184611	-2.03952	-1.08	296	319	4	35			ANKRD24	0	0.0322121	0.194442
ILMN_2101368	ANKRD24	19	170961	Homo sapiens ankyrin repeat domain 24 (ANKRD24), mRNA.	1107	7.7	0			ANKRD24	0	1	1	0	-1.01	208	209	0	0			ANKRD24	0	1	1	0	-1.03	204	209	0	0			ANKRD24	0	1	1	0	-1.01	206	209	0	0			ANKRD24	0	1	1
ILMN_1740161	ANKRD26	10	22852	Homo sapiens ankyrin repeat domain 26 (ANKRD26), mRNA.	1108	8.15	73			ANKRD26	0	1	1	0	-1.01	286	290	14	22			ANKRD26	0	1	1	0	-1.02	285	290	21	22			ANKRD26	0	1	1	0	-1.05	275	290	3	22			ANKRD26	0	1	1
ILMN_1794063	ANKRD27	19	84079	Homo sapiens ankyrin repeat domain 27 (VPS9 domain) (ANKRD27), mRNA.	1109	8.84	151			ANKRD27	0	0.117146	0.261248	1.56687	1.12	469	421	30	39			ANKRD27	0	0.0120306	0.0430557	2.51124	1.16	488	421	41	39			ANKRD27	0	0.588592	0.760401	0.54088	1.06	445	421	8	39			ANKRD27	0	0.181485	0.472493
ILMN_1697594	ANKRD28	3	23243	Homo sapiens ankyrin repeat domain 28 (ANKRD28), mRNA.	1110	8.62	156			ANKRD28	0	0.484388	0.65644	-0.69926	-1.02	394	403	30	41			ANKRD28	0	0.192897	0.338032	-1.30206	-1.04	388	403	42	41			ANKRD28	0	0.25396	0.478389	-1.14079	-1.08	373	403	8	41			ANKRD28	0	0.888684	0.956699
ILMN_2232520	ANKRD28	3	23243	Homo sapiens ankyrin repeat domain 28 (ANKRD28), mRNA.	1111	8.7	151			ANKRD28	0	0.368761	0.553067	-0.8988	-1.06	413	438	29	40			ANKRD28	0	0.318794	0.480135	-0.99694	-1.06	415	438	41	40			ANKRD28	0	0.488196	0.687056	-0.69318	-1.09	403	438	8	40			ANKRD28	0	0.306802	0.60587
ILMN_2075643	ANKRD29	18	147463	Homo sapiens ankyrin repeat domain 29 (ANKRD29), mRNA.	1112	7.83	1			ANKRD29	0	1	1	0	1	230	229	0	0			ANKRD29	0	1	1	0	-1.01	226	229	1	0			ANKRD29	0	1	1	0	-1.07	215	229	0	0			ANKRD29	0	1	1
ILMN_1749338	ANKRD29	18	147463	Homo sapiens ankyrin repeat domain 29 (ANKRD29), mRNA.	1113	7.81	0			ANKRD29	0	1	1	0	-1	223	223	0	0			ANKRD29	0	1	1	0	1	224	223	0	0			ANKRD29	0	1	1	0	-1.01	220	223	0	0			ANKRD29	0	1	1
ILMN_1756727	ANKRD30A		91074	PREDICTED: Homo sapiens ankyrin repeat domain 30A (ANKRD30A), mRNA.	1114	7.74	0			ANKRD30A	0	1	1	0	1.01	212	210	0	0			ANKRD30A	0	1	1	0	1.02	215	210	0	0			ANKRD30A	0	1	1	0	1.02	214	210	0	0			ANKRD30A	0	1	1
ILMN_1813607	ANKRD30A		91074	PREDICTED: Homo sapiens ankyrin repeat domain 30A (ANKRD30A), mRNA.	1115	7.72	0			ANKRD30A	0	1	1	0	1.01	212	211	0	0			ANKRD30A	0	1	1	0	-1.01	208	211	0	0			ANKRD30A	0	1	1	0	-1	210	211	0	0			ANKRD30A	0	1	1
ILMN_1796059	ANKRD30A		91074	PREDICTED: Homo sapiens ankyrin repeat domain 30A (ANKRD30A), mRNA.	1116	7.74	0			ANKRD30A	0	1	1	0	1.01	216	213	0	0			ANKRD30A	0	1	1	0	-1.01	210	213	0	0			ANKRD30A	0	1	1	0	1.03	221	213	0	0			ANKRD30A	0	1	1
ILMN_1730678	ANKRD30B	18	374860	Homo sapiens ankyrin repeat domain 30B (ANKRD30B), mRNA.	1117	15.4	156			ANKRD30B	0	0.0648188	0.175444	-1.84651	-1.2	39619	47542	30	41			ANKRD30B	0	0.137959	0.266148	-1.48344	-1.14	41598	47542	42	41			ANKRD30B	0	0.171314	0.385004	-1.36799	-1.29	36860	47542	8	41			ANKRD30B	0	0.880215	0.952873
ILMN_1708056	ANKRD31	5	256006	PREDICTED: Homo sapiens ankyrin repeat domain 31 (ANKRD31), mRNA.	1118	7.83	4			ANKRD31	0	1	1	0	1.03	228	223	1	1			ANKRD31	0	1	1	0	1.03	230	223	2	1			ANKRD31	0	1	1	0	1.01	224	223	0	1			ANKRD31	0	1	1
ILMN_2214278	ANKRD32	5	84250	Homo sapiens ankyrin repeat domain 32 (ANKRD32), mRNA.	1119	8.74	152			ANKRD32	0	0.0606654	0.167778	1.87593	1.13	453	400	30	40			ANKRD32	0	0.109328	0.225221	1.60122	1.09	436	400	40	40			ANKRD32	0	0.498865	0.695423	0.67628	1.09	436	400	8	40			ANKRD32	0	0.116063	0.380609
ILMN_1805985	ANKRD32	5	84250	Homo sapiens ankyrin repeat domain 32 (ANKRD32), mRNA.	1120	8.84	156			ANKRD32	0	0.626086	0.766018	-0.48724	-1.03	454	466	30	41			ANKRD32	0	0.828547	0.892763	-0.21657	-1.01	461	466	42	41			ANKRD32	0	0.608735	0.774915	-0.51188	-1.05	442	466	8	41			ANKRD32	0	0.70971	0.876042
ILMN_1667748	ANKRD33	12	341405	Homo sapiens ankyrin repeat domain 33 (ANKRD33), mRNA.	1121	12.22	156			ANKRD33	0	0.811545	0.893584	-0.23843	-1.03	4485	4616	30	41			ANKRD33	0	0.45386	0.605964	0.749	1.09	5023	4616	42	41			ANKRD33	0	0.112613	0.307965	1.58656	1.25	5786	4616	8	41			ANKRD33	0	0.765952	0.902796
ILMN_2119793	ANKRD34A	1	284615	Homo sapiens ankyrin repeat domain 34A (ANKRD34A), mRNA.	1122	8.16	77			ANKRD34A	0	1	1	0	1.03	288	280	15	18			ANKRD34A	0	1	1	0	1.03	289	280	22	18			ANKRD34A	0	1	1	0	1	281	280	3	18			ANKRD34A	0	1	1
ILMN_1655766	ANKRD34B	5	340120	Homo sapiens ankyrin repeat domain 34B (ANKRD34B), mRNA.	1123	7.95	18			ANKRD34B	0	1	1	0	1.05	245	233	5	2			ANKRD34B	0	1	1	0	1.1	256	233	5	2			ANKRD34B	0	1	1	0	1.12	261	233	1	2			ANKRD34B	0	1	1
ILMN_1758215	ANKRD34C	15	390616	PREDICTED: Homo sapiens ankyrin repeat domain 34C, transcript variant 2 (ANKRD34C), mRNA.	1124	8.01	12			ANKRD34C	0	1	1	0	1.01	256	253	4	2			ANKRD34C	0	1	1	0	1.02	259	253	2	2			ANKRD34C	0	1	1	0	-1.01	251	253	1	2			ANKRD34C	0	1	1
ILMN_2145153	ANKRD35	1	148741	Homo sapiens ankyrin repeat domain 35 (ANKRD35), mRNA.	1125	7.76	1			ANKRD35	0	1	1	0	-1.03	216	222	0	0			ANKRD35	0	1	1	0	-1.05	211	222	0	0			ANKRD35	0	1	1	0	-1.02	218	222	0	0			ANKRD35	0	1	1
ILMN_1798006	ANKRD35	1	148741	Homo sapiens ankyrin repeat domain 35 (ANKRD35), mRNA.	1126	8.52	138			ANKRD35	0	0.21945	0.396109	-1.22799	-1.07	351	375	26	38			ANKRD35	0	0.790908	0.86792	-0.26513	-1.01	370	375	39	38			ANKRD35	0	0.761457	0.873718	-0.30357	-1.02	367	375	7	38			ANKRD35	0	0.897771	0.960803
ILMN_2382431	ANKRD36	2	375248	Homo sapiens ankyrin repeat domain 36 (ANKRD36), mRNA.	1127	8.5	144			ANKRD36	0	0.0477243	0.141723	-1.97982	-1.07	363	390	28	41			ANKRD36	0	0.0067524	0.0279057	-2.70882	-1.1	353	390	36	41			ANKRD36	0	0.000945	0.0257422	-3.30641	-1.25	311	390	6	41			ANKRD36	0	0.0142414	0.125055
ILMN_1750459	ANKRD36	2	375248	Homo sapiens ankyrin repeat domain 36 (ANKRD36), mRNA.	1128	7.81	0			ANKRD36	0	1	1	0	-1.01	222	224	0	0			ANKRD36	0	1	1	0	1.01	225	224	0	0			ANKRD36	0	1	1	0	-1.03	217	224	0	0			ANKRD36	0	1	1
ILMN_1686523	ANKRD36		375248	PREDICTED: Homo sapiens ankyrin repeat domain 36 (ANKRD36), mRNA.	1129	7.83	0			ANKRD36	0	1	1	0	-1.03	225	233	0	0			ANKRD36	0	1	1	0	-1.04	224	233	0	0			ANKRD36	0	1	1	0	1.01	236	233	0	0			ANKRD36	0	1	1
ILMN_2280568	ANKRD36	2	375248	Homo sapiens ankyrin repeat domain 36 (ANKRD36), mRNA.	1130	9.3	152			ANKRD36	0	0.0142205	0.0615778	-2.45164	-1.25	600	747	30	41			ANKRD36	0	0.0093916	0.0358352	-2.59746	-1.25	600	747	41	41			ANKRD36	0	0.0349019	0.168713	-2.10949	-1.56	479	747	7	41			ANKRD36	0	0.040135	0.218933
ILMN_1780806	ANKRD36B	2	57730	Homo sapiens ankyrin repeat domain 36B (ANKRD36B), mRNA.	1131	9.56	156			ANKRD36B	0	0.0486402	0.143582	-1.97173	-1.19	741	885	30	41			ANKRD36B	0	0.0061859	0.0261183	-2.73776	-1.25	706	885	42	41			ANKRD36B	0	0.0529766	0.210381	-1.93511	-1.4	629	885	8	41			ANKRD36B	0	0.0278821	0.181491
ILMN_2189614	ANKRD36B	2	57730	Homo sapiens ankyrin repeat domain 36B (ANKRD36B), mRNA.	1132	8.55	149			ANKRD36B	0	0.712009	0.82482	-0.36916	-1.02	373	379	29	39			ANKRD36B	0	0.672525	0.785345	-0.42269	-1.02	373	379	40	39			ANKRD36B	0	0.849367	0.921803	-0.18993	-1.02	374	379	8	39			ANKRD36B	0	0.782477	0.910281
ILMN_1756417	ANKRD37	4	353322	Homo sapiens ankyrin repeat domain 37 (ANKRD37), mRNA.	1133	8.72	154			ANKRD37	0	0.757803	0.855718	-0.30837	-1.02	423	429	30	41			ANKRD37	0	0.946862	0.968828	-0.06665	-1	428	429	41	41			ANKRD37	0	0.967058	0.983439	0.0413	1	431	429	8	41			ANKRD37	0	0.114347	0.377438
ILMN_1776936	ANKRD38		163782	Homo sapiens ankyrin repeat domain 38 (ANKRD38), mRNA.	1134	8.03	24			ANKRD38	0	1	1	0	1.02	261	256	5	0			ANKRD38	0	1	1	0	1.03	263	256	10	0			ANKRD38	0	1	1	0	1.08	276	256	3	0			ANKRD38	0	1	1
ILMN_1710979	ANKRD39	2	51239	Homo sapiens ankyrin repeat domain 39 (ANKRD39), mRNA.	1135	8.97	155			ANKRD39	0	0.0036833	0.0227159	-2.90408	-1.21	476	574	30	41			ANKRD39	0	0.003132	0.0154516	-2.95447	-1.18	486	574	42	41			ANKRD39	0	0.0151537	0.111587	-2.42868	-1.24	464	574	8	41			ANKRD39	0	0.0080387	0.090576
ILMN_1758846	ANKRD40	17	91369	Homo sapiens ankyrin repeat domain 40 (ANKRD40), mRNA.	1136	8.24	100			ANKRD40	0	1	1	0	-1.04	304	316	23	31			ANKRD40	0	1	1	0	-1.08	293	316	24	31			ANKRD40	0	1	1	0	-1.14	277	316	1	31			ANKRD40	0	1	1
ILMN_1751744	ANKRD41	19	126549	Homo sapiens ankyrin repeat domain 41 (ANKRD41), mRNA.	1137	8.13	65			ANKRD41	0	1	1	0	1.04	287	276	19	13			ANKRD41	0	1	1	0	1.01	280	276	16	13			ANKRD41	0	1	1	0	-1	275	276	4	13			ANKRD41	0	1	1
ILMN_2091590	ANKRD41	19	126549	Homo sapiens ankyrin repeat domain 41 (ANKRD41), mRNA.	1138	8.66	153			ANKRD41	0	0.122161	0.268602	1.54577	1.09	405	372	29	39			ANKRD41	0	0.0062281	0.0262217	2.73552	1.14	426	372	42	39			ANKRD41	0	0.487656	0.686864	0.69404	1.05	391	372	8	39			ANKRD41	0	0.0232773	0.163103
ILMN_1676605	ANKRD42	11	338699	Homo sapiens ankyrin repeat domain 42 (ANKRD42), mRNA.	1139	7.88	34			ANKRD42	0	1	1	0	1.03	238	232	9	8			ANKRD42	0	1	1	0	1.02	236	232	9	8			ANKRD42	0	1	1	0	-1.01	229	232	1	8			ANKRD42	0	1	1
ILMN_1779882	ANKRD43	5	134548	Homo sapiens ankyrin repeat domain 43 (ANKRD43), mRNA.	1140	7.86	0			ANKRD43	0	1	1	0	1.01	234	230	0	0			ANKRD43	0	1	1	0	1	231	230	0	0			ANKRD43	0	1	1	0	-1.03	224	230	0	0			ANKRD43	0	1	1
ILMN_1755049	ANKRD44	2	91526	Homo sapiens ankyrin repeat domain 44 (ANKRD44), mRNA.	1141	8.56	148			ANKRD44	0	0.376294	0.5599	-0.88475	-1.04	373	388	27	41			ANKRD44	0	0.377964	0.53669	-0.88165	-1.03	376	388	41	41			ANKRD44	0	0.122193	0.321031	-1.54564	-1.14	341	388	6	41			ANKRD44	0	0.878569	0.952046
ILMN_2059844	ANKRD44	2	91526	Homo sapiens ankyrin repeat domain 44 (ANKRD44), mRNA.	1142	10.36	156			ANKRD44	0	0.0040946	0.0245989	-2.87078	-1.41	1100	1547	30	41			ANKRD44	0	0.0150153	0.0505742	-2.43201	-1.26	1223	1547	42	41			ANKRD44	0	0.105033	0.297164	-1.62093	-1.61	958	1547	8	41			ANKRD44	0	0.734278	0.888241
ILMN_1733716	ANKRD45	1	339416	Homo sapiens ankyrin repeat domain 45 (ANKRD45), mRNA.	1143	7.88	2			ANKRD45	0	1	1	0	-1.05	227	237	0	1			ANKRD45	0	1	1	0	-1.01	235	237	0	1			ANKRD45	0	1	1	0	-1.01	234	237	0	1			ANKRD45	0	1	1
ILMN_1712298	ANKRD46	8	157567	Homo sapiens ankyrin repeat domain 46 (ANKRD46), mRNA.	1144	8.82	145			ANKRD46	0	0.001745	0.0134818	3.13051	1.3	505	387	28	37			ANKRD46	0	0.0006495	0.004538	3.41007	1.26	489	387	39	37			ANKRD46	0	0.0994698	0.289228	1.64743	1.21	469	387	8	37			ANKRD46	0	0.166955	0.454787
ILMN_1755588	ANKRD47	19	256949	Homo sapiens ankyrin repeat domain 47 (ANKRD47), mRNA.	1145	8.17	82			ANKRD47	0	1	1	0	1.01	295	291	22	22			ANKRD47	0	1	1	0	-1.03	283	291	17	22			ANKRD47	0	1	1	0	-1.06	276	291	4	22			ANKRD47	0	1	1
ILMN_1669259	ANKRD49	11	54851	Homo sapiens ankyrin repeat domain 49 (ANKRD49), mRNA.	1146	10.23	156			ANKRD49	0	0.0214072	0.0820765	-2.30073	-1.26	1138	1429	30	41			ANKRD49	0	0.0089679	0.0345835	-2.61328	-1.27	1126	1429	42	41			ANKRD49	0	0.015675	0.113729	-2.4164	-1.42	1006	1429	8	41			ANKRD49	0	0.165965	0.454137
ILMN_1728957	ANKRD5	20	63926	Homo sapiens ankyrin repeat domain 5 (ANKRD5), transcript variant 1, mRNA.	1147	7.91	35			ANKRD5	0	1	1	0	1.04	249	239	9	9			ANKRD5	0	1	1	0	1	240	239	9	9			ANKRD5	0	1	1	0	-1.04	230	239	1	9			ANKRD5	0	1	1
ILMN_1793466	ANKRD5	20	63926	Homo sapiens ankyrin repeat domain 5 (ANKRD5), transcript variant 1, mRNA.	1148	7.69	0			ANKRD5	0	1	1	0	-1.02	204	208	0	0			ANKRD5	0	1	1	0	-1.01	205	208	0	0			ANKRD5	0	1	1	0	-1.02	204	208	0	0			ANKRD5	0	1	1
ILMN_2367300	ANKRD5	20	63926	Homo sapiens ankyrin repeat domain 5 (ANKRD5), transcript variant 2, mRNA.	1149	7.75	0			ANKRD5	0	1	1	0	1.02	216	212	0	0			ANKRD5	0	1	1	0	1.03	218	212	0	0			ANKRD5	0	1	1	0	1.04	221	212	0	0			ANKRD5	0	1	1
ILMN_2226304	ANKRD50	4	57182	Homo sapiens ankyrin repeat domain 50 (ANKRD50), mRNA.	1150	8.59	141			ANKRD50	0	8.49e-05	0.0013999	3.93015	1.29	411	320	29	32			ANKRD50	0	1.2e-06	3.03e-05	4.86122	1.3	417	320	40	32			ANKRD50	0	0.0050198	0.0639338	2.80576	1.32	423	320	8	32			ANKRD50	0	0.0002847	0.012264
ILMN_1772660	ANKRD53	2	79998	Homo sapiens ankyrin repeat domain 53 (ANKRD53), mRNA.	1151	8.36	124			ANKRD53	0	0.0005504	0.0058701	-3.45496	-1.19	309	368	23	36			ANKRD53	0	0.0012001	0.0073554	-3.23886	-1.16	317	368	35	36			ANKRD53	0	0.0095231	0.0880901	-2.59268	-1.2	307	368	6	36			ANKRD53	0	0.0444784	0.230723
ILMN_1766309	ANKRD54	22	129138	Homo sapiens ankyrin repeat domain 54 (ANKRD54), mRNA.	1152	8.95	149			ANKRD54	0	0.529889	0.693129	-0.62818	-1.05	499	523	29	41			ANKRD54	0	0.20012	0.347118	-1.28121	-1.08	482	523	41	41			ANKRD54	0	0.266758	0.49096	-1.11056	-1.22	427	523	6	41			ANKRD54	0	0.995588	0.997568
ILMN_2341724	ANKRD55	5	79722	Homo sapiens ankyrin repeat domain 55 (ANKRD55), transcript variant 2, mRNA.	1153	8.71	142			ANKRD55	0	0.0358333	0.115658	-2.09881	-1.18	391	460	27	37			ANKRD55	0	0.0653039	0.153546	-1.84317	-1.14	404	460	39	37			ANKRD55	0	0.0929427	0.279815	-1.68007	-1.23	374	460	7	37			ANKRD55	0	0.919694	0.969649
ILMN_2072045	ANKRD56	4	345079	Homo sapiens ankyrin repeat domain 56 (ANKRD56), mRNA.	1154	7.71	0			ANKRD56	0	1	1	0	-1	211	211	0	0			ANKRD56	0	1	1	0	-1.02	207	211	0	0			ANKRD56	0	1	1	0	1.01	212	211	0	0			ANKRD56	0	1	1
ILMN_1724040	ANKRD57	2	65124	Homo sapiens ankyrin repeat domain 57 (ANKRD57), mRNA.	1155	9.29	155			ANKRD57	0	0.826823	0.903642	-0.21878	-1.02	629	641	30	41			ANKRD57	0	0.620536	0.744824	-0.49509	-1.04	618	641	42	41			ANKRD57	0	0.589777	0.761162	-0.53916	-1.08	596	641	8	41			ANKRD57	0	0.809054	0.921629
ILMN_1692849	ANKRD58	X	347454	PREDICTED: Homo sapiens ankyrin repeat domain 58 (ANKRD58), mRNA.	1156	7.85	2			ANKRD58	0	1	1	0	-1.03	228	235	1	0			ANKRD58	0	1	1	0	-1.04	226	235	0	0			ANKRD58	0	1	1	0	-1.03	227	235	0	0			ANKRD58	0	1	1
ILMN_1698159	ANKRD6	6	22881	Homo sapiens ankyrin repeat domain 6 (ANKRD6), mRNA.	1157	8.06	29			ANKRD6	0	1	1	0	-1.01	264	268	5	5			ANKRD6	0	1	1	0	1.01	270	268	11	5			ANKRD6	0	1	1	0	-1.01	266	268	1	5			ANKRD6	0	1	1
ILMN_2178587	ANKRD6	6	22881	Homo sapiens ankyrin repeat domain 6 (ANKRD6), mRNA.	1158	8.71	156			ANKRD6	0	0.269957	0.453192	-1.10316	-1.04	422	439	30	41			ANKRD6	0	0.0740521	0.168192	-1.78629	-1.06	415	439	42	41			ANKRD6	0	0.348654	0.571289	-0.9372	-1.07	411	439	8	41			ANKRD6	0	0.0167964	0.136182
ILMN_2354930	ANKRD7	7	56311	Homo sapiens ankyrin repeat domain 7 (ANKRD7), transcript variant 1, mRNA.	1159	8.05	16			ANKRD7	0	1	1	0	-1.01	262	265	1	6			ANKRD7	0	1	1	0	-1	265	265	5	6			ANKRD7	0	1	1	0	-1.03	257	265	0	6			ANKRD7	0	1	1
ILMN_1779951	ANKRD7	7	56311	Homo sapiens ankyrin repeat domain 7 (ANKRD7), transcript variant 1, mRNA.	1160	7.83	0			ANKRD7	0	1	1	0	-1.01	224	227	0	0			ANKRD7	0	1	1	0	-1.01	225	227	0	0			ANKRD7	0	1	1	0	1.02	232	227	0	0			ANKRD7	0	1	1
ILMN_1675937	ANKRD9	14	122416	Homo sapiens ankyrin repeat domain 9 (ANKRD9), mRNA.	1161	8.17	61			ANKRD9	0	1	1	0	1.05	289	276	13	9			ANKRD9	0	1	1	0	1.07	296	276	21	9			ANKRD9	0	1	1	0	1.1	303	276	5	9			ANKRD9	0	1	1
ILMN_2048607	ANKRD9	14	122416	Homo sapiens ankyrin repeat domain 9 (ANKRD9), mRNA.	1162	10.58	156			ANKRD9	0	0.121698	0.26802	1.54769	1.25	1608	1287	30	41			ANKRD9	0	0.0044638	0.0203048	2.84338	1.37	1766	1287	42	41			ANKRD9	0	0.0177701	0.120373	2.37037	1.84	2367	1287	8	41			ANKRD9	0	0.246333	0.548249
ILMN_1813669	ANKS1A	6	23294	Homo sapiens ankyrin repeat and sterile alpha motif domain containing 1A (ANKS1A), mRNA.	1163	9.85	156			ANKS1A	0	0.0983941	0.23237	1.65269	1.18	946	803	30	41			ANKS1A	0	0.0113538	0.0412411	2.53162	1.23	990	803	42	41			ANKS1A	0	0.253829	0.478261	1.1411	1.26	1010	803	8	41			ANKS1A	0	0.0752308	0.302544
ILMN_1758392	ANKS1B	12	56899	Homo sapiens ankyrin repeat and sterile alpha motif domain containing 1B (ANKS1B), transcript variant 2, mRNA.	1164	7.81	1			ANKS1B	0	1	1	0	1.01	224	223	0	0			ANKS1B	0	1	1	0	1.01	225	223	0	0			ANKS1B	0	1	1	0	-1.02	219	223	0	0			ANKS1B	0	1	1
ILMN_1696131	ANKS1B	12	56899	Homo sapiens ankyrin repeat and sterile alpha motif domain containing 1B (ANKS1B), transcript variant 1, mRNA.	1165	7.84	26			ANKS1B	0	1	1	0	1.03	235	227	7	8			ANKS1B	0	1	1	0	1.01	229	227	7	8			ANKS1B	0	1	1	0	1.01	228	227	1	8			ANKS1B	0	1	1
ILMN_2340974	ANKS1B	12	56899	Homo sapiens ankyrin repeat and sterile alpha motif domain containing 1B (ANKS1B), transcript variant 3, mRNA.	1166	8.12	55			ANKS1B	0	1	1	0	1.01	283	280	12	18			ANKS1B	0	1	1	0	-1.02	275	280	11	18			ANKS1B	0	1	1	0	-1.03	271	280	3	18			ANKS1B	0	1	1
ILMN_1751636	ANKS3	16	124401	Homo sapiens ankyrin repeat and sterile alpha motif domain containing 3 (ANKS3), mRNA.	1167	8.17	78			ANKS3	0	1	1	0	-1.08	279	300	14	27			ANKS3	0	1	1	0	-1.06	283	300	18	27			ANKS3	0	1	1	0	-1.1	272	300	1	27			ANKS3	0	1	1
ILMN_2199658	ANKS4B	16	257629	Homo sapiens ankyrin repeat and sterile alpha motif domain containing 4B (ANKS4B), mRNA.	1168	7.88	21			ANKS4B	0	1	1	0	-1	238	239	5	6			ANKS4B	0	1	1	0	-1.01	236	239	7	6			ANKS4B	0	1	1	0	-1.08	221	239	1	6			ANKS4B	0	1	1
ILMN_1735108	ANKS6		203286	Homo sapiens ankyrin repeat and sterile alpha motif domain containing 6 (ANKS6), mRNA.	1169	8.08	50			ANKS6	0	1	1	0	-1.06	268	283	9	19			ANKS6	0	1	1	0	-1.1	258	283	8	19			ANKS6	0	1	1	0	-1.14	249	283	1	19			ANKS6	0	1	1
ILMN_1677487	ANKZF1	2	55139	Homo sapiens ankyrin repeat and zinc finger domain containing 1 (ANKZF1), transcript variant 2, mRNA.	1170	9.49	155			ANKZF1	0	0.251825	0.433782	-1.14593	-1.09	699	760	30	41			ANKZF1	0	0.480165	0.629849	-0.70604	-1.05	727	760	41	41			ANKZF1	0	0.0644933	0.232476	-1.84875	-1.28	594	760	8	41			ANKZF1	0	0.971559	0.989023
ILMN_2273796	ANKZF1	2	55139	Homo sapiens ankyrin repeat and zinc finger domain containing 1 (ANKZF1), transcript variant 1, mRNA.	1171	8.19	75			ANKZF1	0	1	1	0	-1.02	289	296	14	24			ANKZF1	0	1	1	0	-1.01	293	296	19	24			ANKZF1	0	1	1	0	-1.04	285	296	3	24			ANKZF1	0	1	1
ILMN_2370692	ANKZF1	2	55139	Homo sapiens ankyrin repeat and zinc finger domain containing 1 (ANKZF1), transcript variant 1, mRNA.	1172	8.41	129			ANKZF1	0	0.0010509	0.0093488	3.27655	1.13	355	313	27	29			ANKZF1	0	3.15e-05	0.0004327	4.1623	1.14	356	313	38	29			ANKZF1	0	0.739397	0.860269	0.33265	1.02	319	313	6	29			ANKZF1	0	0.0034041	0.0557671
ILMN_1739645	ANLN	7	54443	Homo sapiens anillin, actin binding protein (ANLN), mRNA.	1173	7.91	12			ANLN	0	1	1	0	1.03	240	233	2	2			ANLN	0	1	1	0	1.06	246	233	4	2			ANLN	0	1	1	0	1.05	245	233	1	2			ANLN	0	1	1
ILMN_1767111	ANO10	3	55129	Homo sapiens anoctamin 10 (ANO10), mRNA.	1174	8.45	140			ANO10	0	0.0556993	0.158106	-1.91338	-1.09	335	365	26	40			ANO10	0	0.13011	0.255395	-1.51367	-1.06	342	365	36	40			ANO10	0	0.479904	0.680516	-0.70646	-1.07	342	365	6	40			ANO10	0	0.879657	0.95261
ILMN_2228215	ANO4	12	121601	Homo sapiens anoctamin 4 (ANO4), mRNA.	1175	7.9	2			ANO4	0	1	1	0	1.02	239	235	0	0			ANO4	0	1	1	0	1.03	241	235	1	0			ANO4	0	1	1	0	1.04	244	235	0	0			ANO4	0	1	1
ILMN_1690154	ANO5	11	203859	Homo sapiens anoctamin 5 (ANO5), mRNA.	1176	7.76	0			ANO5	0	1	1	0	1	218	218	0	0			ANO5	0	1	1	0	-1.01	217	218	0	0			ANO5	0	1	1	0	1	219	218	0	0			ANO5	0	1	1
ILMN_1674941	ANO6	12	196527	Homo sapiens anoctamin 6 (ANO6), mRNA.	1177	10.6	156			ANO6	0	0.0839458	0.208803	1.72824	1.25	1671	1339	30	41			ANO6	0	0.0343497	0.0944633	2.11594	1.24	1657	1339	42	41			ANO6	0	0.103229	0.295003	1.6294	1.43	1922	1339	8	41			ANO6	0	0.297082	0.597046
ILMN_1675423	ANO7	2	50636	Homo sapiens anoctamin 7 (ANO7), transcript variant NGEP-L, mRNA.	1178	7.73	0			ANO7	0	1	1	0	-1.02	210	215	0	0			ANO7	0	1	1	0	-1.03	209	215	0	0			ANO7	0	1	1	0	-1.02	211	215	0	0			ANO7	0	1	1
ILMN_1683824	ANO7	2	50636	Homo sapiens anoctamin 7 (ANO7), transcript variant NGEP-L, mRNA.	1179	8.34	113			ANO7	0	0.290893	0.475132	1.05616	1.05	334	318	24	27			ANO7	0	1	1	0	1.03	329	318	30	27			ANO7	0	1	1	0	-1.05	303	318	5	27			ANO7	0	0.498855	0.75379
ILMN_1732948	ANO7	2	50636	Homo sapiens anoctamin 7 (ANO7), transcript variant NGEP-S, mRNA.	1180	7.69	0			ANO7	0	1	1	0	-1.01	207	208	0	0			ANO7	0	1	1	0	-1.02	205	208	0	0			ANO7	0	1	1	0	1.01	211	208	0	0			ANO7	0	1	1
ILMN_1709124	ANO8	19	57719	Homo sapiens anoctamin 8 (ANO8), mRNA.	1181	8.51	141			ANO8	0	0.0838166	0.208587	-1.72896	-1.1	356	391	25	39			ANO8	0	0.04096	0.107763	-2.04394	-1.09	358	391	38	39			ANO8	0	0.348878	0.571472	-0.93677	-1.08	361	391	7	39			ANO8	0	0.087741	0.327184
ILMN_1762629	ANO9	11	338440	Homo sapiens anoctamin 9 (ANO9), mRNA.	1182	8.21	94			ANO9	0	1	1	0	-1.07	284	304	15	29			ANO9	0	1	1	0	-1.04	294	304	24	29			ANO9	0	1	1	0	-1.05	289	304	5	29			ANO9	0	1	1
ILMN_1769259	ANO9	11	338440	Homo sapiens anoctamin 9 (ANO9), mRNA.	1183	8.77	154			ANO9	0	0.0011431	0.0099318	-3.25271	-1.21	405	491	30	41			ANO9	0	0.0040682	0.0189355	-2.87283	-1.17	421	491	41	41			ANO9	0	0.0060529	0.069935	-2.7449	-1.31	375	491	8	41			ANO9	0	0.0370534	0.210871
ILMN_1798679	ANO9	11	338440	Homo sapiens anoctamin 9 (ANO9), mRNA.	1184	8.4	116			ANO9	0	1.43e-05	0.0003493	-4.33928	-1.26	310	392	19	40			ANO9	0	0.0009043	0.0058757	-3.31871	-1.18	331	392	30	40			ANO9	0	0.0003667	0.0152948	-3.56298	-1.44	272	392	3	40			ANO9	0	0.0057059	0.0751555
ILMN_1807945	ANP32A	15	8125	Homo sapiens acidic (leucine-rich) nuclear phosphoprotein 32 family, member A (ANP32A), mRNA.	1185	10.66	156			ANP32A	0	0.183945	0.35272	1.32871	1.14	1610	1409	30	41			ANP32A	0	0.0179241	0.0577091	2.36718	1.25	1764	1409	42	41			ANP32A	0	0.336143	0.558742	0.96181	1.17	1651	1409	8	41			ANP32A	0	0.188143	0.480316
ILMN_1684293	ANP32B	9	10541	Homo sapiens acidic (leucine-rich) nuclear phosphoprotein 32 family, member B (ANP32B), mRNA.	1186	14.52	156			ANP32B	0	0.0682744	0.181556	-1.82319	-1.24	22462	27910	30	41			ANP32B	0	0.0269605	0.0785752	-2.21209	-1.27	21990	27910	42	41			ANP32B	0	0.147225	0.354382	-1.4494	-1.28	21863	27910	8	41			ANP32B	0	0.165446	0.4537
ILMN_2151412	ANP32C	4	23520	Homo sapiens acidic (leucine-rich) nuclear phosphoprotein 32 family, member C (ANP32C), mRNA.	1187	7.77	1			ANP32C	0	1	1	0	1.02	221	217	0	0			ANP32C	0	1	1	0	1.01	218	217	1	0			ANP32C	0	1	1	0	1	217	217	0	0			ANP32C	0	1	1
ILMN_1655868	ANP32C	4	23520	Homo sapiens acidic (leucine-rich) nuclear phosphoprotein 32 family, member C (ANP32C), mRNA.	1188	10.18	156			ANP32C	0	0.904659	0.948386	0.11978	1.01	1160	1146	30	41			ANP32C	0	0.720722	0.820677	0.35749	1.03	1184	1146	42	41			ANP32C	0	0.661149	0.809981	-0.43833	-1.07	1074	1146	8	41			ANP32C	0	0.634781	0.835599
ILMN_1728191	ANP32D	12	23519	Homo sapiens acidic (leucine-rich) nuclear phosphoprotein 32 family, member D (ANP32D), mRNA.	1189	7.7	0			ANP32D	0	1	1	0	-1	207	208	0	0			ANP32D	0	1	1	0	-1.01	206	208	0	0			ANP32D	0	1	1	0	1.03	213	208	0	0			ANP32D	0	1	1
ILMN_1684923	ANP32E	1	81611	Homo sapiens acidic (leucine-rich) nuclear phosphoprotein 32 family, member E (ANP32E), mRNA.	1190	7.92	14			ANP32E	0	1	1	0	-1.04	239	247	3	4			ANP32E	0	1	1	0	-1.03	240	247	3	4			ANP32E	0	1	1	0	1.01	249	247	1	4			ANP32E	0	1	1
ILMN_1763837	ANPEP	15	290	Homo sapiens alanyl (membrane) aminopeptidase (aminopeptidase N, aminopeptidase M, microsomal aminopeptidase, CD13, p150) (ANPEP), mRNA.	1191	10.16	156			ANPEP	0	0.363339	0.548033	-0.90902	-1.12	989	1111	30	41			ANPEP	0	0.663544	0.778477	0.43503	1.05	1169	1111	42	41			ANPEP	0	0.139857	0.344278	1.47632	1.37	1522	1111	8	41			ANPEP	0	0.478978	0.738893
ILMN_1887731	ANRIL	9	100048912	Homo sapiens antisense noncoding RNA in the INK4 locus (ANRIL) on chromosome 9.	1192	7.91	1			ANRIL	0	1	1	0	-1.01	239	241	0	0			ANRIL	0	1	1	0	-1.01	240	241	1	0			ANRIL	0	1	1	0	1.04	252	241	0	0			ANRIL	0	1	1
ILMN_1670379	ANTXR1	2	84168	Homo sapiens anthrax toxin receptor 1 (ANTXR1), transcript variant 1, mRNA.	1193	8.14	71			ANTXR1	0	1	1	0	-1.01	281	283	16	19			ANTXR1	0	1	1	0	-1.02	279	283	17	19			ANTXR1	0	1	1	0	-1.02	277	283	3	19			ANTXR1	0	1	1
ILMN_1811877	ANTXR1	2	84168	Homo sapiens anthrax toxin receptor 1 (ANTXR1), transcript variant 3, mRNA.	1194	8.86	154			ANTXR1	0	0.161279	0.323582	-1.40078	-1.08	439	472	30	41			ANTXR1	0	0.757686	0.845041	-0.30852	-1.02	465	472	41	41			ANTXR1	0	0.449133	0.65546	-0.75686	-1.08	438	472	8	41			ANTXR1	0	0.469537	0.732322
ILMN_2387995	ANTXR1	2	84168	Homo sapiens anthrax toxin receptor 1 (ANTXR1), transcript variant 2, mRNA.	1195	8	10			ANTXR1	0	1	1	0	-1.02	256	261	1	5			ANTXR1	0	1	1	0	-1.04	251	261	1	5			ANTXR1	0	1	1	0	-1.04	252	261	1	5			ANTXR1	0	1	1
ILMN_1780894	ANTXR1	2	84168	Homo sapiens anthrax toxin receptor 1 (ANTXR1), transcript variant 1, mRNA.	1196	7.84	0			ANTXR1	0	1	1	0	-1	230	230	0	0			ANTXR1	0	1	1	0	-1.02	226	230	0	0			ANTXR1	0	1	1	0	1	231	230	0	0			ANTXR1	0	1	1
ILMN_1812926	ANTXR2	4	118429	Homo sapiens anthrax toxin receptor 2 (ANTXR2), mRNA.	1197	10.52	156			ANTXR2	0	0.243913	0.42364	1.16526	1.15	1472	1282	30	41			ANTXR2	0	0.0339681	0.093605	2.12045	1.25	1599	1282	42	41			ANTXR2	0	0.190374	0.407102	1.30947	1.28	1644	1282	8	41			ANTXR2	0	0.0932131	0.338409
ILMN_1668044	ANTXRL	10	195977	Homo sapiens anthrax toxin receptor-like (ANTXRL), non-coding RNA.	1198	7.72	0			ANTXRL	0	1	1	0	1.01	212	211	0	0			ANTXRL	0	1	1	0	1.01	212	211	0	0			ANTXRL	0	1	1	0	1.02	216	211	0	0			ANTXRL	0	1	1
ILMN_1668566	ANUBL1	10	93550	Homo sapiens AN1, ubiquitin-like, homolog (Xenopus laevis) (ANUBL1), mRNA.	1199	8.18	71			ANUBL1	0	1	1	0	1.08	297	276	17	11			ANUBL1	0	1	1	0	1.09	302	276	27	11			ANUBL1	0	1	1	0	-1.04	266	276	1	11			ANUBL1	0	1	1
ILMN_2184184	ANXA1	9	301	Homo sapiens annexin A1 (ANXA1), mRNA.	1200	14.28	156			ANXA1	0	0.334594	0.518521	-0.9649	-1.14	18662	21360	30	41			ANXA1	0	0.409443	0.565828	-0.82487	-1.11	19290	21360	42	41			ANXA1	0	0.515265	0.708287	0.65066	1.15	24494	21360	8	41			ANXA1	0	0.791037	0.914539
ILMN_1699421	ANXA10	4	11199	Homo sapiens annexin A10 (ANXA10), mRNA.	1201	7.76	0			ANXA10	0	1	1	0	-1.01	216	217	0	0			ANXA10	0	1	1	0	-1.01	214	217	0	0			ANXA10	0	1	1	0	1.01	220	217	0	0			ANXA10	0	1	1
ILMN_2380494	ANXA11	10	311	Homo sapiens annexin A11 (ANXA11), transcript variant a, mRNA.	1202	10.7	156			ANXA11	0	0.037855	0.120405	-2.07642	-1.22	1535	1877	30	41			ANXA11	0	0.0903955	0.195343	-1.69332	-1.16	1622	1877	42	41			ANXA11	0	0.119021	0.316941	-1.55889	-1.24	1514	1877	8	41			ANXA11	0	0.306047	0.605409
ILMN_1685170	ANXA11	10	311	Homo sapiens annexin A11 (ANXA11), transcript variant a, mRNA.	1203	11.29	156			ANXA11	0	0.0028612	0.0191824	-2.98227	-1.38	2237	3081	30	41			ANXA11	0	0.0008362	0.0055178	-3.34051	-1.37	2246	3081	42	41			ANXA11	0	0.0732652	0.248145	-1.79118	-1.46	2107	3081	8	41			ANXA11	0	0.27244	0.573196
ILMN_1807003	ANXA11	10	311	Homo sapiens annexin A11 (ANXA11), transcript variant c, mRNA.	1204	8.43	125			ANXA11	0	0.0003093	0.0038193	-3.60742	-1.19	322	383	23	38			ANXA11	0	0.0007615	0.0051434	-3.36644	-1.17	326	383	32	38			ANXA11	0	0.266701	0.490913	-1.11069	-1.14	335	383	6	38			ANXA11	0	0.257245	0.55872
ILMN_2412490	ANXA13	8	312	Homo sapiens annexin A13 (ANXA13), transcript variant 1, mRNA.	1205	7.81	0			ANXA13	0	1	1	0	1.01	224	223	0	0			ANXA13	0	1	1	0	-1.01	221	223	0	0			ANXA13	0	1	1	0	-1.02	219	223	0	0			ANXA13	0	1	1
ILMN_1737612	ANXA13	8	312	Homo sapiens annexin A13 (ANXA13), transcript variant 2, mRNA.	1206	7.78	0			ANXA13	0	1	1	0	1.03	222	216	0	0			ANXA13	0	1	1	0	1.02	221	216	0	0			ANXA13	0	1	1	0	1.06	229	216	0	0			ANXA13	0	1	1
ILMN_1799243	ANXA13	8	312	Homo sapiens annexin A13 (ANXA13), transcript variant 1, mRNA.	1207	7.82	0			ANXA13	0	1	1	0	-1	224	225	0	0			ANXA13	0	1	1	0	1.01	226	225	0	0			ANXA13	0	1	1	0	-1.02	220	225	0	0			ANXA13	0	1	1
ILMN_1711899	ANXA2	15	302	Homo sapiens annexin A2 (ANXA2), transcript variant 2, mRNA.	1208	10.8	156			ANXA2	0	0.0672451	0.179978	1.83003	1.26	1838	1456	30	41			ANXA2	0	0.0017776	0.0099902	3.12507	1.44	2098	1456	42	41			ANXA2	0	0.479955	0.680524	0.70638	1.18	1721	1456	8	41			ANXA2	0	0.0582775	0.265107
ILMN_1755937	ANXA2	15	302	Homo sapiens annexin A2 (ANXA2), transcript variant 2, mRNA.	1209	9.05	156			ANXA2	0	0.0249002	0.0902739	2.24295	1.17	538	461	30	41			ANXA2	0	0.0005909	0.0042039	3.43577	1.25	576	461	42	41			ANXA2	0	0.131637	0.333371	1.50768	1.22	563	461	8	41			ANXA2	0	0.007612	0.0888121
ILMN_2409167	ANXA2	15	302	Homo sapiens annexin A2 (ANXA2), transcript variant 1, mRNA.	1210	13.93	156			ANXA2	0	0.416496	0.59694	0.81251	1.11	15396	13840	30	41			ANXA2	0	0.100961	0.212564	1.64021	1.23	16992	13840	42	41			ANXA2	0	0.268986	0.493398	1.1054	1.24	17150	13840	8	41			ANXA2	0	0.0883709	0.328884
ILMN_1698100	ANXA2P1	4	303	Homo sapiens annexin A2 pseudogene 1 (ANXA2P1) on chromosome 4.	1211	12.88	156			ANXA2P1	0	0.394966	0.577503	0.85065	1.13	7397	6570	30	41			ANXA2P1	0	0.0530496	0.130902	1.93452	1.28	8412	6570	42	41			ANXA2P1	0	0.316585	0.540673	1.0015	1.23	8097	6570	8	41			ANXA2P1	0	0.114673	0.377773
ILMN_2041101	ANXA2P1	4	303	Homo sapiens annexin A2 pseudogene 1 (ANXA2P1) on chromosome 4.	1212	14.39	156			ANXA2P1	0	0.679751	0.802979	0.4128	1.06	20864	19675	30	41			ANXA2P1	0	0.231257	0.385298	1.19713	1.17	22983	19675	42	41			ANXA2P1	0	0.677255	0.821366	0.41621	1.09	21383	19675	8	41			ANXA2P1	0	0.196976	0.491011
ILMN_1798372	ANXA2P3	10	305	Homo sapiens annexin A2 pseudogene 3 (ANXA2P3), non-coding RNA.	1213	9.62	155			ANXA2P3	0	0.443806	0.621162	0.76578	1.08	752	698	30	41			ANXA2P3	0	0.0289036	0.0828853	2.1848	1.22	853	698	41	41			ANXA2P3	0	0.228215	0.450166	1.20497	1.21	847	698	8	41			ANXA2P3	0	0.0418798	0.224085
ILMN_1694548	ANXA3	4	306	Homo sapiens annexin A3 (ANXA3), mRNA.	1214	8.88	123			ANXA3	0	0.0155784	0.0657152	2.41864	1.37	498	364	26	25			ANXA3	0	0.0035126	0.0168634	2.9189	1.44	524	364	36	25			ANXA3	0	0.0617614	0.22734	1.868	1.62	592	364	8	25			ANXA3	0	1	1
ILMN_1711408	ANXA4	2	307	Homo sapiens annexin A4 (ANXA4), mRNA.	1215	9.71	156			ANXA4	0	0.194376	0.366478	1.29774	1.14	843	737	30	41			ANXA4	0	0.0205815	0.0642278	2.31557	1.24	914	737	42	41			ANXA4	0	0.399912	0.616417	0.84178	1.13	836	737	8	41			ANXA4	0	0.0791949	0.311202
ILMN_1741003	ANXA5	4	308	Homo sapiens annexin A5 (ANXA5), mRNA.	1216	11.9	156			ANXA5	0	0.315114	0.499856	-1.00455	-1.12	3475	3897	30	41			ANXA5	0	0.979019	0.98681	0.0263	1	3909	3897	42	41			ANXA5	0	0.409121	0.623146	0.82544	1.12	4371	3897	8	41			ANXA5	0	0.368746	0.657369
ILMN_2326591	ANXA6	5	309	Homo sapiens annexin A6 (ANXA6), transcript variant 2, mRNA.	1217	8.8	154			ANXA6	0	0.974147	0.987911	-0.03241	-1	458	459	30	41			ANXA6	0	0.387071	0.545595	-0.86494	-1.05	438	459	41	41			ANXA6	0	0.253143	0.477497	-1.14275	-1.1	416	459	8	41			ANXA6	0	0.759699	0.900126
ILMN_1678612	ANXA6	5	309	Homo sapiens annexin A6 (ANXA6), transcript variant 1, mRNA.	1218	9.53	156			ANXA6	0	0.529424	0.692887	-0.62889	-1.05	759	795	30	41			ANXA6	0	0.122635	0.244182	-1.54381	-1.11	715	795	42	41			ANXA6	0	0.137654	0.341381	-1.48458	-1.18	673	795	8	41			ANXA6	0	0.663596	0.852454
ILMN_1662322	ANXA7	10	310	Homo sapiens annexin A7 (ANXA7), transcript variant 2, mRNA.	1219	7.91	15			ANXA7	0	1	1	0	-1.11	234	261	2	11			ANXA7	0	1	1	0	-1.14	230	261	0	11			ANXA7	0	1	1	0	-1.13	232	261	0	11			ANXA7	0	1	1
ILMN_1703791	ANXA7	10	310	Homo sapiens annexin A7 (ANXA7), transcript variant 2, mRNA.	1220	11.72	156			ANXA7	0	0.432417	0.610919	-0.78506	-1.1	3333	3663	30	41			ANXA7	0	0.371692	0.530835	-0.89331	-1.1	3335	3663	42	41			ANXA7	0	0.383933	0.602216	-0.87067	-1.16	3160	3663	8	41			ANXA7	0	0.614693	0.82364
ILMN_1778087	ANXA8	10	244	Homo sapiens annexin A8 (ANXA8), mRNA.	1221	8.06	30			ANXA8	0	1	1	0	-1.01	260	262	4	3			ANXA8	0	1	1	0	1.04	274	262	12	3			ANXA8	0	1	1	0	1	263	262	0	3			ANXA8	0	1	1
ILMN_2095610	ANXA8	10	653145	Homo sapiens annexin A8 (ANXA8), mRNA. XM_931361 XM_931369 XM_931374 XM_931375 XM_931378 XM_931383 XM_931388 XM_931391 XM_931399 XM_931404 XM_931411	1222	7.93	3			ANXA8	0	1	1	0	-1	242	243	1	1			ANXA8	0	1	1	0	1.01	245	243	1	1			ANXA8	0	1	1	0	1.04	253	243	0	1			ANXA8	0	1	1
ILMN_2186983	ANXA8L2	10	244	Homo sapiens annexin A8-like 2 (ANXA8L2), mRNA.	1223	8.25	105			ANXA8L2	0	1	1	0	-1.01	304	308	19	32			ANXA8L2	0	1	1	0	-1.02	301	308	27	32			ANXA8L2	0	1	1	0	-1.01	306	308	7	32			ANXA8L2	0	1	1
ILMN_2217601	ANXA9	1	8416	Homo sapiens annexin A9 (ANXA9), mRNA.	1224	7.83	1			ANXA9	0	1	1	0	1.02	230	225	1	0			ANXA9	0	1	1	0	1	225	225	0	0			ANXA9	0	1	1	0	-1.01	224	225	0	0			ANXA9	0	1	1
ILMN_1709820	AOAH	7	313	Homo sapiens acyloxyacyl hydrolase (neutrophil) (AOAH), mRNA.	1225	11.4	156			AOAH	0	0.873262	0.930907	-0.15952	-1.02	2635	2687	30	41			AOAH	0	0.890055	0.933452	-0.13823	-1.02	2647	2687	42	41			AOAH	0	0.912896	0.955395	-0.10939	-1.02	2637	2687	8	41			AOAH	0	0.200273	0.495553
ILMN_1799863	AOC2	17	314	Homo sapiens amine oxidase, copper containing 2 (retina-specific) (AOC2), transcript variant 2, mRNA.	1226	8.17	87			AOC2	0	1	1	0	-1.04	279	291	13	23			AOC2	0	1	1	0	-1.01	288	291	22	23			AOC2	0	1	1	0	-1.02	284	291	4	23			AOC2	0	1	1
ILMN_1741431	AOC2	17	314	Homo sapiens amine oxidase, copper containing 2 (retina-specific) (AOC2), transcript variant 1, mRNA.	1227	7.82	0			AOC2	0	1	1	0	1.01	228	225	0	0			AOC2	0	1	1	0	1	225	225	0	0			AOC2	0	1	1	0	-1	224	225	0	0			AOC2	0	1	1
ILMN_2405185	AOC2	17	314	Homo sapiens amine oxidase, copper containing 2 (retina-specific) (AOC2), transcript variant 1, mRNA.	1228	7.91	2			AOC2	0	1	1	0	-1.03	233	240	0	1			AOC2	0	1	1	0	1.01	242	240	0	1			AOC2	0	1	1	0	1.05	252	240	0	1			AOC2	0	1	1
ILMN_1782086	AOC3	17	8639	Homo sapiens amine oxidase, copper containing 3 (vascular adhesion protein 1) (AOC3), mRNA.	1229	7.84	3			AOC3	0	1	1	0	-1.04	226	235	0	1			AOC3	0	1	1	0	-1.04	226	235	1	1			AOC3	0	1	1	0	-1.03	227	235	0	1			AOC3	0	1	1
ILMN_1781537	AOF1	6	221656	Homo sapiens amine oxidase (flavin containing) domain 1 (AOF1), mRNA.	1230	8.28	109			AOF1	0	0.0151222	0.0643387	2.42944	1.08	311	287	24	17			AOF1	0	1	1	0	1.11	317	287	32	17			AOF1	0	1	1	0	1.07	306	287	5	17			AOF1	0	0.0001627	0.0086649
ILMN_1813840	AOF2	1	23028	Homo sapiens amine oxidase (flavin containing) domain 2 (AOF2), transcript variant 2, mRNA.	1231	10.64	156			AOF2	0	0.363982	0.548613	-0.9078	-1.09	1559	1702	30	41			AOF2	0	0.343857	0.504801	-0.94657	-1.08	1569	1702	42	41			AOF2	0	0.295191	0.520511	-1.0468	-1.22	1397	1702	8	41			AOF2	0	0.692729	0.866184
ILMN_1767113	AOX1	2	316	Homo sapiens aldehyde oxidase 1 (AOX1), mRNA.	1232	7.72	0			AOX1	0	1	1	0	1.02	214	211	0	0			AOX1	0	1	1	0	-1.01	209	211	0	0			AOX1	0	1	1	0	1	212	211	0	0			AOX1	0	1	1
ILMN_1789676	AOX2P	2	344454	Homo sapiens aldehyde oxidase 2 pseudogene (AOX2P), non-coding RNA.	1233	7.94	2			AOX2P	0	1	1	0	-1.02	243	247	0	1			AOX2P	0	1	1	0	-1.02	243	247	0	1			AOX2P	0	1	1	0	1	247	247	0	1			AOX2P	0	1	1
ILMN_2387505	AP1B1	22	162	Homo sapiens adaptor-related protein complex 1, beta 1 subunit (AP1B1), transcript variant 2, mRNA.	1234	8.17	74			AP1B1	0	1	1	0	1.03	290	281	13	16			AP1B1	0	1	1	0	1.04	294	281	22	16			AP1B1	0	1	1	0	-1.02	276	281	4	16			AP1B1	0	1	1
ILMN_1781983	AP1B1	22	162	Homo sapiens adaptor-related protein complex 1, beta 1 subunit (AP1B1), transcript variant 2, mRNA.	1235	10.25	156			AP1B1	0	0.108015	0.247079	1.60718	1.2	1288	1076	30	41			AP1B1	0	0.0569504	0.137977	1.90369	1.2	1287	1076	42	41			AP1B1	0	0.521581	0.712491	0.64091	1.12	1209	1076	8	41			AP1B1	0	0.108318	0.366089
ILMN_2399627	AP1G1	16	164	Homo sapiens adaptor-related protein complex 1, gamma 1 subunit (AP1G1), transcript variant 2, mRNA.	1236	9.12	156			AP1G1	0	0.381985	0.565423	-0.87424	-1.06	535	570	30	41			AP1G1	0	0.805701	0.877462	-0.24598	-1.02	561	570	42	41			AP1G1	0	0.432941	0.642425	-0.78417	-1.1	518	570	8	41			AP1G1	0	0.982117	0.993218
ILMN_2399622	AP1G1	16	164	Homo sapiens adaptor-related protein complex 1, gamma 1 subunit (AP1G1), transcript variant 2, mRNA.	1237	9.28	155			AP1G1	0	0.295264	0.479687	-1.04664	-1.09	598	653	30	41			AP1G1	0	0.530712	0.672006	-0.62692	-1.05	624	653	42	41			AP1G1	0	0.529937	0.718519	-0.6281	-1.1	596	653	8	41			AP1G1	0	0.59525	0.812637
ILMN_2276598	AP1G2	14	8906	Homo sapiens adaptor-related protein complex 1, gamma 2 subunit (AP1G2), transcript variant 2, mRNA.	1238	7.77	10			AP1G2	0	1	1	0	1.05	225	215	6	1			AP1G2	0	1	1	0	1	215	215	1	1			AP1G2	0	1	1	0	1.02	220	215	0	1			AP1G2	0	1	1
ILMN_1754179	AP1G2	14	8906	Homo sapiens adaptor-related protein complex 1, gamma 2 subunit (AP1G2), mRNA.	1239	10.8	156			AP1G2	0	0.130274	0.280749	-1.51302	-1.15	1690	1948	30	41			AP1G2	0	0.268781	0.428961	-1.10588	-1.1	1777	1948	42	41			AP1G2	0	0.0577748	0.2198	-1.8974	-1.36	1432	1948	8	41			AP1G2	0	0.741945	0.891667
ILMN_1805247	AP1GBP1	17	11276	Homo sapiens AP1 gamma subunit binding protein 1 (AP1GBP1), transcript variant 1, mRNA.	1240	8.41	142			AP1GBP1	0	0.0083538	0.0414397	2.63743	1.07	356	332	29	33			AP1GBP1	0	0.117149	0.236243	1.56685	1.04	344	332	42	33			AP1GBP1	0	0.320996	0.544863	-0.99241	-1.03	322	332	8	33			AP1GBP1	0	0.188672	0.480855
ILMN_2415467	AP1GBP1	17	11276	Homo sapiens AP1 gamma subunit binding protein 1 (AP1GBP1), transcript variant 1, mRNA.	1241	8.91	152			AP1GBP1	0	0.932043	0.964234	0.08527	1.01	486	483	28	41			AP1GBP1	0	0.8097	0.879748	0.24081	1.02	491	483	41	41			AP1GBP1	0	0.207765	0.426821	-1.25974	-1.13	426	483	8	41			AP1GBP1	0	0.805546	0.920685
ILMN_1754738	AP1M1	19	8907	Homo sapiens adaptor-related protein complex 1, mu 1 subunit (AP1M1), mRNA.	1242	12.37	156			AP1M1	0	0.727605	0.835913	-0.34831	-1.04	5101	5313	30	41			AP1M1	0	0.862423	0.914962	0.17329	1.02	5409	5313	42	41			AP1M1	0	0.87399	0.935004	-0.15859	-1.02	5187	5313	8	41			AP1M1	0	0.535243	0.777838
ILMN_1705861	AP1M2	19	10053	Homo sapiens adaptor-related protein complex 1, mu 2 subunit (AP1M2), mRNA.	1243	7.94	10			AP1M2	0	1	1	0	-1	246	246	2	2			AP1M2	0	1	1	0	-1.01	244	246	1	2			AP1M2	0	1	1	0	-1.05	234	246	0	2			AP1M2	0	1	1
ILMN_1751345	AP1S1	7	1174	Homo sapiens adaptor-related protein complex 1, sigma 1 subunit (AP1S1), transcript variant 2, mRNA.	1244	8.99	156			AP1S1	0	0.339173	0.523216	0.9558	1.06	517	486	30	41			AP1S1	0	0.102312	0.214434	1.63375	1.1	533	486	42	41			AP1S1	0	0.869088	0.932497	0.16482	1.02	494	486	8	41			AP1S1	0	0.397022	0.680346
ILMN_1712806	AP1S1	7	1174	Homo sapiens adaptor-related protein complex 1, sigma 1 subunit (AP1S1), transcript variant 2, mRNA.	1245	8.96	152			AP1S1	0	0.885804	0.938486	0.14362	1.01	484	479	30	39			AP1S1	0	0.247471	0.404535	1.15651	1.07	513	479	41	39			AP1S1	0	0.741348	0.861362	0.33007	1.04	496	479	8	39			AP1S1	0	0.184894	0.476121
ILMN_2316173	AP1S1	7	1174	Homo sapiens adaptor-related protein complex 1, sigma 1 subunit (AP1S1), transcript variant 1, mRNA.	1246	9.37	156			AP1S1	0	0.5652	0.721531	0.57513	1.05	664	633	30	41			AP1S1	0	0.242531	0.399012	1.16868	1.09	692	633	42	41			AP1S1	0	0.717062	0.847422	0.36239	1.06	668	633	8	41			AP1S1	0	0.363236	0.653556
ILMN_1766411	AP1S2	X	8905	Homo sapiens adaptor-related protein complex 1, sigma 2 subunit (AP1S2), mRNA.	1247	13.4	156			AP1S2	0	0.572705	0.727238	0.56407	1.08	10714	9888	30	41			AP1S2	0	0.407809	0.564571	0.82776	1.1	10912	9888	42	41			AP1S2	0	0.336922	0.559368	0.96027	1.2	11868	9888	8	41			AP1S2	0	0.0755548	0.303282
ILMN_2120273	AP1S2	X	8905	Homo sapiens adaptor-related protein complex 1, sigma 2 subunit (AP1S2), mRNA.	1248	13.98	156			AP1S2	0	0.505776	0.674656	0.66543	1.09	16214	14866	30	41			AP1S2	0	0.397943	0.555269	0.8453	1.1	16340	14866	42	41			AP1S2	0	0.450548	0.656399	0.7545	1.15	17023	14866	8	41			AP1S2	0	0.0770025	0.306571
ILMN_1768610	AP1S3	2	130340	Homo sapiens adaptor-related protein complex 1, sigma 3 subunit (AP1S3), mRNA.	1249	7.75	0			AP1S3	0	1	1	0	-1.01	212	214	0	0			AP1S3	0	1	1	0	1.01	216	214	0	0			AP1S3	0	1	1	0	-1	213	214	0	0			AP1S3	0	1	1
ILMN_1815306	AP2A1	19	160	Homo sapiens adaptor-related protein complex 2, alpha 1 subunit (AP2A1), transcript variant 2, mRNA.	1250	8.64	153			AP2A1	0	0.159273	0.321337	1.40752	1.07	401	374	30	41			AP2A1	0	0.0441848	0.114279	2.01233	1.09	407	374	40	41			AP2A1	0	0.108714	0.302379	1.604	1.18	443	374	8	41			AP2A1	0	0.0132895	0.120836
ILMN_2359211	AP2A1	19	160	Homo sapiens adaptor-related protein complex 2, alpha 1 subunit (AP2A1), transcript variant 2, mRNA.	1251	8.75	151			AP2A1	0	0.458319	0.633536	0.74162	1.05	416	398	30	38			AP2A1	0	0.0437587	0.113474	2.01639	1.12	447	398	41	38			AP2A1	0	0.142894	0.348728	1.4651	1.15	459	398	8	38			AP2A1	0	0.0188135	0.145365
ILMN_1673108	AP2A1	19	160	Homo sapiens adaptor-related protein complex 2, alpha 1 subunit (AP2A1), transcript variant 1, mRNA.	1252	8.15	71			AP2A1	0	1	1	0	-1.02	278	283	13	20			AP2A1	0	1	1	0	-1.01	281	283	16	20			AP2A1	0	1	1	0	1.02	287	283	3	20			AP2A1	0	1	1
ILMN_1803779	AP2A2	11	161	Homo sapiens adaptor-related protein complex 2, alpha 2 subunit (AP2A2), mRNA.	1253	8.67	153			AP2A2	0	0.051457	0.149316	-1.94765	-1.1	386	424	30	41			AP2A2	0	0.455802	0.607791	-0.74578	-1.04	409	424	41	41			AP2A2	0	0.0114282	0.0964468	-2.52932	-1.18	360	424	8	41			AP2A2	0	0.951729	0.981992
ILMN_1681998	AP2B1	17	163	Homo sapiens adaptor-related protein complex 2, beta 1 subunit (AP2B1), transcript variant 2, mRNA.	1254	9.05	155			AP2B1	0	0.109824	0.249833	-1.59898	-1.1	510	560	30	41			AP2B1	0	0.241078	0.397239	-1.1723	-1.06	527	560	41	41			AP2B1	0	0.156434	0.36652	-1.41717	-1.1	507	560	8	41			AP2B1	0	0.272236	0.573166
ILMN_2331735	AP2B1	17	163	Homo sapiens adaptor-related protein complex 2, beta 1 subunit (AP2B1), transcript variant 2, mRNA.	1255	9.38	156			AP2B1	0	0.552054	0.711288	-0.59469	-1.04	662	691	30	41			AP2B1	0	0.523415	0.666467	-0.63809	-1.04	663	691	42	41			AP2B1	0	0.375764	0.593844	-0.88573	-1.09	636	691	8	41			AP2B1	0	0.980472	0.992483
ILMN_1699598	AP2M1	3	1173	Homo sapiens adaptor-related protein complex 2, mu 1 subunit (AP2M1), transcript variant 1, mRNA.	1256	10.82	156			AP2M1	0	0.80904	0.892016	-0.24166	-1.02	1798	1842	30	41			AP2M1	0	0.686842	0.796105	-0.40314	-1.03	1785	1842	42	41			AP2M1	0	0.980909	0.989962	-0.02393	-1	1837	1842	8	41			AP2M1	0	0.904119	0.963438
ILMN_2402798	AP2M1	3	1173	Homo sapiens adaptor-related protein complex 2, mu 1 subunit (AP2M1), transcript variant 1, mRNA.	1257	11.16	156			AP2M1	0	0.514494	0.681268	-0.65186	-1.07	2255	2411	30	41			AP2M1	0	0.305049	0.467317	-1.02567	-1.09	2207	2411	42	41			AP2M1	0	0.963064	0.981398	0.04631	1.01	2426	2411	8	41			AP2M1	0	0.788763	0.913238
ILMN_1662426	AP2S1	19	1175	Homo sapiens adaptor-related protein complex 2, sigma 1 subunit (AP2S1), transcript variant AP17, mRNA.	1258	12.65	156			AP2S1	0	0.853843	0.918444	0.18422	1.02	6414	6265	30	41			AP2S1	0	0.773972	0.856373	0.28718	1.03	6457	6265	42	41			AP2S1	0	0.784912	0.887526	0.27292	1.05	6603	6265	8	41			AP2S1	0	0.296736	0.596827
ILMN_1809957	AP2S1	19	1175	Homo sapiens adaptor-related protein complex 2, sigma 1 subunit (AP2S1), transcript variant AP17, mRNA.	1259	14.76	156			AP2S1	0	0.845529	0.913535	0.19483	1.02	27297	26722	30	41			AP2S1	0	0.52568	0.667917	0.63461	1.06	28257	26722	42	41			AP2S1	0	0.501623	0.697362	0.67194	1.09	29183	26722	8	41			AP2S1	0	0.430994	0.704014
ILMN_1768867	AP3B1	5	8546	Homo sapiens adaptor-related protein complex 3, beta 1 subunit (AP3B1), mRNA.	1260	10.64	156			AP3B1	0	0.255668	0.438014	1.13669	1.14	1634	1431	30	41			AP3B1	0	0.0425949	0.111117	2.02766	1.22	1751	1431	42	41			AP3B1	0	0.285058	0.510107	1.06902	1.19	1708	1431	8	41			AP3B1	0	0.172862	0.461893
ILMN_1679256	AP3B2	15	8120	Homo sapiens adaptor-related protein complex 3, beta 2 subunit (AP3B2), mRNA.	1261	7.7	0			AP3B2	0	1	1	0	1	211	210	0	0			AP3B2	0	1	1	0	-1.01	208	210	0	0			AP3B2	0	1	1	0	-1.04	201	210	0	0			AP3B2	0	1	1
ILMN_2284667	AP3D1	19	8943	Homo sapiens adaptor-related protein complex 3, delta 1 subunit (AP3D1), transcript variant 1, mRNA.	1262	7.91	0			AP3D1	0	1	1	0	-1	240	241	0	0			AP3D1	0	1	1	0	-1	241	241	0	0			AP3D1	0	1	1	0	-1.05	229	241	0	0			AP3D1	0	1	1
ILMN_1764945	AP3D1	19	8943	Homo sapiens adaptor-related protein complex 3, delta 1 subunit (AP3D1), transcript variant 2, mRNA.	1263	10.03	156			AP3D1	0	0.600486	0.748253	-0.5237	-1.05	1029	1077	30	41			AP3D1	0	0.67082	0.784343	-0.42502	-1.03	1042	1077	42	41			AP3D1	0	0.756307	0.870549	-0.31033	-1.04	1033	1077	8	41			AP3D1	0	0.687922	0.864175
ILMN_2390114	AP3D1	19	8943	Homo sapiens adaptor-related protein complex 3, delta 1 subunit (AP3D1), transcript variant 1, mRNA.	1264	10.15	156			AP3D1	0	0.528976	0.692605	-0.62957	-1.06	1105	1171	30	41			AP3D1	0	0.641026	0.76073	-0.46626	-1.04	1128	1171	42	41			AP3D1	0	0.783641	0.886876	-0.27458	-1.05	1119	1171	8	41			AP3D1	0	0.543024	0.783275
ILMN_2362122	AP3M1	10	26985	Homo sapiens adaptor-related protein complex 3, mu 1 subunit (AP3M1), transcript variant 2, mRNA.	1265	9.51	156			AP3M1	0	0.0252187	0.0910508	2.23804	1.25	779	623	30	41			AP3M1	0	0.0033609	0.0163467	2.93264	1.29	803	623	42	41			AP3M1	0	0.160696	0.372066	1.40273	1.28	794	623	8	41			AP3M1	0	0.0976958	0.34653
ILMN_1701774	AP3M1	10	26985	Homo sapiens adaptor-related protein complex 3, mu 1 subunit (AP3M1), transcript variant 1, mRNA.	1266	7.91	5			AP3M1	0	1	1	0	-1	238	238	1	0			AP3M1	0	1	1	0	1.01	240	238	0	0			AP3M1	0	1	1	0	1.04	247	238	0	0			AP3M1	0	1	1
ILMN_1667086	AP3M1	10	26985	Homo sapiens adaptor-related protein complex 3, mu 1 subunit (AP3M1), transcript variant 1, mRNA.	1267	10	156			AP3M1	0	0.010984	0.0510606	2.54321	1.32	1117	845	30	41			AP3M1	0	0.0014306	0.00846	3.18841	1.36	1148	845	42	41			AP3M1	0	0.112561	0.307877	1.58679	1.33	1120	845	8	41			AP3M1	0	0.0647037	0.278425
ILMN_1676946	AP3M2	8	10947	Homo sapiens adaptor-related protein complex 3, mu 2 subunit (AP3M2), mRNA.	1268	9.86	156			AP3M2	0	0.0011143	0.0097328	-3.25995	-1.38	857	1185	30	41			AP3M2	0	0.0004642	0.00348	-3.50058	-1.39	852	1185	42	41			AP3M2	-2	0.0047871	0.0626379	-2.82102	-1.73	687	1185	8	41			AP3M2	0	0.0202037	0.151238
ILMN_2311761	AP3S1	5	1176	Homo sapiens adaptor-related protein complex 3, sigma 1 subunit (AP3S1), transcript variant 2, mRNA.	1269	9.97	156			AP3S1	0	0.10406	0.241114	-1.62548	-1.18	925	1094	30	41			AP3S1	0	0.242699	0.399245	-1.16827	-1.11	986	1094	42	41			AP3S1	0	0.254771	0.478974	-1.13884	-1.19	921	1094	8	41			AP3S1	0	0.958663	0.984779
ILMN_1731596	AP3S2	15	10239	Homo sapiens adaptor-related protein complex 3, sigma 2 subunit (AP3S2), mRNA.	1270	8.6	146			AP3S2	0	0.348246	0.532403	0.938	1.06	393	372	27	39			AP3S2	0	0.174843	0.315497	1.3568	1.06	395	372	40	39			AP3S2	0	0.581117	0.755206	0.55175	1.04	388	372	7	39			AP3S2	0	0.0556926	0.258877
ILMN_1669377	AP4B1	1	10717	Homo sapiens adaptor-related protein complex 4, beta 1 subunit (AP4B1), mRNA.	1271	10.71	156			AP4B1	0	0.128434	0.277912	-1.52031	-1.19	1599	1905	30	41			AP4B1	0	0.12486	0.247714	-1.53469	-1.16	1639	1905	42	41			AP4B1	0	0.148812	0.356353	-1.44374	-1.32	1438	1905	8	41			AP4B1	0	0.277567	0.578032
ILMN_1754531	AP4E1	15	23431	Homo sapiens adaptor-related protein complex 4, epsilon 1 subunit (AP4E1), mRNA.	1272	9.18	154			AP4E1	0	0.0110184	0.0511882	2.54212	1.21	617	510	30	41			AP4E1	0	0.005309	0.0231889	2.78766	1.2	613	510	41	41			AP4E1	0	0.302786	0.527944	1.03048	1.14	583	510	8	41			AP4E1	0	0.0295424	0.187457
ILMN_1779512	AP4M1	7	9179	Homo sapiens adaptor-related protein complex 4, mu 1 subunit (AP4M1), mRNA.	1273	8.18	78			AP4M1	0	1	1	0	1.08	301	279	19	17			AP4M1	0	1	1	0	1.03	288	279	19	17			AP4M1	0	1	1	0	1.1	307	279	4	17			AP4M1	0	1	1
ILMN_1760466	AP4S1	14	11154	Homo sapiens adaptor-related protein complex 4, sigma 1 subunit (AP4S1), mRNA.	1274	8.71	156			AP4S1	0	0.0883092	0.216253	-1.70439	-1.09	411	448	30	41			AP4S1	0	0.0444309	0.114755	-2.01	-1.09	411	448	42	41			AP4S1	0	0.0646324	0.232649	-1.84779	-1.12	398	448	8	41			AP4S1	0	0.225701	0.526752
ILMN_1659463	APAF1	12	317	Homo sapiens apoptotic peptidase activating factor 1 (APAF1), transcript variant 1, mRNA.	1275	11.6	156			APAF1	2	0.0005564	0.0059046	3.45202	1.67	3482	2080	30	41			APAF1	2	7.1e-05	0.0008029	3.97282	1.7	3542	2080	42	41			APAF1	0	0.0297126	0.155034	2.1739	1.81	3774	2080	8	41			APAF1	2	9.99e-05	0.0065092
ILMN_2344798	APAF1	12	317	Homo sapiens apoptotic peptidase activating factor 1 (APAF1), transcript variant 5, mRNA.	1276	8.17	80			APAF1	0	1	1	0	1	281	280	14	16			APAF1	0	1	1	0	1.03	289	280	24	16			APAF1	0	0.151698	0.3605	1.43356	1.09	304	280	6	16			APAF1	0	1	1
ILMN_2182656	APBA1	9	320	Homo sapiens amyloid beta (A4) precursor protein-binding, family A, member 1 (X11) (APBA1), mRNA.	1277	7.78	0			APBA1	0	1	1	0	1.01	220	218	0	0			APBA1	0	1	1	0	-1.01	216	218	0	0			APBA1	0	1	1	0	1.06	231	218	0	0			APBA1	0	1	1
ILMN_1668285	APBA1	9	320	Homo sapiens amyloid beta (A4) precursor protein-binding, family A, member 1 (X11) (APBA1), mRNA.	1278	7.86	0			APBA1	0	1	1	0	1.01	233	231	0	0			APBA1	0	1	1	0	-1	230	231	0	0			APBA1	0	1	1	0	1.03	238	231	0	0			APBA1	0	1	1
ILMN_1723626	APBA2	15	321	Homo sapiens amyloid beta (A4) precursor protein-binding, family A, member 2 (X11-like) (APBA2), mRNA.	1279	8.2	77			APBA2	0	2.47e-05	0.0005478	-4.21713	-1.16	279	323	10	34			APBA2	0	0.000312	0.0025805	-3.6051	-1.13	286	323	15	34			APBA2	0	0.0193108	0.125161	-2.33948	-1.2	270	323	3	34			APBA2	0	0.0239726	0.166128
ILMN_2270491	APBA2BP	20	63941	Homo sapiens amyloid beta (A4) precursor protein-binding, family A, member 2 binding protein (APBA2BP), transcript variant 2, mRNA.	1280	7.81	0			APBA2BP	0	1	1	0	1.01	224	222	0	0			APBA2BP	0	1	1	0	1.01	225	222	0	0			APBA2BP	0	1	1	0	1.04	232	222	0	0			APBA2BP	0	1	1
ILMN_2364928	APBA2BP	20	63941	Homo sapiens amyloid beta (A4) precursor protein-binding, family A, member 2 binding protein (APBA2BP), transcript variant 2, mRNA.	1281	7.89	6			APBA2BP	0	1	1	0	-1.02	236	241	2	0			APBA2BP	0	1	1	0	-1.01	239	241	1	0			APBA2BP	0	1	1	0	-1.01	238	241	1	0			APBA2BP	0	1	1
ILMN_1686610	APBA3	19	9546	Homo sapiens amyloid beta (A4) precursor protein-binding, family A, member 3 (APBA3), mRNA.	1282	10.17	156			APBA3	0	0.711228	0.824365	-0.37021	-1.03	1146	1183	30	41			APBA3	0	0.947008	0.968843	-0.06646	-1	1177	1183	42	41			APBA3	0	0.447639	0.65434	-0.75936	-1.11	1069	1183	8	41			APBA3	0	0.887908	0.956476
ILMN_1769918	APBB1	11	322	Homo sapiens amyloid beta (A4) precursor protein-binding, family B, member 1 (Fe65) (APBB1), transcript variant 2, mRNA.	1283	7.76	0			APBB1	0	1	1	0	-1.02	214	218	0	0			APBB1	0	1	1	0	-1.01	215	218	0	0			APBB1	0	1	1	0	-1.01	216	218	0	0			APBB1	0	1	1
ILMN_1796271	APBB1	11	322	Homo sapiens amyloid beta (A4) precursor protein-binding, family B, member 1 (Fe65) (APBB1), transcript variant 2, mRNA.	1284	7.82	5			APBB1	0	1	1	0	1.01	227	226	1	2			APBB1	0	1	1	0	-1.01	224	226	1	2			APBB1	0	1	1	0	-1.01	225	226	0	2			APBB1	0	1	1
ILMN_1699646	APBB1	11	322	Homo sapiens amyloid beta (A4) precursor protein-binding, family B, member 1 (Fe65) (APBB1), transcript variant 1, mRNA.	1285	8.02	17			APBB1	0	1	1	0	-1.04	259	270	2	12			APBB1	0	1	1	0	-1.04	260	270	2	12			APBB1	0	1	1	0	-1.09	248	270	0	12			APBB1	0	1	1
ILMN_1801710	APBB1IP	10	54518	Homo sapiens amyloid beta (A4) precursor protein-binding, family B, member 1 interacting protein (APBB1IP), mRNA.	1286	12.05	156			APBB1IP	0	0.029209	0.10085	2.18065	1.31	4450	3386	30	41			APBB1IP	0	0.0052789	0.0230846	2.7895	1.38	4680	3386	42	41			APBB1IP	0	0.0593153	0.223165	1.88585	1.44	4861	3386	8	41			APBB1IP	0	0.0029778	0.0518156
ILMN_1716790	APBB2	4	323	Homo sapiens amyloid beta (A4) precursor protein-binding, family B, member 2 (Fe65-like) (APBB2), mRNA.	1287	7.75	0			APBB2	0	1	1	0	1.04	221	212	0	0			APBB2	0	1	1	0	1.01	215	212	0	0			APBB2	0	1	1	0	1.07	228	212	0	0			APBB2	0	1	1
ILMN_1740772	APBB3	5	10307	Homo sapiens amyloid beta (A4) precursor protein-binding, family B, member 3 (APBB3), transcript variant 3, mRNA.	1288	10.71	156			APBB3	0	0.368797	0.553064	-0.89873	-1.09	1621	1768	30	41			APBB3	0	0.613533	0.739233	-0.50504	-1.04	1696	1768	42	41			APBB3	0	0.395597	0.613161	-0.84951	-1.14	1550	1768	8	41			APBB3	0	0.568851	0.798885
ILMN_2320513	APBB3	5	10307	Homo sapiens amyloid beta (A4) precursor protein-binding, family B, member 3 (APBB3), transcript variant 2, mRNA.	1289	9.63	155			APBB3	0	0.199359	0.372656	-1.28338	-1.11	773	859	30	41			APBB3	0	0.190747	0.335574	-1.30837	-1.1	782	859	41	41			APBB3	0	0.109763	0.3037	-1.59926	-1.34	642	859	8	41			APBB3	0	0.463413	0.72682
ILMN_1662668	APC	5	324	Homo sapiens adenomatous polyposis coli (APC), mRNA.	1290	7.87	4			APC	0	1	1	0	1.01	235	232	1	0			APC	0	1	1	0	1	232	232	0	0			APC	0	1	1	0	1.02	236	232	0	0			APC	0	1	1
ILMN_1659950	APC2	19	10297	Homo sapiens adenomatosis polyposis coli 2 (APC2), mRNA.	1291	8	8			APC2	0	1	1	0	-1.01	250	253	0	1			APC2	0	1	1	0	1.01	256	253	3	1			APC2	0	1	1	0	1.01	256	253	0	1			APC2	0	1	1
ILMN_1656951	APCDD1	18	147495	Homo sapiens adenomatosis polyposis coli down-regulated 1 (APCDD1), mRNA.	1292	8.23	97			APCDD1	0	1	1	0	-1	292	293	18	21			APCDD1	0	1	1	0	1.05	308	293	26	21			APCDD1	0	1	1	0	1.07	314	293	5	21			APCDD1	0	1	1
ILMN_1689431	APCDD1L	20	164284	Homo sapiens adenomatosis polyposis coli down-regulated 1-like (APCDD1L), mRNA.	1293	7.84	0			APCDD1L	0	1	1	0	-1	231	231	0	0			APCDD1L	0	1	1	0	-1.02	226	231	0	0			APCDD1L	0	1	1	0	1.01	233	231	0	0			APCDD1L	0	1	1
ILMN_1708833	APCS	1	325	Homo sapiens amyloid P component, serum (APCS), mRNA.	1294	8.37	145			APCS	0	0.0992414	0.233517	-1.64854	-1.05	322	337	28	37			APCS	0	0.402112	0.559558	-0.83786	-1.02	329	337	38	37			APCS	0	0.890456	0.944698	0.13773	1.01	339	337	8	37			APCS	0	0.366192	0.655367
ILMN_1740052	APEG1	2	10290	Homo sapiens aortic preferentially expressed gene 1 (APEG1), mRNA.	1295	8.1	58			APEG1	0	1	1	0	-1.04	272	283	11	21			APEG1	0	1	1	0	-1.05	270	283	14	21			APEG1	0	1	1	0	-1.1	258	283	1	21			APEG1	0	1	1
ILMN_1718023	APEH	3	327	Homo sapiens N-acylaminoacyl-peptide hydrolase (APEH), mRNA.	1296	11.2	156			APEH	0	0.992154	0.996177	0.00983	1	2338	2336	30	41			APEH	0	0.921166	0.953197	0.09896	1.01	2359	2336	42	41			APEH	0	0.561912	0.741962	-0.58	-1.08	2166	2336	8	41			APEH	0	0.225013	0.525959
ILMN_2319344	APEX1	14	328	Homo sapiens APEX nuclease (multifunctional DNA repair enzyme) 1 (APEX1), transcript variant 1, mRNA.	1297	11.46	156			APEX1	0	0.100712	0.235708	-1.64141	-1.2	2748	3300	30	41			APEX1	0	0.0636772	0.150534	-1.85443	-1.21	2718	3300	42	41			APEX1	0	0.035137	0.169155	-2.10678	-1.4	2349	3300	8	41			APEX1	0	0.411722	0.690588
ILMN_1661886	APEX1	14	328	Homo sapiens APEX nuclease (multifunctional DNA repair enzyme) 1 (APEX1), transcript variant 3, mRNA.	1298	11.66	156			APEX1	0	0.165098	0.328493	-1.38813	-1.17	3197	3738	30	41			APEX1	0	0.0330295	0.0915804	-2.13172	-1.25	2994	3738	42	41			APEX1	0	0.0262156	0.145043	-2.223	-1.35	2769	3738	8	41			APEX1	0	0.581655	0.805791
ILMN_1652505	APEX2	X	27301	Homo sapiens APEX nuclease (apurinic/apyrimidinic endonuclease) 2 (APEX2), nuclear gene encoding mitochondrial protein, mRNA.	1299	9.58	156			APEX2	0	0.0009071	0.008402	3.31786	1.37	828	603	30	41			APEX2	0	1.8e-06	4.23e-05	4.77956	1.47	886	603	42	41			APEX2	0	0.150056	0.358268	1.43933	1.25	757	603	8	41			APEX2	0	0.0015644	0.0335537
ILMN_1658472	APH1A	1	51107	Homo sapiens anterior pharynx defective 1 homolog A (C. elegans) (APH1A), transcript variant 1, mRNA.	1300	10.95	156			APH1A	0	0.019754	0.07758	-2.33099	-1.26	1835	2315	30	41			APH1A	0	0.0281402	0.0812624	-2.19533	-1.22	1894	2315	42	41			APH1A	0	0.11819	0.316156	-1.56242	-1.22	1899	2315	8	41			APH1A	0	0.249648	0.551809
ILMN_2398388	APH1A	1	51107	Homo sapiens anterior pharynx defective 1 homolog A (C. elegans) (APH1A), transcript variant 1, mRNA.	1301	10.95	156			APH1A	0	0.0123907	0.0558862	-2.50082	-1.29	1773	2295	30	41			APH1A	0	0.0368881	0.0995958	-2.087	-1.21	1894	2295	42	41			APH1A	0	0.0896587	0.274572	-1.6972	-1.28	1795	2295	8	41			APH1A	0	0.438819	0.70944
ILMN_1767816	APH1B	15	83464	Homo sapiens anterior pharynx defective 1 homolog B (C. elegans) (APH1B), mRNA.	1302	9.82	156			APH1B	0	0.449804	0.626722	-0.75574	-1.07	839	896	30	41			APH1B	0	0.49277	0.64122	0.68591	1.06	946	896	42	41			APH1B	0	0.878946	0.938012	0.15231	1.02	915	896	8	41			APH1B	0	0.501003	0.754999
ILMN_1815051	API5	11	8539	Homo sapiens apoptosis inhibitor 5 (API5), mRNA.	1303	10.42	156			API5	0	0.198249	0.37147	1.28656	1.16	1441	1244	30	41			API5	0	0.121506	0.242619	1.54848	1.17	1460	1244	42	41			API5	0	0.963447	0.981397	-0.04583	-1.01	1235	1244	8	41			API5	0	0.152222	0.436765
ILMN_1793598	APIP	11	51074	Homo sapiens APAF1 interacting protein (APIP), mRNA.	1304	9.62	156			APIP	0	0.209106	0.384682	1.25603	1.12	801	713	30	41			APIP	0	0.0515066	0.128161	1.94723	1.17	838	713	42	41			APIP	0	0.977368	0.988604	-0.02837	-1	710	713	8	41			APIP	0	0.0444201	0.230738
ILMN_2128293	APIP	11	51074	Homo sapiens APAF1 interacting protein (APIP), mRNA.	1305	9.34	156			APIP	0	0.155615	0.315801	1.41997	1.11	680	614	30	41			APIP	0	0.211033	0.360769	1.25073	1.07	659	614	42	41			APIP	0	0.907712	0.952575	-0.11592	-1.01	607	614	8	41			APIP	0	0.0808476	0.314833
ILMN_1788135	APITD1	1	378708	Homo sapiens apoptosis-inducing, TAF9-like domain 1 (APITD1), transcript variant B, mRNA.	1306	7.92	4			APITD1	0	1	1	0	-1.02	242	247	0	2			APITD1	0	1	1	0	-1.03	241	247	1	2			APITD1	0	1	1	0	-1.08	229	247	0	2			APITD1	0	1	1
ILMN_1793360	APITD1	1	378708	Homo sapiens apoptosis-inducing, TAF9-like domain 1 (APITD1), transcript variant B, mRNA.	1307	8.65	153			APITD1	0	0.219864	0.396568	-1.22689	-1.06	395	420	28	41			APITD1	0	0.129626	0.25468	-1.51558	-1.06	394	420	41	41			APITD1	0	0.185894	0.402411	-1.32282	-1.1	382	420	8	41			APITD1	0	0.368318	0.657148
ILMN_1689353	APLN	X	8862	Homo sapiens apelin (APLN), mRNA.	1308	7.89	3			APLN	0	1	1	0	-1.03	232	239	0	0			APLN	0	1	1	0	-1	237	239	2	0			APLN	0	1	1	0	-1.02	233	239	0	0			APLN	0	1	1
ILMN_1700183	APLNR	11	187	Homo sapiens apelin receptor (APLNR), mRNA.	1309	7.86	0			APLNR	0	1	1	0	1.02	235	230	0	0			APLNR	0	1	1	0	1.01	232	230	0	0			APLNR	0	1	1	0	1.01	233	230	0	0			APLNR	0	1	1
ILMN_2396198	APLP1	19	333	Homo sapiens amyloid beta (A4) precursor-like protein 1 (APLP1), transcript variant 2, mRNA.	1310	7.74	0			APLP1	0	1	1	0	-1	213	214	0	0			APLP1	0	1	1	0	-1.01	212	214	0	0			APLP1	0	1	1	0	-1.02	210	214	0	0			APLP1	0	1	1
ILMN_1763834	APLP1	19	333	Homo sapiens amyloid beta (A4) precursor-like protein 1 (APLP1), transcript variant 1, mRNA.	1311	7.74	0			APLP1	0	1	1	0	1.02	217	212	0	0			APLP1	0	1	1	0	1.01	213	212	0	0			APLP1	0	1	1	0	1	212	212	0	0			APLP1	0	1	1
ILMN_2081465	APLP2	11	334	Homo sapiens amyloid beta (A4) precursor-like protein 2 (APLP2), mRNA.	1312	9.06	153			APLP2	0	0.497348	0.667489	-0.67867	-1.05	510	533	30	41			APLP2	0	0.908001	0.944985	-0.11556	-1.01	529	533	41	41			APLP2	0	0.462408	0.66651	-0.73489	-1.11	480	533	8	41			APLP2	0	0.0732397	0.298426
ILMN_1710482	APLP2	11	334	Homo sapiens amyloid beta (A4) precursor-like protein 2 (APLP2), mRNA.	1313	10.88	156			APLP2	0	0.327137	0.511446	-0.9799	-1.11	1754	1939	30	41			APLP2	0	0.744511	0.836199	-0.32589	-1.03	1879	1939	42	41			APLP2	0	0.877885	0.937468	0.15365	1.03	1991	1939	8	41			APLP2	0	0.381504	0.668373
ILMN_1796737	APM-1	18	201501	PREDICTED: Homo sapiens BTB/POZ-zinc finger protein-like (APM-1), mRNA.	1314	7.93	5			APM-1	0	1	1	0	1.02	243	240	1	0			APM-1	0	1	1	0	1.01	243	240	2	0			APM-1	0	1	1	0	-1	240	240	0	0			APM-1	0	1	1
ILMN_1690884	APOA1	11	335	Homo sapiens apolipoprotein A-I (APOA1), mRNA.	1315	8.23	96			APOA1	0	6.27e-05	0.0011123	-4.00255	-1.18	293	347	18	38			APOA1	0	4e-07	1.33e-05	-5.06113	-1.23	281	347	21	38			APOA1	0	0.0033359	0.0530316	-2.93496	-1.31	265	347	2	38			APOA1	0	0.0023542	0.0446085
ILMN_1729533	APOA1BP	1	128240	Homo sapiens apolipoprotein A-I binding protein (APOA1BP), mRNA.	1316	10.8	156			APOA1BP	0	0.0484708	0.143281	-1.97322	-1.2	1720	2065	30	41			APOA1BP	0	0.0184747	0.0590584	-2.35596	-1.22	1697	2065	42	41			APOA1BP	0	0.024014	0.13936	-2.2569	-1.35	1531	2065	8	41			APOA1BP	0	0.202974	0.498323
ILMN_1688543	APOA2	1	336	Homo sapiens apolipoprotein A-II (APOA2), mRNA.	1317	7.91	2			APOA2	0	1	1	0	1.02	243	239	0	0			APOA2	0	1	1	0	1.01	241	239	1	0			APOA2	0	1	1	0	-1.02	233	239	0	0			APOA2	0	1	1
ILMN_1675706	APOA4	11	337	Homo sapiens apolipoprotein A-IV (APOA4), mRNA.	1318	7.7	0			APOA4	0	1	1	0	1.03	209	204	0	0			APOA4	0	1	1	0	1.03	209	204	0	0			APOA4	0	1	1	0	1.05	215	204	0	0			APOA4	0	1	1
ILMN_1754055	APOA5	11	116519	Homo sapiens apolipoprotein A-V (APOA5), mRNA.	1319	7.79	0			APOA5	0	1	1	0	-1.01	219	221	0	0			APOA5	0	1	1	0	-1	220	221	0	0			APOA5	0	1	1	0	1.02	226	221	0	0			APOA5	0	1	1
ILMN_1664024	APOB	2	338	Homo sapiens apolipoprotein B (including Ag(x) antigen) (APOB), mRNA.	1320	7.82	0			APOB	0	1	1	0	1.02	226	222	0	0			APOB	0	1	1	0	1.03	228	222	0	0			APOB	0	1	1	0	1.03	229	222	0	0			APOB	0	1	1
ILMN_1697925	APOB48R	16	55911	Homo sapiens apolipoprotein B48 receptor (APOB48R), mRNA.	1321	9.91	155			APOB48R	0	0.418952	0.599074	0.80824	1.09	968	889	30	41			APOB48R	0	0.312337	0.473781	1.01033	1.1	979	889	41	41			APOB48R	0	0.609273	0.775277	0.51111	1.09	971	889	8	41			APOB48R	0	0.0559754	0.259633
ILMN_1813881	APOBEC1	12	339	Homo sapiens apolipoprotein B mRNA editing enzyme, catalytic polypeptide 1 (APOBEC1), mRNA.	1322	7.81	0			APOBEC1	0	1	1	0	-1.01	223	225	0	0			APOBEC1	0	1	1	0	-1.01	224	225	0	0			APOBEC1	0	1	1	0	1.04	233	225	0	0			APOBEC1	0	1	1
ILMN_1719143	APOBEC2	6	10930	Homo sapiens apolipoprotein B mRNA editing enzyme, catalytic polypeptide-like 2 (APOBEC2), mRNA.	1323	7.84	0			APOBEC2	0	1	1	0	1.01	229	228	0	0			APOBEC2	0	1	1	0	1.01	229	228	0	0			APOBEC2	0	1	1	0	1.03	234	228	0	0			APOBEC2	0	1	1
ILMN_1680192	APOBEC3A	22	200315	Homo sapiens apolipoprotein B mRNA editing enzyme, catalytic polypeptide-like 3A (APOBEC3A), mRNA.	1324	12.21	151			APOBEC3A	0	0.953642	0.975978	-0.05813	-1.01	4456	4504	29	41			APOBEC3A	0	0.180372	0.322178	1.33961	1.24	5599	4504	41	41			APOBEC3A	0	0.548812	0.731669	-0.59954	-1.32	3402	4504	7	41			APOBEC3A	0	0.782218	0.91012
ILMN_2219466	APOBEC3B	22	9582	Homo sapiens apolipoprotein B mRNA editing enzyme, catalytic polypeptide-like 3B (APOBEC3B), mRNA.	1325	7.96	34			APOBEC3B	0	1	1	0	1.04	257	246	10	7			APOBEC3B	0	1	1	0	1	247	246	9	7			APOBEC3B	0	1	1	0	-1	245	246	2	7			APOBEC3B	0	1	1
ILMN_1675684	APOBEC3C	22	27350	Homo sapiens apolipoprotein B mRNA editing enzyme, catalytic polypeptide-like 3C (APOBEC3C), mRNA.	1326	9.2	156			APOBEC3C	0	0.690913	0.811069	0.39762	1.03	589	573	30	41			APOBEC3C	0	0.522162	0.66573	0.64002	1.04	596	573	42	41			APOBEC3C	0	0.910105	0.954171	0.11291	1.01	580	573	8	41			APOBEC3C	0	0.77798	0.908615
ILMN_1661572	APOBEC3D	22	140564	Homo sapiens apolipoprotein B mRNA editing enzyme, catalytic polypeptide-like 3D (putative) (APOBEC3D), mRNA.	1327	7.8	0			APOBEC3D	0	1	1	0	-1.01	220	222	0	0			APOBEC3D	0	1	1	0	1.01	224	222	0	0			APOBEC3D	0	1	1	0	1.04	231	222	0	0			APOBEC3D	0	1	1
ILMN_2412172	APOBEC3F	22	200316	Homo sapiens apolipoprotein B mRNA editing enzyme, catalytic polypeptide-like 3F (APOBEC3F), transcript variant 2, mRNA.	1328	9.71	156			APOBEC3F	0	0.0301984	0.103045	2.16748	1.24	900	728	30	41			APOBEC3F	0	0.0079569	0.0316991	2.65389	1.27	924	728	42	41			APOBEC3F	0	0.798025	0.895016	0.2559	1.04	758	728	8	41			APOBEC3F	0	0.127804	0.399281
ILMN_2296950	APOBEC3F	22	200316	Homo sapiens apolipoprotein B mRNA editing enzyme, catalytic polypeptide-like 3F (APOBEC3F), transcript variant 2, mRNA.	1329	9.77	156			APOBEC3F	0	0.0040676	0.0244665	2.87287	1.3	973	746	30	41			APOBEC3F	0	0.0036956	0.0175426	2.90304	1.27	951	746	42	41			APOBEC3F	0	0.696815	0.833466	0.38962	1.06	789	746	8	41			APOBEC3F	0	0.0468945	0.237392
ILMN_1702706	APOBEC3F	22	200316	Homo sapiens apolipoprotein B mRNA editing enzyme, catalytic polypeptide-like 3F (APOBEC3F), transcript variant 1, mRNA.	1330	8.64	148			APOBEC3F	0	0.455971	0.631761	-0.7455	-1.04	396	413	29	40			APOBEC3F	0	0.58508	0.716543	-0.54598	-1.03	402	413	40	40			APOBEC3F	0	0.0787764	0.257031	-1.75783	-1.2	345	413	5	40			APOBEC3F	0	0.519751	0.768772
ILMN_1710726	APOBEC3F	22	200316	Homo sapiens apolipoprotein B mRNA editing enzyme, catalytic polypeptide-like 3F (APOBEC3F), transcript variant 1, mRNA.	1331	9.25	156			APOBEC3F	0	0.584696	0.736797	0.54654	1.04	611	588	30	41			APOBEC3F	0	0.219851	0.371261	1.22693	1.08	638	588	42	41			APOBEC3F	0	0.483179	0.683198	-0.7012	-1.08	542	588	8	41			APOBEC3F	0	0.246982	0.548563
ILMN_1802106	APOBEC3G	22	60489	Homo sapiens apolipoprotein B mRNA editing enzyme, catalytic polypeptide-like 3G (APOBEC3G), mRNA.	1332	10.71	156			APOBEC3G	0	0.0722593	0.188442	1.79748	1.23	1830	1493	30	41			APOBEC3G	0	0.0371065	0.100003	2.08459	1.25	1867	1493	42	41			APOBEC3G	0	0.637377	0.794141	0.47137	1.11	1651	1493	8	41			APOBEC3G	0	0.334178	0.628495
ILMN_2232478	APOBEC3G	22	60489	Homo sapiens apolipoprotein B mRNA editing enzyme, catalytic polypeptide-like 3G (APOBEC3G), mRNA.	1333	10.62	156			APOBEC3G	0	0.0748485	0.192993	1.78139	1.25	1750	1403	30	41			APOBEC3G	0	0.0644712	0.152071	1.84891	1.24	1735	1403	42	41			APOBEC3G	0	0.880274	0.93871	0.15062	1.03	1452	1403	8	41			APOBEC3G	0	0.437004	0.708171
ILMN_1664828	APOBEC3H	22	164668	Homo sapiens apolipoprotein B mRNA editing enzyme, catalytic polypeptide-like 3H (APOBEC3H), mRNA.	1334	8.6	144			APOBEC3H	0	0.469615	0.643166	0.72311	1.04	393	377	30	36			APOBEC3H	0	0.322537	0.483904	0.98926	1.06	399	377	39	36			APOBEC3H	0	0.491909	0.690377	0.68728	1.09	412	377	7	36			APOBEC3H	0	0.808381	0.921557
ILMN_1815425	APOBEC4	1	403314	Homo sapiens apolipoprotein B mRNA editing enzyme, catalytic polypeptide-like 4 (putative) (APOBEC4), mRNA.	1335	7.71	0			APOBEC4	0	1	1	0	1.01	211	208	0	0			APOBEC4	0	1	1	0	-1.01	207	208	0	0			APOBEC4	0	1	1	0	1.02	212	208	0	0			APOBEC4	0	1	1
ILMN_1789007	APOC1	19	341	Homo sapiens apolipoprotein C-I (APOC1), mRNA.	1336	7.83	1			APOC1	0	1	1	0	1	226	226	0	0			APOC1	0	1	1	0	-1.01	223	226	0	0			APOC1	0	1	1	0	1.02	230	226	0	0			APOC1	0	1	1
ILMN_1802923	APOC2	19	344	Homo sapiens apolipoprotein C-II (APOC2), mRNA.	1337	7.83	1			APOC2	0	1	1	0	1.01	227	225	0	0			APOC2	0	1	1	0	1	225	225	1	0			APOC2	0	1	1	0	-1.04	216	225	0	0			APOC2	0	1	1
ILMN_1722070	APOC3	11	345	Homo sapiens apolipoprotein C-III (APOC3), mRNA.	1338	7.9	1			APOC3	0	1	1	0	-1.02	235	241	0	0			APOC3	0	1	1	0	-1.01	238	241	0	0			APOC3	0	1	1	0	1	241	241	0	0			APOC3	0	1	1
ILMN_1765605	APOC4	19	346	Homo sapiens apolipoprotein C-IV (APOC4), mRNA.	1339	7.82	0			APOC4	0	1	1	0	-1	224	224	0	0			APOC4	0	1	1	0	1.01	226	224	0	0			APOC4	0	1	1	0	1.02	228	224	0	0			APOC4	0	1	1
ILMN_1780170	APOD	3	347	Homo sapiens apolipoprotein D (APOD), mRNA.	1340	7.77	0			APOD	0	1	1	0	-1.02	216	220	0	0			APOD	0	1	1	0	-1.01	218	220	0	0			APOD	0	1	1	0	1	220	220	0	0			APOD	0	1	1
ILMN_1740938	APOE	19	348	Homo sapiens apolipoprotein E (APOE), mRNA.	1341	7.9	2			APOE	0	1	1	0	-1.03	238	244	0	2			APOE	0	1	1	0	-1.02	240	244	0	2			APOE	0	1	1	0	-1.04	236	244	0	2			APOE	0	1	1
ILMN_1809311	APOF	12	319	Homo sapiens apolipoprotein F (APOF), mRNA.	1342	8.02	29			APOF	0	1	1	0	-1.06	248	263	3	6			APOF	0	1	1	0	-1.03	255	263	8	6			APOF	0	1	1	0	-1.03	254	263	1	6			APOF	0	1	1
ILMN_1761511	APOH	17	350	Homo sapiens apolipoprotein H (beta-2-glycoprotein I) (APOH), mRNA.	1343	7.67	0			APOH	0	1	1	0	-1.01	200	202	0	0			APOH	0	1	1	0	1	202	202	0	0			APOH	0	1	1	0	1.01	203	202	0	0			APOH	0	1	1
ILMN_1761793	APOL1	22	8542	Homo sapiens apolipoprotein L, 1 (APOL1), transcript variant 2, mRNA.	1344	8.13	66			APOL1	0	1	1	0	1.09	285	261	14	10			APOL1	0	1	1	0	1.11	289	261	19	10			APOL1	0	1	1	0	1.06	276	261	4	10			APOL1	0	1	1
ILMN_1688631	APOL1	22	8542	Homo sapiens apolipoprotein L, 1 (APOL1), transcript variant 2, mRNA.	1345	7.87	26			APOL1	0	1	1	0	1.05	241	230	7	6			APOL1	0	1	1	0	1.01	233	230	6	6			APOL1	0	1	1	0	1.05	241	230	1	6			APOL1	0	1	1
ILMN_2325338	APOL2	22	23780	Homo sapiens apolipoprotein L, 2 (APOL2), transcript variant beta, mRNA.	1346	8.93	155			APOL2	0	0.0670346	0.179577	1.83144	1.09	489	450	30	41			APOL2	0	0.001073	0.0067383	3.27064	1.16	522	450	42	41			APOL2	0	0.951474	0.975105	-0.06086	-1.01	447	450	8	41			APOL2	0	0.0030827	0.0528505
ILMN_1706582	APOL2	22	23780	Homo sapiens apolipoprotein L, 2 (APOL2), transcript variant alpha, mRNA.	1347	7.96	10			APOL2	0	1	1	0	1.01	250	247	4	2			APOL2	0	1	1	0	1.02	252	247	2	2			APOL2	0	1	1	0	-1.02	243	247	0	2			APOL2	0	1	1
ILMN_2248822	APOL2	22	23780	Homo sapiens apolipoprotein L, 2 (APOL2), transcript variant beta, mRNA.	1348	7.99	35			APOL2	0	1	1	0	1	250	250	9	8			APOL2	0	1	1	0	1.01	252	250	7	8			APOL2	0	1	1	0	-1	250	250	2	8			APOL2	0	1	1
ILMN_2325337	APOL2	22	23780	Homo sapiens apolipoprotein L, 2 (APOL2), transcript variant beta, mRNA.	1349	8.58	137			APOL2	0	0.407806	0.588516	0.82776	1.05	377	358	28	36			APOL2	0	0.0237572	0.0715322	2.26103	1.14	408	358	38	36			APOL2	0	0.963201	0.981473	-0.04614	-1.01	356	358	6	36			APOL2	0	0.111971	0.372768
ILMN_2283195	APOL3	22	80833	Homo sapiens apolipoprotein L, 3 (APOL3), transcript variant alpha/a, mRNA.	1350	7.8	22			APOL3	0	1	1	0	1.01	223	220	5	7			APOL3	0	1	1	0	1.02	224	220	4	7			APOL3	0	1	1	0	1.02	225	220	1	7			APOL3	0	1	1
ILMN_1756862	APOL3	22	80833	Homo sapiens apolipoprotein L, 3 (APOL3), transcript variant beta/a, mRNA.	1351	10.83	156			APOL3	0	0.634975	0.772189	0.47474	1.06	1822	1724	30	41			APOL3	0	0.32932	0.490604	0.97548	1.11	1914	1724	42	41			APOL3	0	0.281828	0.50735	-1.07622	-1.28	1351	1724	8	41			APOL3	0	0.0467722	0.237091
ILMN_2369144	APOL3	22	80833	Homo sapiens apolipoprotein L, 3 (APOL3), transcript variant beta/a, mRNA.	1352	7.9	6			APOL3	0	1	1	0	-1.01	236	238	0	1			APOL3	0	1	1	0	1	238	238	3	1			APOL3	0	1	1	0	-1.02	232	238	0	1			APOL3	0	1	1
ILMN_1704682	APOL4	22	80832	Homo sapiens apolipoprotein L, 4 (APOL4), transcript variant b, mRNA.	1353	7.79	1			APOL4	0	1	1	0	1.01	224	222	0	0			APOL4	0	1	1	0	-1.01	220	222	1	0			APOL4	0	1	1	0	1.04	230	222	0	0			APOL4	0	1	1
ILMN_1779070	APOL4	22	80832	Homo sapiens apolipoprotein L, 4 (APOL4), transcript variant a, mRNA.	1354	7.9	0			APOL4	0	1	1	0	-1.01	236	238	0	0			APOL4	0	1	1	0	1.01	240	238	0	0			APOL4	0	1	1	0	1.01	240	238	0	0			APOL4	0	1	1
ILMN_1676177	APOL5	22	80831	Homo sapiens apolipoprotein L, 5 (APOL5), mRNA.	1355	7.9	3			APOL5	0	1	1	0	-1.04	231	240	0	0			APOL5	0	1	1	0	1	241	240	1	0			APOL5	0	1	1	0	-1.02	236	240	1	0			APOL5	0	1	1
ILMN_1687201	APOL6	22	80830	Homo sapiens apolipoprotein L, 6 (APOL6), mRNA.	1356	8.36	109			APOL6	0	1	1	0	-1.01	327	332	22	29			APOL6	0	1	1	0	-1.01	328	332	31	29			APOL6	0	1	1	0	-1.08	308	332	4	29			APOL6	0	1	1
ILMN_1723522	APOLD1	12	81575	Homo sapiens apolipoprotein L domain containing 1 (APOLD1), mRNA.	1357	7.76	0			APOLD1	0	1	1	0	-1	217	217	0	0			APOLD1	0	1	1	0	1.02	221	217	0	0			APOLD1	0	1	1	0	-1.02	212	217	0	0			APOLD1	0	1	1
ILMN_1731941	APOM	6	55937	Homo sapiens apolipoprotein M (APOM), mRNA.	1358	8.66	155			APOM	0	5.2e-06	0.0001597	-4.55513	-1.22	379	464	30	41			APOM	0	1e-07	5.4e-06	-5.27183	-1.23	378	464	42	41			APOM	0	0.0080985	0.081459	-2.64793	-1.23	377	464	8	41			APOM	0	0.0087304	0.094295
ILMN_1721623	APOO	X	79135	Homo sapiens apolipoprotein O (APOO), mRNA.	1359	8.67	150			APOO	0	0.463238	0.637725	-0.73352	-1.04	402	417	30	41			APOO	0	0.600384	0.7292	-0.52385	-1.03	407	417	40	41			APOO	0	0.175632	0.390183	-1.35433	-1.1	380	417	8	41			APOO	0	0.986884	0.994845
ILMN_1777483	APOOL	X	139322	Homo sapiens apolipoprotein O-like (APOOL), mRNA.	1360	8.11	54			APOOL	0	1	1	0	-1.03	270	280	9	13			APOOL	0	1	1	0	-1.01	277	280	17	13			APOOL	0	1	1	0	-1.02	274	280	3	13			APOOL	0	1	1
ILMN_2404065	APP	21	351	Homo sapiens amyloid beta (A4) precursor protein (APP), transcript variant 3, mRNA.	1361	10.53	156			APP	0	0.766544	0.86192	-0.2969	-1.04	1402	1453	30	41			APP	0	0.426095	0.580504	0.79589	1.09	1578	1453	42	41			APP	0	0.75588	0.870319	0.3109	1.07	1560	1453	8	41			APP	0	0.916961	0.968996
ILMN_1653283	APP	21	351	Homo sapiens amyloid beta (A4) precursor protein (APP), transcript variant 1, mRNA.	1362	8.02	24			APP	0	1	1	0	1.02	255	251	4	5			APP	0	1	1	0	1.07	268	251	9	5			APP	0	1	1	0	1.07	267	251	1	5			APP	0	1	1
ILMN_2404063	APP	21	351	Homo sapiens amyloid beta (A4) precursor protein (APP), transcript variant 3, mRNA.	1363	10.1	156			APP	0	0.686573	0.807826	0.40351	1.04	1064	1021	30	41			APP	0	0.0806258	0.179222	1.74707	1.17	1192	1021	42	41			APP	0	0.457549	0.66225	0.74289	1.12	1147	1021	8	41			APP	0	0.605286	0.81792
ILMN_1694875	APPBP2	17	10513	Homo sapiens amyloid beta precursor protein (cytoplasmic tail) binding protein 2 (APPBP2), mRNA.	1364	8.11	55			APPBP2	0	1	1	0	1.08	285	265	14	7			APPBP2	0	1	1	0	1.07	285	265	21	7			APPBP2	0	1	1	0	-1.01	263	265	1	7			APPBP2	0	1	1
ILMN_2149766	APPBP2	17	10513	Homo sapiens amyloid beta precursor protein (cytoplasmic tail) binding protein 2 (APPBP2), mRNA.	1365	10.06	155			APPBP2	0	0.0099356	0.0472212	2.57806	1.35	1186	878	30	41			APPBP2	0	0.0058824	0.0251739	2.75426	1.33	1172	878	41	41			APPBP2	0	0.373357	0.592487	0.8902	1.18	1037	878	8	41			APPBP2	0	0.0270896	0.178718
ILMN_1763730	APPL1	3	26060	Homo sapiens adaptor protein, phosphotyrosine interaction, PH domain and leucine zipper containing 1 (APPL1), mRNA.	1366	10.21	156			APPL1	0	0.0188071	0.0749912	2.34933	1.3	1323	1021	30	41			APPL1	0	0.0205023	0.0640751	2.31703	1.25	1276	1021	42	41			APPL1	0	0.446997	0.654276	0.76043	1.13	1153	1021	8	41			APPL1	0	0.113225	0.375457
ILMN_1765076	APPL2	12	55198	Homo sapiens adaptor protein, phosphotyrosine interaction, PH domain and leucine zipper containing 2 (APPL2), mRNA.	1367	9.15	155			APPL2	0	0.0235776	0.0873547	-2.26394	-1.17	545	640	30	41			APPL2	0	0.0196629	0.0620009	-2.33272	-1.15	555	640	42	41			APPL2	0	0.0236473	0.138438	-2.26281	-1.3	491	640	8	41			APPL2	0	0.177193	0.467843
ILMN_1686011	APRIN	13	23047	Homo sapiens androgen-induced proliferation inhibitor (APRIN), transcript variant 2, mRNA.	1368	7.85	1			APRIN	0	1	1	0	-1.03	224	230	0	1			APRIN	0	1	1	0	1.02	235	230	0	1			APRIN	0	1	1	0	1.02	234	230	0	1			APRIN	0	1	1
ILMN_1722491	APRT	16	353	Homo sapiens adenine phosphoribosyltransferase (APRT), transcript variant 1, mRNA.	1369	12.01	156			APRT	0	0.0223792	0.0844734	-2.28387	-1.26	3967	5006	30	41			APRT	0	0.005136	0.0226536	-2.79838	-1.32	3793	5006	42	41			APRT	0	0.0177436	0.120247	-2.37093	-1.45	3458	5006	8	41			APRT	0	0.221795	0.521823
ILMN_1726410	APRT	16	353	Homo sapiens adenine phosphoribosyltransferase (APRT), transcript variant 1, mRNA.	1370	11.03	156			APRT	0	0.0287946	0.0999304	-2.18629	-1.24	2034	2526	30	41			APRT	0	0.0039119	0.018352	-2.88518	-1.3	1940	2526	42	41			APRT	0	0.0046136	0.0614706	-2.83284	-1.48	1702	2526	8	41			APRT	0	0.282909	0.583611
ILMN_2317348	APTX	9	54840	Homo sapiens aprataxin (APTX), transcript variant 2, mRNA.	1371	9.6	156			APTX	0	0.0036286	0.0224813	2.90876	1.33	842	633	30	41			APTX	0	0.0001722	0.0016278	3.75662	1.36	861	633	42	41			APTX	0	0.286279	0.511394	1.06632	1.21	764	633	8	41			APTX	0	0.0052975	0.0722308
ILMN_2260058	APTX	9	54840	Homo sapiens aprataxin (APTX), transcript variant 4, mRNA.	1372	7.87	29			APTX	0	1	1	0	1.02	239	234	7	7			APTX	0	1	1	0	-1.02	228	234	7	7			APTX	0	1	1	0	-1.03	227	234	1	7			APTX	0	1	1
ILMN_1726752	APTX	9	54840	Homo sapiens aprataxin (APTX), transcript variant 5, mRNA.	1373	8.99	154			APTX	0	0.0066591	0.0353717	2.71343	1.23	536	436	30	41			APTX	0	0.0009381	0.0060391	3.30847	1.26	549	436	41	41			APTX	0	0.418844	0.631545	0.80843	1.13	491	436	8	41			APTX	0	0.0077335	0.0894024
ILMN_1776857	AQP1	7	358	Homo sapiens aquaporin 1 (Colton blood group) (AQP1), mRNA.	1374	7.98	9			AQP1	0	1	1	0	-1.02	251	255	1	5			AQP1	0	1	1	0	-1.03	247	255	0	5			AQP1	0	1	1	0	1.01	257	255	0	5			AQP1	0	1	1
ILMN_1681103	AQP1	7	358	Homo sapiens aquaporin 1 (Colton blood group) (AQP1), mRNA.	1375	7.95	10			AQP1	0	1	1	0	1.02	254	248	4	2			AQP1	0	1	1	0	-1.01	245	248	1	2			AQP1	0	1	1	0	-1.02	242	248	0	2			AQP1	0	1	1
ILMN_2090004	AQP10	1	89872	Homo sapiens aquaporin 10 (AQP10), mRNA.	1376	9.87	155			AQP10	2	0.0002999	0.0037501	3.61541	1.88	1131	602	29	41			AQP10	2	3e-07	9.6e-06	5.1366	1.95	1174	602	42	41			AQP10	2	0.007682	0.0793011	2.66574	2.82	1702	602	8	41			AQP10	0	0.0653724	0.280743
ILMN_1762606	AQP11	11	282679	Homo sapiens aquaporin 11 (AQP11), mRNA.	1377	7.83	0			AQP11	0	1	1	0	1.04	233	225	0	0			AQP11	0	1	1	0	1.01	228	225	0	0			AQP11	0	1	1	0	1.02	228	225	0	0			AQP11	0	1	1
ILMN_1757036	AQP12A	2	375318	Homo sapiens aquaporin 12A (AQP12A), mRNA.	1378	9.15	156			AQP12A	0	0.673671	0.799037	0.42111	1.03	538	522	30	41			AQP12A	0	0.0239578	0.0719609	2.2578	1.15	600	522	42	41			AQP12A	0	0.0598538	0.223925	1.88187	1.24	648	522	8	41			AQP12A	0	0.084986	0.322883
ILMN_1732149	AQP2	12	359	Homo sapiens aquaporin 2 (collecting duct) (AQP2), mRNA.	1379	7.95	4			AQP2	0	1	1	0	1.02	250	245	1	1			AQP2	0	1	1	0	1.01	246	245	1	1			AQP2	0	1	1	0	-1	244	245	0	1			AQP2	0	1	1
ILMN_1651574	AQP3	9	360	Homo sapiens aquaporin 3 (Gill blood group) (AQP3), mRNA.	1380	7.89	5			AQP3	0	1	1	0	-1.03	236	243	0	1			AQP3	0	1	1	0	-1.05	233	243	2	1			AQP3	0	1	1	0	-1.1	221	243	0	1			AQP3	0	1	1
ILMN_1676649	AQP4	18	361	Homo sapiens aquaporin 4 (AQP4), transcript variant a, mRNA.	1381	7.85	0			AQP4	0	1	1	0	-1	231	231	0	0			AQP4	0	1	1	0	-1.01	228	231	0	0			AQP4	0	1	1	0	-1.02	226	231	0	0			AQP4	0	1	1
ILMN_1747683	AQP4	18	361	Homo sapiens aquaporin 4 (AQP4), transcript variant a, mRNA.	1382	7.67	0			AQP4	0	1	1	0	1.03	204	198	0	0			AQP4	0	1	1	0	1.03	204	198	0	0			AQP4	0	1	1	0	1.04	205	198	0	0			AQP4	0	1	1
ILMN_1807036	AQP5	12	362	Homo sapiens aquaporin 5 (AQP5), mRNA.	1383	7.73	0			AQP5	0	1	1	0	1.03	217	209	0	0			AQP5	0	1	1	0	1.01	212	209	0	0			AQP5	0	1	1	0	1.04	217	209	0	0			AQP5	0	1	1
ILMN_1786381	AQP6	12	363	Homo sapiens aquaporin 6, kidney specific (AQP6), mRNA.	1384	8.31	111			AQP6	0	1	1	0	-1.05	310	325	20	28			AQP6	0	1	1	0	-1.02	317	325	33	28			AQP6	0	1	1	0	-1.11	293	325	4	28			AQP6	0	1	1
ILMN_1666519	AQP6	12	363	Homo sapiens aquaporin 6, kidney specific (AQP6), transcript variant 2, mRNA.	1385	8.08	47			AQP6	0	1	1	0	1.03	279	270	13	12			AQP6	0	1	1	0	-1.02	265	270	9	12			AQP6	0	1	1	0	-1.04	260	270	1	12			AQP6	0	1	1
ILMN_1738494	AQP7	9	364	Homo sapiens aquaporin 7 (AQP7), mRNA.	1386	7.94	3			AQP7	0	1	1	0	-1.02	244	248	1	0			AQP7	0	1	1	0	-1.03	241	248	1	0			AQP7	0	1	1	0	-1.02	244	248	0	0			AQP7	0	1	1
ILMN_1765610	AQP7P2	9	389756	PREDICTED: Homo sapiens aquaporin 7 pseudogene 2, transcript variant 4 (AQP7P2), misc RNA.	1387	7.78	1			AQP7P2	0	1	1	0	1	218	218	0	0			AQP7P2	0	1	1	0	1.02	222	218	0	0			AQP7P2	0	1	1	0	1.04	227	218	0	0			AQP7P2	0	1	1
ILMN_2053902	AQP7P2	9	389756	Homo sapiens aquaporin 7 pseudogene 2 (AQP7P2), non-coding RNA.	1388	7.69	0			AQP7P2	0	1	1	0	1.02	205	201	0	0			AQP7P2	0	1	1	0	1.05	211	201	0	0			AQP7P2	0	1	1	0	-1.02	197	201	0	0			AQP7P2	0	1	1
ILMN_1751586	AQP7P2	9	389756	PREDICTED: Homo sapiens aquaporin 7 pseudogene 2, transcript variant 1 (AQP7P2), misc RNA.	1389	7.87	0			AQP7P2	0	1	1	0	-1.02	229	234	0	0			AQP7P2	0	1	1	0	-1.01	232	234	0	0			AQP7P2	0	1	1	0	-1.03	228	234	0	0			AQP7P2	0	1	1
ILMN_1672057	AQP7P2	9	389756	Homo sapiens aquaporin 7 pseudogene 2 (AQP7P2), non-coding RNA.	1390	7.85	1			AQP7P2	0	1	1	0	-1.02	229	233	0	1			AQP7P2	0	1	1	0	-1.01	230	233	0	1			AQP7P2	0	1	1	0	1.01	234	233	0	1			AQP7P2	0	1	1
ILMN_1713462	AQP8	16	343	Homo sapiens aquaporin 8 (AQP8), mRNA.	1391	7.84	6			AQP8	0	1	1	0	-1.13	222	251	0	5			AQP8	0	1	1	0	-1.13	221	251	0	5			AQP8	0	1	1	0	-1.17	214	251	0	5			AQP8	0	1	1
ILMN_1715068	AQP9	15	366	Homo sapiens aquaporin 9 (AQP9), mRNA.	1392	12.11	156			AQP9	2	0.0047976	0.0277672	2.82032	1.5	4455	2970	30	41			AQP9	2	8.17e-05	0.0009009	3.93936	1.79	5309	2970	42	41			AQP9	2	0.0024887	0.0446651	3.02471	2.9	8611	2970	8	41			AQP9	0	0.0261752	0.175597
ILMN_2177460	AQR	15	9716	Homo sapiens aquarius homolog (mouse) (AQR), mRNA.	1393	8.44	128			AQR	0	0.0128618	0.0574356	2.48757	1.14	358	314	25	26			AQR	0	0.005019	0.0222832	2.80581	1.13	356	314	39	26			AQR	0	0.230172	0.452627	1.19992	1.12	351	314	7	26			AQR	0	0.0101455	0.103867
ILMN_1717154	AQR	15	9716	Homo sapiens aquarius homolog (mouse) (AQR), mRNA.	1394	9.77	156			AQR	0	0.77623	0.868603	-0.28424	-1.02	865	886	30	41			AQR	0	0.888412	0.932653	-0.14031	-1.01	877	886	42	41			AQR	0	0.720604	0.849248	-0.35765	-1.04	853	886	8	41			AQR	0	0.734362	0.888129
ILMN_1767351	AR	X	367	Homo sapiens androgen receptor (AR), transcript variant 2, mRNA.	1395	7.93	9			AR	0	1	1	0	-1.01	247	249	3	3			AR	0	1	1	0	-1.03	242	249	2	3			AR	0	1	1	0	-1.03	243	249	1	3			AR	0	1	1
ILMN_1659572	AR	X	367	Homo sapiens androgen receptor (dihydrotestosterone receptor; testicular feminization; spinal and bulbar muscular atrophy; Kennedy disease) (AR), transcript variant 1, mRNA.	1396	7.75	0			AR	0	1	1	0	-1.01	215	217	0	0			AR	0	1	1	0	-1	216	217	0	0			AR	0	1	1	0	-1.01	215	217	0	0			AR	0	1	1
ILMN_1792540	AR	X	367	Homo sapiens androgen receptor (AR), transcript variant 2, mRNA.	1397	7.79	0			AR	0	1	1	0	-1.02	218	222	0	0			AR	0	1	1	0	1.01	223	222	0	0			AR	0	1	1	0	-1.02	217	222	0	0			AR	0	1	1
ILMN_1658883	ARAF	X	369	Homo sapiens v-raf murine sarcoma 3611 viral oncogene homolog (ARAF), mRNA.	1398	12.01	156			ARAF	0	0.957262	0.977998	-0.05359	-1.01	4114	4135	30	41			ARAF	0	0.717546	0.818569	0.36174	1.03	4264	4135	42	41			ARAF	0	0.411632	0.625166	-0.82103	-1.13	3662	4135	8	41			ARAF	0	0.784455	0.91118
ILMN_1711120	ARC	8	23237	Homo sapiens activity-regulated cytoskeleton-associated protein (ARC), mRNA.	1399	7.97	14			ARC	0	1	1	0	1.01	252	249	1	4			ARC	0	1	1	0	1	249	249	4	4			ARC	0	1	1	0	-1.05	236	249	0	4			ARC	0	1	1
ILMN_1699703	ARCN1	11	372	Homo sapiens archain 1 (ARCN1), mRNA.	1400	10.98	156			ARCN1	0	0.461674	0.636279	0.73609	1.09	2060	1889	30	41			ARCN1	0	0.300382	0.462462	1.03562	1.11	2098	1889	42	41			ARCN1	0	0.835436	0.913941	-0.20774	-1.03	1826	1889	8	41			ARCN1	0	0.2177	0.515883
ILMN_1721977	ARD1A	X	8260	Homo sapiens ARD1 homolog A, N-acetyltransferase (S. cerevisiae) (ARD1A), mRNA.	1401	10.71	156			ARD1A	0	0.344953	0.529165	-0.94442	-1.09	1660	1808	30	41			ARD1A	0	0.190161	0.33494	-1.3101	-1.11	1630	1808	42	41			ARD1A	0	0.125179	0.325194	-1.53339	-1.23	1470	1808	8	41			ARD1A	0	0.697995	0.868888
ILMN_1804421	AREG	4	374	Homo sapiens amphiregulin (AREG), mRNA.	1402	7.76	0			AREG	0	1	1	0	-1.01	215	217	0	0			AREG	0	1	1	0	1	217	217	0	0			AREG	0	1	1	0	-1.01	214	217	0	0			AREG	0	1	1
ILMN_2330948	ARF1	1	375	Homo sapiens ADP-ribosylation factor 1 (ARF1), transcript variant 2, mRNA.	1403	10.02	156			ARF1	0	0.187301	0.356897	-1.31861	-1.13	982	1110	30	41			ARF1	0	0.304777	0.466998	-1.02624	-1.08	1031	1110	42	41			ARF1	0	0.338992	0.561344	-0.95616	-1.15	965	1110	8	41			ARF1	0	0.821966	0.92781
ILMN_1802203	ARF1	1	375	Homo sapiens ADP-ribosylation factor 1 (ARF1), transcript variant 1, mRNA.	1404	13.6	156			ARF1	0	0.21195	0.387849	-1.24822	-1.15	11670	13424	30	41			ARF1	0	0.272513	0.432264	-1.09729	-1.1	12163	13424	42	41			ARF1	0	0.800777	0.89587	-0.25234	-1.04	12902	13424	8	41			ARF1	0	0.415648	0.693556
ILMN_1661458	ARF1	1	375	Homo sapiens ADP-ribosylation factor 1 (ARF1), transcript variant 3, mRNA.	1405	7.88	4			ARF1	0	1	1	0	1.02	241	237	2	2			ARF1	0	1	1	0	-1.01	235	237	0	2			ARF1	0	1	1	0	1.01	239	237	0	2			ARF1	0	1	1
ILMN_1682938	ARF3	12	377	Homo sapiens ADP-ribosylation factor 3 (ARF3), mRNA.	1406	10.73	156			ARF3	0	0.574307	0.728462	0.56172	1.06	1753	1649	30	41			ARF3	0	0.663538	0.778532	0.43503	1.04	1714	1649	42	41			ARF3	0	0.62517	0.786161	0.48854	1.07	1767	1649	8	41			ARF3	0	0.672266	0.856533
ILMN_1723884	ARF4	3	378	Homo sapiens ADP-ribosylation factor 4 (ARF4), mRNA.	1407	9.17	156			ARF4	0	0.231349	0.409965	1.19689	1.1	609	553	30	41			ARF4	0	0.343907	0.504774	0.94647	1.06	586	553	42	41			ARF4	0	0.436688	0.645793	0.7778	1.07	592	553	8	41			ARF4	0	0.850028	0.940461
ILMN_1719518	ARF4	3	378	Homo sapiens ADP-ribosylation factor 4 (ARF4), mRNA.	1408	11.61	156			ARF4	0	0.604682	0.750962	0.51768	1.06	3137	2954	30	41			ARF4	0	0.427792	0.581854	0.79298	1.08	3200	2954	42	41			ARF4	0	0.51418	0.707686	0.65234	1.12	3299	2954	8	41			ARF4	0	0.282539	0.583245
ILMN_1752340	ARF5	7	381	Homo sapiens ADP-ribosylation factor 5 (ARF5), mRNA.	1409	12.07	156			ARF5	0	0.295106	0.479483	-1.04699	-1.11	4160	4637	30	41			ARF5	0	0.192618	0.337703	-1.30287	-1.12	4123	4637	42	41			ARF5	0	0.535412	0.722424	-0.61977	-1.09	4257	4637	8	41			ARF5	0	0.780463	0.910038
ILMN_1764297	ARF6	14	382	Homo sapiens ADP-ribosylation factor 6 (ARF6), mRNA.	1410	9.48	156			ARF6	0	0.0009853	0.0089372	-3.29468	-1.34	645	862	30	41			ARF6	0	0.0021436	0.0115017	-3.06958	-1.29	669	862	42	41			ARF6	-2	0.0074207	0.0775448	-2.67735	-1.52	568	862	8	41			ARF6	0	0.0411645	0.221986
ILMN_2406873	ARFGAP1	20	55738	Homo sapiens ADP-ribosylation factor GTPase activating protein 1 (ARFGAP1), transcript variant 2, mRNA.	1411	7.97	13			ARFGAP1	0	1	1	0	-1.01	248	250	4	3			ARFGAP1	0	1	1	0	-1	249	250	2	3			ARFGAP1	0	1	1	0	-1.04	239	250	0	3			ARFGAP1	0	1	1
ILMN_1675709	ARFGAP1	20	55738	Homo sapiens ADP-ribosylation factor GTPase activating protein 1 (ARFGAP1), transcript variant 1, mRNA.	1412	9.74	155			ARFGAP1	0	0.812568	0.89418	-0.23711	-1.02	837	855	30	41			ARFGAP1	0	0.806952	0.878307	0.24436	1.02	871	855	41	41			ARFGAP1	0	0.44526	0.652795	-0.76334	-1.13	758	855	8	41			ARFGAP1	0	0.301114	0.600204
ILMN_1769250	ARFGAP2	11	84364	Homo sapiens ADP-ribosylation factor GTPase activating protein 2 (ARFGAP2), mRNA.	1413	10.25	156			ARFGAP2	0	0.316684	0.501062	-1.0013	-1.1	1172	1291	30	41			ARFGAP2	0	0.280605	0.440994	-1.07896	-1.1	1178	1291	42	41			ARFGAP2	0	0.250053	0.47424	-1.15022	-1.15	1124	1291	8	41			ARFGAP2	0	0.425575	0.701069
ILMN_2227800	ARFGAP3	22	26286	Homo sapiens ADP-ribosylation factor GTPase activating protein 3 (ARFGAP3), mRNA.	1414	8.17	73			ARFGAP3	0	1	1	0	-1.01	282	286	12	19			ARFGAP3	0	1	1	0	1.02	292	286	22	19			ARFGAP3	0	1	1	0	-1.07	267	286	2	19			ARFGAP3	0	1	1
ILMN_1731287	ARFGAP3	22	26286	Homo sapiens ADP-ribosylation factor GTPase activating protein 3 (ARFGAP3), mRNA.	1415	10.31	156			ARFGAP3	0	0.0240815	0.0885152	-2.25583	-1.29	1170	1513	30	41			ARFGAP3	0	0.0117719	0.0423242	-2.51891	-1.28	1178	1513	42	41			ARFGAP3	0	0.1062	0.298807	-1.61551	-1.43	1056	1513	8	41			ARFGAP3	0	0.556136	0.792064
ILMN_2221408	ARFGEF1	8	10565	Homo sapiens ADP-ribosylation factor guanine nucleotide-exchange factor 1(brefeldin A-inhibited) (ARFGEF1), mRNA.	1416	10.38	156			ARFGEF1	0	0.0223063	0.0843056	2.28511	1.3	1428	1099	30	41			ARFGEF1	0	0.0035826	0.0171381	2.91275	1.34	1478	1099	42	41			ARFGEF1	0	0.383646	0.602136	0.8712	1.19	1305	1099	8	41			ARFGEF1	0	0.0427869	0.226375
ILMN_1728471	ARFGEF1	8	10565	Homo sapiens ADP-ribosylation factor guanine nucleotide-exchange factor 1(brefeldin A-inhibited) (ARFGEF1), mRNA.	1417	10.18	156			ARFGEF1	0	0.172058	0.337462	1.36562	1.15	1174	1022	30	41			ARFGEF1	0	0.0308759	0.0871416	2.15867	1.21	1241	1022	42	41			ARFGEF1	0	0.468191	0.671181	0.72542	1.14	1169	1022	8	41			ARFGEF1	0	0.0692817	0.289955
ILMN_1789990	ARFGEF2	20	10564	Homo sapiens ADP-ribosylation factor guanine nucleotide-exchange factor 2 (brefeldin A-inhibited) (ARFGEF2), mRNA.	1418	8.5	143			ARFGEF2	0	0.000165	0.0023372	-3.7673	-1.22	345	420	28	39			ARFGEF2	0	2.2e-06	5.06e-05	-4.73483	-1.26	334	420	39	39			ARFGEF2	0	0.0029264	0.0491236	-2.97536	-1.33	317	420	6	39			ARFGEF2	0	0.0218549	0.156472
ILMN_2403906	ARFIP1	4	27236	Homo sapiens ADP-ribosylation factor interacting protein 1 (ARFIP1), transcript variant 2, mRNA.	1419	9.78	156			ARFIP1	2	0.0003876	0.0045374	3.54841	1.52	966	636	30	41			ARFIP1	2	4.1e-06	8.24e-05	4.60515	1.59	1009	636	42	41			ARFIP1	0	0.0100143	0.090341	2.57534	1.75	1113	636	8	41			ARFIP1	2	0.0011663	0.028537
ILMN_2403911	ARFIP1	4	27236	Homo sapiens ADP-ribosylation factor interacting protein 1 (ARFIP1), transcript variant 2, mRNA.	1420	8.17	85			ARFIP1	0	1	1	0	-1	285	285	16	18			ARFIP1	0	1	1	0	1.02	290	285	23	18			ARFIP1	0	1	1	0	1.01	289	285	4	18			ARFIP1	0	0.136264	0.412173
ILMN_1768399	ARFIP1	4	27236	Homo sapiens ADP-ribosylation factor interacting protein 1 (arfaptin 1) (ARFIP1), transcript variant 1, mRNA.	1421	7.94	7			ARFIP1	0	1	1	0	1.08	246	229	2	0			ARFIP1	0	1	1	0	1.1	252	229	2	0			ARFIP1	0	1	1	0	1.09	250	229	1	0			ARFIP1	0	1	1
ILMN_1750690	ARFIP2	11	23647	Homo sapiens ADP-ribosylation factor interacting protein 2 (arfaptin 2) (ARFIP2), mRNA.	1422	7.89	14			ARFIP2	0	1	1	0	1.04	248	238	5	3			ARFIP2	0	1	1	0	-1.02	232	238	2	3			ARFIP2	0	1	1	0	-1.03	231	238	2	3			ARFIP2	0	1	1
ILMN_1703989	ARFRP1	20	10139	Homo sapiens ADP-ribosylation factor related protein 1 (ARFRP1), mRNA.	1423	8.43	134			ARFRP1	0	0.560333	0.718032	0.58235	1.03	349	339	26	35			ARFRP1	0	0.858919	0.912617	-0.17775	-1.01	337	339	34	35			ARFRP1	0	0.481891	0.682197	0.70326	1.05	357	339	7	35			ARFRP1	0	0.384972	0.67188
ILMN_1812281	ARG1	6	383	Homo sapiens arginase, liver (ARG1), mRNA.	1424	8.76	108			ARG1	0	1	1	0	1.05	379	362	19	24			ARG1	0	0.0270548	0.0787725	2.21073	1.33	481	362	36	24			ARG1	0	0.0371218	0.173632	2.08442	1.72	624	362	7	24			ARG1	0	1	1
ILMN_1800898	ARG2	14	384	Homo sapiens arginase, type II (ARG2), nuclear gene encoding mitochondrial protein, mRNA.	1425	8.27	86			ARG2	0	1	1	0	1.28	352	275	22	16			ARG2	0	1	1	0	1.16	319	275	26	16			ARG2	0	1	1	0	1.11	306	275	3	16			ARG2	0	1	1
ILMN_1707529	ARG99	12	83857	Homo sapiens ARG99 protein (ARG99), transcript variant 1, mRNA.	1426	7.81	1			ARG99	0	1	1	0	1.04	228	220	1	0			ARG99	0	1	1	0	1.02	225	220	0	0			ARG99	0	1	1	0	1.02	224	220	0	0			ARG99	0	1	1
ILMN_1716068	ARGFX	3	503582	Homo sapiens arginine-fifty homeobox (ARGFX), mRNA.	1427	7.74	0			ARGFX	0	1	1	0	1.02	216	213	0	0			ARGFX	0	1	1	0	-1.01	211	213	0	0			ARGFX	0	1	1	0	-1	213	213	0	0			ARGFX	0	1	1
ILMN_2095571	ARGFXP2	17	503640	Homo sapiens arginine-fifty homeobox pseudogene 2 (ARGFXP2), non-coding RNA.	1428	7.73	0			ARGFXP2	0	1	1	0	-1.01	207	210	0	0			ARGFXP2	0	1	1	0	1.02	215	210	0	0			ARGFXP2	0	1	1	0	1.04	217	210	0	0			ARGFXP2	0	1	1
ILMN_1814353	ARGFXP2	17	503640	Homo sapiens arginine-fifty homeobox pseudogene 2 (ARGFXP2), non-coding RNA.	1429	7.88	0			ARGFXP2	0	1	1	0	1.01	236	234	0	0			ARGFXP2	0	1	1	0	1	235	234	0	0			ARGFXP2	0	1	1	0	1.02	239	234	0	0			ARGFXP2	0	1	1
ILMN_1788468	ARGLU1	13	55082	Homo sapiens arginine and glutamate rich 1 (ARGLU1), mRNA.	1430	13.49	156			ARGLU1	0	0.04322	0.132505	-2.02158	-1.28	10894	13940	30	41			ARGLU1	0	0.0314581	0.0882805	-2.15123	-1.28	10931	13940	42	41			ARGLU1	0	0.0293354	0.153747	-2.17895	-1.52	9164	13940	8	41			ARGLU1	0	0.178681	0.46964
ILMN_1732060	ARHGAP1	11	392	Homo sapiens Rho GTPase activating protein 1 (ARHGAP1), mRNA.	1431	11.76	156			ARHGAP1	0	0.291366	0.47559	1.05513	1.13	3628	3214	30	41			ARHGAP1	0	0.253362	0.411352	1.14222	1.12	3600	3214	42	41			ARHGAP1	0	0.746927	0.864824	0.32269	1.06	3401	3214	8	41			ARHGAP1	0	0.0826251	0.318312
ILMN_1736112	ARHGAP10	4	79658	Homo sapiens Rho GTPase activating protein 10 (ARHGAP10), mRNA.	1432	8.8	153			ARHGAP10	0	0.479866	0.652395	0.70652	1.04	466	449	30	40			ARHGAP10	0	0.587521	0.718641	-0.54243	-1.03	436	449	40	40			ARHGAP10	0	0.94815	0.973327	0.06503	1.01	451	449	8	40			ARHGAP10	0	0.782124	0.910151
[truncated: 47,371 more rows]
[truncated: 42 more columns]

## Sheet: gender specific EDS stats
		Comparison	fold change	p-val	# disease	# control
[truncated: 8 more rows]

[truncated: 3 more sheets: siglists-unique, UR functional enrichment, DR functional enrichment]
