# Supplementary material for: Erythroid-Specific Transcriptional Changes in PBMCs from Pulmonary Hypertension Patients
Source: PLoS One. 2012 Apr 24;7(4):e34951. doi: 10.1371/journal.pone.0034951 (PMC3335832; doi:10.1371/journal.pone.0034951)
Supplement: Table S2 — EDS and Platelet specific genes. (XLSX) [file pone.0034951.s002.xlsx]

## Sheet: readme
	This notebook (Table S2) contains the following data sheets:
	1. EDS >70%	a comprehensive list of genes was derived for the EDS and for the Pl groups by selecting all genes (i.e., probes) in the complete dataset having a Pearson Correlation ≥ 0.7 with the average gene expression for each cluster (EDS; 42 Illumina probes, 40 unique genes, and Pl; 60 probes, 54 unique genes) as initially shown in Figure 3, across all the samples. All sample data for the EDS only is shown.
	2. original and final EDS unique	EDS gene list condensed in the case of multiple probes to single gene symbols (i.e. unique). Both the original cluster genes from Figure 3 and the final expanded gene lists are shown.
	3. original and final Pl unique	Pl gene list condensed in the case of multiple probes to single gene symbols (i.e. unique). Both the original cluster genes from Figure 3 and the final expanded gene lists are shown.
	4. EDS and Pl comparison	the average gene expression of EDS and Pl signatures is compared across all samples of the dataset. The overlap between the EDS and Pl genelists is illustrated by a Venn diagram.

## Sheet: EDS >70%
PROBE_ID	SYMBOL of PAH_repeat_05-03-10_median_normalized_log2_sigtests_EDS_11-30-10	ENTREZ_GENE_ID	DEFINITION	Symbol	Control_PAH-100	Control_PAH-101	Control_PAH-102	Control_PAH-103	Control_PAH-104	Control_PAH-105	Control_PAH-106	Control_PAH-107	Control_PAH-108	Control_PAH-109	Control_PAH-110	Control_PAH-111	Control_PAH-112	Control_PAH-113	Control_PAH-114	Control_PAH-115	Control_PAH-116	Control_PAH-117	Control_PAH-118	Control_PAH-119	Control_PAH-120	Control_PAH-121	Control_PAH-122	Control_PAH-123	Control_PAH-124	Control_PAH-125	Control_PAH-126	Control_PAH-127	Control_PAH-128	Control_PAH-129	Control_PAH-130	Control_PAH-142	Control_PAH-87	Control_PAH-88	Control_PAH-89	Control_PAH-90	Control_PAH-91	Control_PAH-92	Control_PAH-95	Control_PAH-98	Control_PAH-99		IPAH_PAH-133	IPAH_PAH-136	IPAH_PAH-14
ILMN_1680652	SELENBP1	8991	Homo sapiens selenium binding protein 1 (SELENBP1), mRNA.	SELENBP1	7.8846	8.2987	7.8725	7.8362	7.8811	8.2318	8.1823	7.9459	7.9669	7.8776	8.4836	7.8508	8.0969	7.9243	7.847	9.4232	8.1156	8.5646	8.1471	7.8606	8.1637	8.0242	8.0669	7.8304	8.2036	8.7952	8.1989	8.2281	8.0013	8.4479	7.7927	8.4854	8.0217	7.8869	7.9658	8.2335	7.97	8.0052	7.9415	8.3016	8.0863		8.297	8.4043	8.4727
ILMN_1814397	EPB42	2038	Homo sapiens erythrocyte membrane protein band 4.2 (EPB42), mRNA.	EPB42	7.6316	7.8953	7.7577	7.8026	7.8128	7.8697	7.9462	7.878	7.8556	7.6512	8.1882	7.7341	7.9145	7.9068	7.8703	9.0111	7.7141	9.0563	7.7352	7.8976	7.6917	7.851	7.604	7.6083	7.8386	8.7872	8.216	7.8051	7.9859	8.2402	7.6912	7.843	7.8127	7.6649	8.1786	8.0868	7.9803	7.904	8.0163	8.1788	7.6697		8.3192	8.3338	7.9817
ILMN_1772809	SLC4A1	6521	Homo sapiens solute carrier family 4, anion exchanger, member 1 (erythrocyte membrane protein band 3, Diego blood group) (SLC4A1), mRNA.	SLC4A1	7.8414	8.0271	7.9051	7.7361	7.8116	7.9549	8.0346	7.5409	7.9842	7.7247	8.4	7.7712	8.024	7.794	8.1031	9.0905	7.9274	8.5236	7.7066	7.7416	7.7535	7.8894	7.8383	7.8178	8.0875	9.2515	8.0632	7.987	8.0511	8.1704	8.0107	7.9391	7.8918	7.7916	8.1776	8.4508	7.7132	8.0105	8.0923	8.7786	7.7951		8.4539	8.1351	8.0339
ILMN_1652431	CA1	759	Homo sapiens carbonic anhydrase I (CA1), mRNA.	CA1	8.037	8.3181	7.9623	7.815	7.9052	8.0781	8.3203	7.9862	7.9908	7.881	8.735	7.6678	8.0589	8.2295	8.1498	10.3832	8.4664	9.3637	7.7502	7.8409	7.8182	7.9265	7.8733	7.9265	8.1399	9.6646	8.5331	8.372	8.2127	8.8071	7.9043	8.0581	8.0948	7.899	7.7789	8.8049	8.1461	7.8576	8.4914	8.8057	7.8704		9.4045	8.5878	8.0813
ILMN_1701386	STRADB	55437	Homo sapiens STE20-related kinase adaptor beta (STRADB), mRNA.	STRADB	10.2625	10.0745	8.8409	9.1596	8.8145	9.787	10.1536	10.4652	9.9646	9.8839	9.2822	10.2393	10.054	9.0566	9.8236	10.5826	10.094	10.3104	9.2659	9.8194	9.1503	9.6101	9.609	8.714	9.9785	10.4112	10.0643	9.4376	9.2803	9.9544	9.8175	9.8681	10.4841	8.9712	9.7672	9.9192	9.8614	10.4399	9.2895	10.3532	10.1413		10.4456	9.9241	9.8648
ILMN_1736911	TMOD1	7111	Homo sapiens tropomodulin 1 (TMOD1), mRNA.	TMOD1	8.3892	8.0777	7.9879	8.1959	7.9726	8.038	7.8405	8.3011	8.1259	8.2848	8.2017	8.0785	8.3136	7.998	7.9582	8.8127	8.1716	8.4569	8.293	8.0265	7.8427	7.8042	8.0424	7.8232	8.1543	8.4674	8.2586	8.1635	7.9153	7.9206	7.8766	8.0266	9.3829	8.294	8.5329	8.0886	8.2091	8.5887	8.0783	8.788	8.2856		8.724	7.9451	8.7083
ILMN_1804938	GPR175	131601	Homo sapiens G protein-coupled receptor 175 (GPR175), mRNA.	GPR175	9.6187	9.4539	8.4226	8.9158	8.925	9.7903	9.9047	9.3776	9.4345	9.3018	9.2004	9.7672	9.1568	8.7267	9.2943	9.9748	9.4001	9.7476	9.2455	9.3515	9.1456	9.0861	9.6617	8.6646	9.5316	9.2235	9.6392	9.3069	8.6308	9.4073	9.0789	9.5544	9.7394	8.6667	9.0953	9.4192	9.4478	9.9363	9.0434	9.8536	9.4375		10.0494	9.7518	9.3855
ILMN_1758333	HMG2L1	10042	Homo sapiens high-mobility group protein 2-like 1 (HMG2L1), transcript variant 1, mRNA.	HMG2L1	8.2111	7.9882	7.8364	7.7854	7.9402	8.0467	8.0688	8.3753	8.033	8.0533	8.3279	7.9101	8.1246	8.0353	7.9399	9.2357	8.195	8.9503	8.1064	8.0196	8.1848	7.7838	8.2322	7.8871	8.3241	8.6185	8.3199	8.0373	7.9342	8.2566	7.8936	8.0888	8.0649	7.7819	8.2945	8.1972	7.9585	7.9437	7.9338	8.2611	8.0441		8.3809	8.3036	7.8956
ILMN_1766165	SNCA	6622	Homo sapiens synuclein, alpha (non A4 component of amyloid precursor) (SNCA), transcript variant NACP140, mRNA.	SNCA	9.1731	9.5249	8.3378	8.861	8.5141	9.2228	9.1219	9.4268	9.2515	9.3171	9.5305	9.2899	8.671	8.8655	9.5932	10.9101	9.6203	10.2208	9.3975	9.3557	8.5559	8.8995	9.1629	7.9621	9.1727	10.1711	9.5231	9.1595	8.9757	9.3641	8.7204	8.8082	10.0683	8.6873	10.0097	9.9851	9.5168	10.4876	9.1067	10.8197	9.2775		10.3124	9.3053	10.2236
ILMN_1714765	LOC389599	389599	PREDICTED: Homo sapiens similar to amyotrophic lateral sclerosis 2 (juvenile) chromosome region, candidate 2 (LOC389599), mRNA.	LOC389599	9.8547	9.8622	8.6914	8.8478	8.6163	9.3589	9.6937	9.9493	9.6879	9.6858	9.0476	9.8632	9.9536	8.9634	9.603	10.0622	9.5576	9.7967	9.0317	9.7832	8.9472	9.4093	9.1409	8.57	9.5714	10.4821	9.7581	9.4312	8.9004	10.197	9.7413	9.6141	10.3282	8.8418	9.6081	9.7411	9.8193	10.0573	9.007	10.2175	9.8207		10.5374	9.5833	9.5387
ILMN_1708323	ALAS2	212	Homo sapiens aminolevulinate, delta-, synthase 2 (ALAS2), nuclear gene encoding mitochondrial protein, transcript variant 2, mRNA.	ALAS2	8.2441	8.009	7.9481	7.8371	7.9075	7.994	8.1899	8.0309	8.3255	8.0687	8.3308	8.0723	8.0957	8.1253	7.7682	8.88	8.2022	8.5819	8.0001	8.2709	7.8498	8.0425	8.1718	7.9847	7.8511	8.4413	8.21	8.0862	8.0011	8.3085	8.2223	8.16	7.959	7.8906	8.0215	8.0197	7.9255	7.9301	8.096	8.3394	8.167		7.9798	8.1813	8.0412
ILMN_1696512	ERAF	51327	Homo sapiens erythroid associated factor (ERAF), mRNA.	ERAF	8.774	9.2407	8.1121	8.1922	8.2666	9.5491	9.5572	8.6762	8.7581	8.352	10.5519	8.2866	8.7463	8.6612	8.8004	12.1489	8.8213	11.8497	8.3953	8.77	8.3523	8.6459	8.9065	8.0214	9.285	11.2615	10.041	9.5658	8.8038	9.6773	8.3629	9.0781	8.6006	8.1134	9.151	10.1461	8.5732	8.9175	9.3345	10.1819	8.2915		10.8784	10.2236	8.7138
ILMN_2091454	HBM	3042	Homo sapiens hemoglobin, mu (HBM), mRNA.	HBM	8.1143	8.986	7.8433	7.8033	7.9842	8.9004	9.2125	8.2158	8.5148	8.1017	9.8139	7.8793	8.2864	8.3363	8.3232	11.2603	8.4265	10.4605	7.9356	8.3598	7.893	8.1465	8.263	7.8462	8.3161	10.438	9.2975	9.3067	8.4698	9.4673	7.9963	8.5239	8.1651	7.8324	8.8379	9.4654	8.1301	8.2508	8.8603	9.2617	8.1067		9.7229	10.1153	8.3144
ILMN_1701933	SNCA	6622	Homo sapiens synuclein, alpha (non A4 component of amyloid precursor) (SNCA), transcript variant NACP112, mRNA.	SNCA	10.4341	10.9106	9.3685	10.0615	9.3881	10.3904	10.5696	10.7357	10.7111	10.5554	10.5943	10.592	10.3669	9.8742	11.1604	12.3606	10.6279	11.6906	10.6405	10.8993	9.2535	10.1386	10.1728	8.6083	10.0501	11.7353	10.5011	10.5552	9.7738	10.7718	10.0853	10.2824	11.2984	9.6571	11.1735	11.2202	11.2884	11.7082	10.271	12.2611	10.625		11.9179	10.6731	11.4433
ILMN_1749984	LOC440313	440313	Homo sapiens hypothetical gene supported by AK127131 (LOC440313), mRNA.	LOC440313	8.7403	8.3436	8.1632	8.0559	7.9908	8.5761	9.0804	8.5988	8.8344	8.5024	8.5898	8.3676	8.4404	8.1238	8.609	9.2697	8.5703	9.0898	8.5839	8.4826	8.4401	8.3797	8.6719	8.1272	8.8119	8.6989	8.9447	8.7341	8.1952	8.7311	8.7835	8.6075	8.2796	7.9022	8.5634	8.5509	8.2281	8.3849	8.4385	8.5157	8.1181		8.1048	8.8284	8.5805
ILMN_1807919	TNS1	7145	Homo sapiens tensin 1 (TNS1), mRNA.	TNS1	8.2147	8.1962	7.8451	7.9447	8.0033	7.9671	8.0762	8.0336	8.2626	7.7369	8.0428	8.0495	8.0128	7.937	8.1092	8.3122	8.0171	8.2893	7.9172	8.1527	7.8176	7.7133	7.9837	7.9678	8.0085	8.0523	8.2519	8.1117	7.8784	7.7534	7.8103	8.1204	8.1924	7.9339	8.0685	7.9222	8.2143	7.9701	8.0109	8.6129	7.8818		8.1837	8.1811	8.4375
ILMN_1774091	FECH	2235	Homo sapiens ferrochelatase (protoporphyria) (FECH), nuclear gene encoding mitochondrial protein, transcript variant 2, mRNA.	FECH	9.2311	9.1228	8.6133	8.7538	8.4637	8.7348	9.1684	9.1116	9.3102	9.2944	8.4843	9.6237	9.0605	8.3258	9.0147	9.0297	8.7994	8.9618	8.5263	9.161	8.6265	8.7366	8.5988	8.1879	9.1287	9.1163	8.8642	8.7034	8.3061	8.9049	9.1296	9.0355	8.9164	8.3925	9.13	8.9187	9.0051	9.2406	8.5047	9.506	9.5375		8.9552	8.8547	8.7219
ILMN_1657932	MUC6	4588	Homo sapiens mucin 6, oligomeric mucus/gel-forming (MUC6), mRNA.	MUC6	8.4322	8.245	7.9879	8.0254	8.0548	8.3363	8.631	8.0619	8.5348	8.3422	8.2643	8.5022	8.0857	8.0579	8.4538	8.6171	8.214	8.7318	8.1032	8.1725	8.2061	8.8055	8.1736	7.9148	8.8628	8.8869	8.3527	8.2031	8.2251	8.5924	8.3201	8.435	8.1794	8.0268	8.5423	8.5898	8.4432	8.1709	8.1806	8.3337	8.2736		8.7905	8.6275	8.4329
ILMN_2352921	BPGM	669	Homo sapiens 2,3-bisphosphoglycerate mutase (BPGM), transcript variant 1, mRNA.	BPGM	9.0969	9.1622	8.0227	8.4147	8.3193	8.6193	8.7154	9.1635	8.8763	9.0293	8.5901	9.0684	9.2145	8.3784	9.156	9.6584	8.821	9.2532	8.812	8.6781	8.8245	9.6064	8.6766	8.1904	8.7547	10.0112	8.8715	8.6334	8.3872	8.9146	9.096	8.8439	9.2073	8.3387	8.8152	9.1892	9.3132	9.2107	8.5893	9.2475	8.8381		9.5288	8.9297	8.9141
ILMN_1743911	SLC25A39	51629	Homo sapiens solute carrier family 25, member 39 (SLC25A39), mRNA.	SLC25A39	12.299	12.4482	11.2521	11.5596	11.2411	12.6081	12.7675	12.9916	12.3718	12.3976	11.7188	12.4351	12.6382	11.4737	12.5623	13.0495	12.6427	13.1175	12.2553	12.8305	12.1532	12.3158	12.2448	10.9949	12.4247	13.0876	12.7698	12.3568	11.1656	12.3606	12.6718	12.3585	12.9735	11.4132	12.508	12.3944	12.3768	12.6494	11.5925	12.2559	12.2299		12.598	12.6271	11.9699
ILMN_1749722	RNF213	57674	Homo sapiens ring finger protein 213 (RNF213), mRNA.	RNF213	8.8807	9.0345	8.3555	8.326	7.9973	8.8385	9.1453	8.3312	9.0675	8.6516	8.4731	8.5823	8.6737	8.3198	8.8792	9.1604	8.7658	9.2985	8.3026	8.6979	8.5456	8.9301	8.3401	8.5831	8.882	9.0614	9.2619	8.7336	8.2532	8.8019	8.6159	8.6906	8.6648	8.2675	8.9569	9.0232	9.9373	8.797	8.4386	8.685	8.6262		8.6077	8.8179	8.937
ILMN_1695187	GYPE	2996	Homo sapiens glycophorin E (GYPE), transcript variant 1, mRNA.	GYPE	7.6387	7.6126	7.8737	7.7198	7.8086	7.7306	7.8783	7.7233	7.9995	7.9356	8.1432	7.8671	7.8428	7.9496	7.7101	8.7769	7.7457	8.5125	7.9814	8.0846	7.7675	7.8252	7.8515	7.9173	7.9064	8.5314	7.9987	7.8472	7.7585	7.9563	8.0295	7.7284	7.8306	7.7401	7.8294	8.0625	8.0094	7.6718	8.0027	8.1453	7.7313		8.2628	8.0295	8.0934
ILMN_1804350	LOC644852	644852	PREDICTED: Homo sapiens hypothetical protein LOC644852, transcript variant 1 (LOC644852), mRNA.	LOC644852	9.0445	8.6639	8.5009	8.6468	8.5905	8.7033	9.6447	8.474	9.3439	8.3835	9.3691	8.8595	8.7293	8.8977	8.4734	9.3174	8.2759	9.5003	8.2651	8.5876	8.2523	8.5526	8.408	8.4377	9.1888	9.6954	9.1811	8.0809	8.8129	8.9267	8.4466	8.8528	8.2947	8.5166	8.6824	9.1452	8.1644	8.6479	9.0141	8.8738	8.1405		8.8528	9.18	8.9824
ILMN_2387385	IGFBP1	3484	Homo sapiens insulin-like growth factor binding protein 1 (IGFBP1), transcript variant 2, mRNA.	IGFBP1	8.0601	8.0257	7.8909	7.7651	7.8378	7.9064	8.2441	8.0879	8.3182	7.9614	8.1105	7.9284	7.7878	7.9875	7.8019	8.6466	7.9683	8.1426	7.9721	8.0476	7.9665	7.8221	8.2376	7.6549	8.0221	8.0191	8.1293	8.0329	8	7.8713	7.7699	8.108	8.0381	7.8422	7.8188	8.1047	7.7151	7.8008	8.0205	7.77	7.836		7.7541	8.3254	7.9363
ILMN_1815527	HBD	3045	Homo sapiens hemoglobin, delta (HBD), mRNA.	HBD	9.2193	9.6977	8.3809	8.3235	8.0532	10.0513	10.0159	8.7892	9.499	8.5972	11.3672	8.7661	9.0767	9.1297	8.9192	12.7678	9.3837	11.9934	8.8224	9.06	7.9344	8.8949	8.8706	7.973	9.9624	12.0084	10.7609	9.9533	9.1919	10.4486	8.9426	9.7919	9.1513	8.5022	9.9275	11.4689	8.4653	9.4751	10.7394	11.3332	8.8126		12.2165	11.3181	9.1599
ILMN_1704446	SLC6A10P	386757	Homo sapiens solute carrier family 6 (neurotransmitter transporter, creatine), member 10 (pseudogene) (SLC6A10P) on chromosome 16.	SLC6A10P	7.9641	8.1273	7.9306	7.8091	7.8697	7.9395	8.1249	8.0035	8.1012	7.9678	8.0045	7.9672	7.8632	7.802	7.9896	8.3391	8.0247	8.2531	7.9767	7.8841	8.1607	7.9168	7.934	7.9514	8.0063	8.1127	8.1188	8.0957	7.859	7.9249	7.6954	8.0316	8.0055	7.9089	7.8134	7.9869	8.1306	8.0496	7.9777	8.1753	7.9745		8.251	8.1896	7.8662
ILMN_1742410	BCL2L1	598	Homo sapiens BCL2-like 1 (BCL2L1), nuclear gene encoding mitochondrial protein, transcript variant 1, mRNA.	BCL2L1	8.7163	8.9219	7.9418	8.3479	8.27	8.4978	8.2144	8.4882	8.7328	8.786	8.3838	9.0242	8.8048	8.2604	8.3034	8.9006	8.683	8.6656	8.2769	8.3028	8.4437	8.4146	8.4007	8.0841	8.5617	8.9426	8.8098	8.4411	8.175	8.7248	8.446	8.6389	8.9208	8.2502	8.7472	9.0301	9.6487	9.2879	8.4965	9.5453	8.8358		9.0469	8.5993	9.134
ILMN_1743046	SERPINA13	388007	Homo sapiens serpin peptidase inhibitor, clade A (alpha-1 antiproteinase, antitrypsin), member 13 (pseudogene) (SERPINA13), mRNA.	SERPINA13	7.9486	8.0115	7.8343	7.7648	7.8801	7.9946	8.3721	7.8182	8.0655	7.9318	8.0321	7.9227	7.8117	7.8171	7.898	8.0821	8.0721	8.12	7.7285	7.9579	7.6488	7.7481	7.6526	7.6729	8.1688	8.1693	8.353	7.6951	7.8214	7.8547	7.8947	8.0972	7.8133	7.8174	7.9279	7.9797	7.7514	7.8683	7.8793	7.8673	7.8655		7.6188	8.1209	7.9619
ILMN_1715969	SLC25A37	51312	Homo sapiens solute carrier family 25, member 37 (SLC25A37), nuclear gene encoding mitochondrial protein, mRNA.	SLC25A37	10.1894	10.4617	9.5252	9.4472	9.5893	10.1229	11.061	10.2661	10.8842	10.0447	10.29	10.9629	10.363	9.7609	10.5839	11.1006	10.6574	10.26	10.5314	10.6937	10.1245	11.0716	10.3745	9.8554	10.6446	10.9788	11.1189	10.6797	9.4608	10.8289	10.6412	10.8796	10.5205	9.2925	10.8777	11.0422	11.1561	10.5373	9.7604	10.5688	10.2619		10.8877	10.8041	11.2262
ILMN_2367126	ALAS2	212	Homo sapiens aminolevulinate, delta-, synthase 2 (ALAS2), nuclear gene encoding mitochondrial protein, transcript variant 3, mRNA.	ALAS2	9.1014	9.9025	8.658	8.3574	8.2247	10.3648	11.0317	8.9639	10.3025	8.8859	11.9338	8.7297	9.4444	9.9216	8.8391	12.215	10.1518	12.2229	8.6228	9.2527	8.1784	8.4734	9.2355	8.095	10.4531	12.3819	11.6943	10.4688	10.0783	10.6281	9.2626	9.7384	8.8602	8.3536	10.1545	11.3005	8.059	9.1389	10.8186	11.7057	8.4343		10.6508	12.0445	9.5773
ILMN_1715963	FBXO7	25793	Homo sapiens F-box protein 7 (FBXO7), transcript variant 2, mRNA.	FBXO7	8.4925	8.5181	8.2486	8.2813	8.2212	8.5612	8.4359	8.1361	8.3488	8.2591	8.4247	8.7194	8.4679	8.2678	8.4117	8.5985	8.3439	8.4435	8.5415	8.518	8.1996	8.2786	8.1358	8.1173	8.3131	8.7727	8.3633	8.6819	8.309	8.5232	8.1492	8.3912	8.6142	8.3749	8.6598	8.1695	8.4864	8.7057	8.3344	8.6426	8.4279		8.5557	8.4152	8.4341
ILMN_1788095	SPRYD3	84926	Homo sapiens SPRY domain containing 3 (SPRYD3), mRNA.	SPRYD3	11.1264	10.6488	9.7285	10.1045	9.9272	10.9283	11.1471	10.8024	10.3194	10.5856	9.9066	10.5513	10.6953	9.5028	10.4919	10.55	10.4326	10.5747	9.7694	10.4262	10.1004	10.3365	10.3057	9.5048	10.1424	10.1652	10.8296	10.0226	9.3365	10.2886	10.0004	11.1231	10.8727	9.6225	10.9099	10.3509	9.5778	11.0103	9.8168	10.8084	10.7006		10.2112	10.7824	10.8902
ILMN_1786328	WDR40A	25853	Homo sapiens WD repeat domain 40A (WDR40A), mRNA.	WDR40A	10.7372	10.556	8.6772	9.533	9.3407	9.6374	9.5225	9.8652	9.999	10.2347	9.8926	9.952	10.5044	9.1387	9.6583	10.8557	9.9057	10.531	9.3959	9.9929	9.3093	9.2883	9.1139	8.5905	10.0204	10.6221	9.8438	9.6337	9.3015	9.5572	9.6469	10.9275	10.9212	9.0153	10.2571	10.4551	10.0749	11.2488	9.7278	11.8823	10.6137		10.9482	10.2167	10.773
ILMN_1804509	DPYSL5	56896	Homo sapiens dihydropyrimidinase-like 5 (DPYSL5), mRNA.	DPYSL5	8.238	8.0438	7.9007	8.0835	8.1143	8.0185	8.3625	8.2832	8.4404	7.9716	8.0504	8.1362	8.0084	8.0181	8.2516	8.0105	7.9468	8.2721	8.1534	8.0625	8.2227	8.014	8.0535	8.0797	8.3708	8.3702	8.0993	8.0425	7.9571	8.2348	8.2408	8.124	8.0178	7.8798	7.9794	8.2124	7.8748	8.0979	8.0571	8.0963	8.0523		8.0304	8.0784	8.2921
ILMN_2364305	FECH	2235	Homo sapiens ferrochelatase (protoporphyria) (FECH), nuclear gene encoding mitochondrial protein, transcript variant 1, mRNA.	FECH	8.1798	8.1669	7.8723	7.9559	7.9594	7.6729	8.1105	8.1771	8.0406	7.9621	8.0084	7.9669	7.9332	7.848	7.9149	8.1557	8.0093	7.9287	7.9142	7.9879	7.9045	7.8379	7.8703	8.0004	8.029	7.8152	8.064	7.9828	8.0136	8.0126	8.1798	8.0704	8.0947	7.9247	7.7637	8.181	8.0238	8.0016	7.9054	8.2407	8.1956		8.1045	7.7978	8.0628
ILMN_1759155	IFIT1L	439996	Homo sapiens interferon-induced protein with tetratricopeptide repeats 1-like (IFIT1L), mRNA.	IFIT1L	7.9285	7.9887	7.8362	7.7643	7.8684	8.1329	7.8372	7.7173	7.7344	7.9284	8.7984	7.7474	7.8952	7.898	7.812	9.8502	8.0138	9.208	7.6609	7.5373	7.589	7.6147	7.9495	7.6494	8.1709	9.0905	8.3343	8.0242	7.9375	8.1273	7.8277	7.7523	7.9547	7.733	8.001	8.6272	7.8097	7.7225	8.149	8.771	7.644		8.9932	8.2361	7.931
ILMN_2352926	BPGM	669	Homo sapiens 2,3-bisphosphoglycerate mutase (BPGM), transcript variant 1, mRNA.	BPGM	9.4199	8.7503	8.4287	8.734	8.6662	8.9303	9.0814	9.5062	8.8109	8.8813	8.8064	9.0917	9.304	8.5316	9.1478	9.5124	9.1406	9.0408	9.0744	8.8445	9.3149	10.0279	9.1164	8.3651	9.1576	9.6923	9.1863	8.7026	8.4321	9.0755	9.1164	9.4449	9.8066	8.6482	9.4042	8.9283	9.2826	9.3223	8.6408	9.1348	9.1456		10.2199	9.0687	9.6416
ILMN_1696183	HBQ1	3049	Homo sapiens hemoglobin, theta 1 (HBQ1), mRNA.	HBQ1	8.9718	8.9212	8.2579	8.9847	8.3186	9.417	9.4759	9.2291	8.7179	8.8051	8.9825	8.4406	8.1879	8.2569	9.6051	10.0813	8.7785	9.7449	8.661	9.2933	8.444	8.7096	8.3428	8.0305	8.5836	9.2857	9.1294	9.5373	8.3759	9.0549	8.8648	8.7348	8.6871	8.4796	8.9116	9.1812	9.687	9.545	8.9805	9.9144	8.3193		9.5723	9.2197	9.1801
ILMN_1651358	HBE1	3046	Homo sapiens hemoglobin, epsilon 1 (HBE1), mRNA.	HBE1	7.6258	7.934	7.7962	7.7053	7.8564	7.7571	8.1193	7.7934	8.0522	7.7031	8.2	7.7274	7.6826	7.9571	7.8351	8.5615	8.0922	7.874	7.7852	7.8832	7.5538	7.6687	7.7099	7.8935	7.8218	8.0806	7.9836	7.9302	7.9955	7.798	7.5535	7.8235	7.6878	7.8425	7.8051	8.0126	7.8149	7.7745	8.0774	8.2193	7.7669		8.0295	7.743	7.7641
ILMN_1683093	GYPB	2994	Homo sapiens glycophorin B (MNS blood group) (GYPB), mRNA.	GYPB	7.8456	7.7562	7.8426	7.6746	7.7683	7.7564	7.7296	7.7217	7.7406	7.7688	7.93	7.672	7.6898	7.7186	7.9468	8.6054	7.8488	7.9981	7.6057	7.7626	7.7401	7.7428	7.6507	7.6657	7.8032	8.0848	7.8175	7.8389	7.6516	7.8335	7.7501	7.6589	7.7609	7.9253	7.8371	7.9204	7.7972	7.7455	7.9513	7.8948	7.7237		7.9807	7.8124	7.876
ILMN_1654118	BCL2L1	598	Homo sapiens BCL2-like 1 (BCL2L1), nuclear gene encoding mitochondrial protein, transcript variant 1, mRNA.	BCL2L1	11.3503	11.5177	9.6525	10.7732	10.2431	10.92	10.9526	11.342	10.9301	10.9364	10.7462	11.5092	11.1689	10.0773	11.3556	11.9692	10.9725	11.5746	10.7521	11.1005	10.4581	10.8388	10.4596	9.3116	10.8281	11.6737	11.1173	10.5682	10.0206	11.078	11.0875	11.15	12.0012	10.3588	11.4855	11.3324	12.58	12.0906	10.5788	12.3257	11.346		12.4816	10.9938	11.5742
ILMN_2271875	ALAS2	212	Homo sapiens aminolevulinate, delta-, synthase 2 (ALAS2), nuclear gene encoding mitochondrial protein, transcript variant 3, mRNA.	ALAS2	7.5441	7.9186	7.7546	7.6865	7.6945	8.1254	8.0736	8.1306	7.9648	7.835	7.9081	7.9393	7.9298	7.7945	8.0807	8.1486	8.0401	7.9469	7.8238	7.8721	8.0355	7.8362	8.1419	7.9769	8.0609	8.0513	7.9697	8.1452	7.9442	8.0951	8.0307	8.1467	7.9061	7.7667	8.1757	7.8623	8.289	8.1195	7.841	8.1769	7.8336		8.2804	7.8328	7.9158
ILMN_1802808	LOC654103	654103	PREDICTED: Homo sapiens similar to solute carrier family 25, member 37 (LOC654103), mRNA.	LOC654103	11.2994	11.4195	9.9485	10.1106	9.8468	11.2421	11.2797	11.5629	11.2126	11.0342	10.5038	11.6687	11.4759	10.1043	11.1711	11.7317	11.468	11.2201	10.8545	11.047	11.0141	11.8877	10.9515	10.1441	11.1989	11.9875	11.77	11.0361	10.2831	11.2976	11.1971	11.3286	12.1114	9.9866	11.4952	11.5852	11.5216	11.81	10.0445	11.9666	11.2613		11.9046	10.966	11.4856
ILMN_1741632	RAB3IL1	5866	Homo sapiens RAB3A interacting protein (rabin3)-like 1 (RAB3IL1), mRNA.	RAB3IL1	7.7596	8.0098	7.8434	7.9477	7.846	7.9223	8.0121	7.8975	7.8116	7.8622	8.0674	7.8425	7.7831	7.7636	7.9578	8.036	7.8578	8.0284	7.941	7.7235	7.6792	7.8131	7.9652	7.9291	7.7701	7.9204	7.9247	7.8205	7.8817	7.6999	7.7642	7.6892	7.9784	7.8168	7.9027	7.9695	7.8838	7.8683	7.8962	7.7573	7.6591		8.0105	7.8104	7.8126
ILMN_1671686	EPB49	2039	Homo sapiens erythrocyte membrane protein band 4.9 (dematin) (EPB49), mRNA.	EPB49	8.9827	9.1252	8.1638	8.6084	8.2253	9.1147	8.964	9.1203	9.0797	9.042	8.4507	8.6049	8.357	8.5191	8.9522	9.3181	8.7372	9.325	9.0152	8.9937	8.3589	8.7475	8.8592	8.2054	8.8033	8.8093	8.7441	8.6379	8.255	8.6273	8.6466	8.8114	9.3691	8.5118	9.0138	8.7951	9.5934	9.1754	8.4591	9.4827	9.1339		9.371	8.9025	9.2997
ILMN_1707434	LOC653778	653778	PREDICTED: Homo sapiens similar to solute carrier family 25, member 37 (LOC653778), mRNA.	LOC653778	11.2083	11.1998	9.7478	10.1028	9.6641	10.843	11.0258	11.2375	11.1182	10.8016	10.341	11.4787	11.2644	9.9298	11.0959	11.4931	11.351	11.069	10.6697	10.8364	10.7615	11.7093	10.6572	9.973	11.0274	11.9584	11.6107	10.7575	10.2289	11.2515	11.0365	11.0978	11.9669	9.809	11.2223	11.3951	11.4292	11.5823	9.92	11.8143	11.1134		11.8925	10.6895	11.455
ILMN_1705458	TRIM58	25893	Homo sapiens tripartite motif-containing 58 (TRIM58), mRNA.	TRIM58	8.6356	8.9029	8.1423	8.5284	8.0353	8.4184	8.2653	8.4371	8.7679	8.5739	8.2338	8.5842	8.1734	8.3145	8.7289	9.2025	8.2027	8.5836	8.5407	8.7953	8.1488	9.0318	8.2699	8.071	8.616	9.3659	8.5866	8.3538	8.2606	8.9018	8.3278	8.237	9.1081	8.2853	9.4713	8.9979	9.5294	9.3415	8.6776	9.999	8.8605		9.405	8.3987	9.5962
ILMN_1729487	GMPR	2766	Homo sapiens guanosine monophosphate reductase (GMPR), mRNA.	GMPR	8.4434	8.4561	8.1153	8.5186	8.0013	8.159	8.5692	8.493	8.7402	8.3967	8.5149	7.9815	8.174	8.3137	8.7621	9.4267	8.9373	8.6911	8.7532	8.7625	8.2509	8.2836	8.5102	7.9089	8.4478	8.3518	8.5095	8.3772	8.1614	8.2693	8.4495	8.3467	8.5236	8.196	8.6825	8.4835	9.0463	9.1786	8.6192	9.8661	8.6718		9.1762	8.4178	8.7609
ILMN_1669663	BCR	613	Homo sapiens breakpoint cluster region (BCR), transcript variant 2, mRNA.	BCR	8.3472	8.5287	8.2277	8.2558	8.2086	8.6211	8.7211	8.708	8.9688	8.6469	8.2332	8.8009	8.2476	8.3254	8.5712	8.8089	8.7055	8.7509	8.543	8.4688	8.4976	8.8458	9.3693	8.32	8.7047	8.6736	8.8281	8.5986	8.2287	9.1039	8.6876	8.7164	8.4762	8.1166	8.497	8.6167	8.507	8.4532	8.2339	8.6147	8.3158		8.2839	8.7172	8.4208
ILMN_1705982	LOC645284	645284	PREDICTED: Homo sapiens hypothetical protein LOC645284 (LOC645284), mRNA.	LOC645284	8.6089	8.3319	8.0482	8.129	8.1873	8.5351	8.5065	8.6052	8.6213	8.5083	8.197	8.4344	8.459	8.24	8.3899	8.6203	8.5982	8.5152	8.4786	8.7658	8.4357	8.3765	8.4889	8.3116	8.6868	8.3356	8.6085	8.5627	8.1375	8.6771	8.3578	8.5684	8.4784	8.1246	8.2898	8.5308	8.3528	8.3668	8.1816	8.3939	8.3806		8.4473	8.6205	8.445
ILMN_1799028	TSPAN5	10098	Homo sapiens tetraspanin 5 (TSPAN5), mRNA.	TSPAN5	9.3149	9.28	8.2937	8.3526	8.5388	8.8871	9.1562	9.1252	9.2649	9.1702	8.8206	9.2222	9.4605	8.2819	8.9639	9.4165	8.8014	9.4578	8.6477	8.8562	8.9793	9.0104	8.4192	8.2497	8.911	9.812	9.0027	8.7558	8.3889	8.7743	9.0259	9.4945	9.9552	8.3895	9.4653	9.2651	9.9982	9.4986	8.8515	9.5818	9.4248		8.7513	9.4821	8.7476
ILMN_1746788	TRIM10	10107	Homo sapiens tripartite motif-containing 10 (TRIM10), transcript variant 2, mRNA.	TRIM10	8.0963	8.0085	7.9492	7.9523	7.8613	7.879	8.0352	8.1258	8.0468	8.0665	7.9735	7.811	7.9422	7.8153	8.0068	8.7367	8.0668	8.1901	7.9964	8.0915	7.9861	7.88	7.6585	7.8142	7.9619	8.0364	8.0671	8.0378	7.9182	7.7824	7.9802	8.0261	8.1833	7.7956	7.8339	7.9838	7.9966	8.2751	7.9299	8.2568	7.9123		8.402	7.799	8.2934
ILMN_1781966	OSBP2	23762	Homo sapiens oxysterol binding protein 2 (OSBP2), transcript variant 1, mRNA.	OSBP2	8.0436	8.3705	7.7431	8.6261	8.0341	8.023	8.0162	8.0077	8.0343	8.059	8.7013	7.8785	7.9024	8.0911	8.9452	8.6441	8.1402	8.7437	8.1804	8.1428	7.815	8.3059	7.8651	7.9838	8.315	9.1868	8.1636	8.0898	7.8521	7.9327	8.2149	8.2062	8.0286	8.0439	8.7405	7.8984	8.4905	9.0079	8.5348	10.3769	9.1307		8.2063	8.2757	8.2155
ILMN_1688322	ADIPOR1	51094	Homo sapiens adiponectin receptor 1 (ADIPOR1), mRNA.	ADIPOR1	10.6504	10.9226	9.4702	9.8511	9.4832	10.5656	10.6003	10.7735	11.0586	10.8404	9.9252	11.1124	10.9081	10.0827	10.9283	11.4788	10.8564	11.0127	11.0375	11.0993	10.4922	10.9772	10.5702	10.0833	10.8775	10.9772	11.1935	10.5254	9.8687	10.919	10.8513	10.7852	11.1867	9.7553	10.7888	11.2915	11.411	11.389	9.7896	11.5205	10.8234		11.4915	10.2911	11.1096
ILMN_1806349	SLC6A8	6535	Homo sapiens solute carrier family 6 (neurotransmitter transporter, creatine), member 8 (SLC6A8), mRNA.	SLC6A8	8.2196	8.4119	8.044	7.9359	7.9754	7.905	7.9456	8.1194	8.2403	7.9026	8.0052	7.8712	7.9547	7.9619	8.0076	8.223	8.2712	8.1528	8.1561	8.3388	8.1698	7.8197	8.2036	7.9344	8.114	8.2214	8.1675	8.0865	7.7909	7.9253	8.1261	7.919	8.0038	7.8543	8.2933	8.1527	7.8952	8.1136	7.8512	8.3826	8.0225		8.1594	8.0844	8.1979
ILMN_1776519	RAP1GAP	5909	Homo sapiens RAP1 GTPase activating protein (RAP1GAP), mRNA.	RAP1GAP	7.6237	7.8307	7.7441	7.7827	7.7966	7.8206	7.9593	7.9459	8.0173	7.8803	8.3405	7.6201	7.9492	7.7106	7.9686	7.8234	7.9273	8.4793	7.9315	7.8545	7.5494	7.9313	7.7393	7.8549	7.7926	8.0012	8.1117	7.8169	7.6824	8.0148	7.7807	7.4797	7.9067	7.9332	7.8156	8.0915	7.5362	7.8707	7.7163	7.8477	7.9415		8.2207	7.9795	7.9299
ILMN_1796165	GLRX5	51218	Homo sapiens glutaredoxin 5 (GLRX5), mRNA.	GLRX5	13.2858	13.2952	12.0171	11.9523	12.0331	13.3656	13.3886	13.3567	12.8814	13.2713	12.0051	13.085	12.9805	11.6502	13.2894	13.2919	13.0686	13.2702	12.6136	13.0912	12.9939	12.5495	13.0623	11.1869	12.7133	13.4497	13.2696	12.8472	11.4576	12.6469	12.8685	13.5133	13.7421	11.9717	13.1909	13.0976	12.8097	13.6073	11.8216	13.2507	13.033		12.9868	13.2456	12.9122
ILMN_1791039	RTF1	23168	Homo sapiens Rtf1, Paf1/RNA polymerase II complex component, homolog (S. cerevisiae) (RTF1), mRNA.	RTF1	8.9326	8.8529	8.5885	8.6233	8.6257	8.918	8.5748	8.9408	8.9915	8.6809	8.6437	9.0121	8.4795	8.6851	8.9128	9.0642	9.1496	9.0427	9.0028	9.1058	8.7845	9.082	8.8439	8.5806	8.8933	8.8733	9.1862	8.8652	8.5394	8.8984	8.9597	8.5607	8.7851	8.4925	8.7538	8.8544	8.8071	8.8485	8.6287	8.8629	8.848		8.5966	8.5979	8.7584
ILMN_1762189	LOC387686	387686	PREDICTED: Homo sapiens hypothetical LOC387686 (LOC387686), mRNA.	LOC387686	8.227	8.2845	8.1054	8.1997	8.1389	8.2717	8.5055	8.3011	8.2924	8.1774	8.254	8.3458	8.2898	8.1566	8.1651	8.2153	8.3353	8.3087	8.1918	8.1329	8.2114	8.4194	8.0994	8.1498	8.0981	8.2579	8.3583	8.2412	8.0421	8.4885	8.4921	8.3209	8.0483	8.0751	8.2979	8.3715	8.303	8.225	8.1333	8.1768	8.094		8.252	8.203	8.262
ILMN_2147345	C14orf45	80127	Homo sapiens chromosome 14 open reading frame 45 (C14orf45), mRNA.	C14orf45	8.3299	8.3774	8.1499	8.2357	8.0044	8.1604	8.1952	8.6854	8.1495	8.37	8.1428	8.1894	8.5021	8.1214	8.471	8.292	8.5914	8.4118	8.1566	8.466	7.9066	8.5395	8.3806	8.1309	8.2525	8.4476	8.3986	8.348	8.1838	8.246	8.2516	8.2866	8.6521	7.9397	8.2333	8.304	8.317	8.4977	8.1942	8.3975	8.5975		8.4959	8.1198	8.3141
ILMN_1694027	SESN3	143686	Homo sapiens sestrin 3 (SESN3), mRNA.	SESN3	9.0279	8.9043	8.3678	8.3691	8.239	9.2382	9.7211	9.4819	8.9985	9.0329	8.4268	8.8809	9.2621	8.7214	9.2186	9.278	9.5615	9.2221	8.9758	9.1781	8.9256	9.6632	9.4294	8.8213	9.6751	9.5981	9.3823	8.9881	8.6279	9.6874	8.8803	8.8779	9.6749	8.434	8.6963	9.205	8.8511	9.2058	8.286	9.1311	8.8397		8.8905	8.8164	8.573
ILMN_1805561	SLC14A1	6563	Homo sapiens solute carrier family 14 (urea transporter), member 1 (Kidd blood group) (SLC14A1), mRNA.	SLC14A1	8.63	8.4813	7.9727	8.1229	8.154	8.1753	8.4861	8.4217	8.4332	8.3365	8.1549	8.3684	8.1897	8.0982	8.42	8.4284	8.3734	8.3326	8.3435	8.345	8.152	8.3636	8.2458	8.121	8.3015	9.0933	8.6202	8.5741	8.1989	8.3473	8.404	8.5179	8.363	8.0706	8.3634	8.6716	8.262	8.3139	8.0313	8.4732	8.4333		8.472	8.4625	8.1485
ILMN_2300526	FRMPD2L1	728798	Homo sapiens FERM and PDZ domain containing 2 like 1 (FRMPD2L1), transcript variant 2, mRNA.	FRMPD2L1	8.0046	7.7453	7.7696	7.6905	7.7313	7.7228	7.7832	7.3893	7.7061	7.8062	7.9258	7.7494	7.6466	7.7605	7.3669	7.8717	7.7027	7.486	7.5918	7.6508	7.6211	7.6561	7.7357	7.7738	7.6909	7.8606	7.5507	7.735	7.7758	7.839	7.561	7.7105	7.7458	7.6868	7.7037	7.7758	7.8431	7.7432	7.8028	7.6516	7.7128		7.6556	7.9031	7.7247
ILMN_1706434	LOC440359	440359	PREDICTED: Homo sapiens similar to muscle Y-box protein YB2 (LOC440359), mRNA.	LOC440359	10.2508	10.4601	9.25	9.4351	9.3909	10.3635	10.4251	10.6179	10.5163	10.1883	9.5765	10.6303	10.7315	9.4891	10.7162	10.8372	10.6653	10.3857	10.5193	11.0404	10.5826	11.0238	10.3574	9.392	10.3673	10.7517	10.741	10.812	9.5312	11.2728	10.8893	10.21	10.6588	9.3296	10.7626	10.6761	10.7625	11.1845	9.4007	10.5878	10.2711		11.1472	10.2167	10.648
ILMN_1811470	PLEK2	26499	Homo sapiens pleckstrin 2 (PLEK2), mRNA.	PLEK2	8.044	7.9255	7.7604	7.8188	7.7905	7.6799	7.9254	7.7795	7.711	7.9307	7.8976	7.7818	8.2894	7.7021	8.0225	8.0188	8.048	7.8027	7.7761	7.8003	7.6129	7.6934	7.9691	7.8612	7.9983	7.8387	7.8626	8.0008	7.7528	8.2719	7.7971	7.8482	8.1002	7.8037	7.898	7.7995	8.0377	7.9333	7.8561	7.9087	8.0417		7.8896	7.9068	7.9892
ILMN_2096322	ADIPOR1	51094	Homo sapiens adiponectin receptor 1 (ADIPOR1), mRNA.	ADIPOR1	10.9212	10.9608	9.6098	10.0545	9.6751	10.6701	10.915	11.1931	11.2593	10.9765	10.0346	11.0273	10.9262	10.069	11.1334	11.7276	11.1574	11.0325	11.2303	11.2182	10.6165	11.1483	10.8093	9.9379	11.0737	11.0596	11.349	10.6885	9.818	11.1019	10.9126	10.9924	11.4246	9.8222	10.8948	11.279	11.5337	11.5233	9.8564	11.6461	10.9352		11.6282	10.5371	11.0483
ILMN_1735712	KRT1	3848	Homo sapiens keratin 1 (KRT1), mRNA.	KRT1	8.1819	7.7535	7.8263	8.084	8.0628	8.757	8.9906	7.9351	7.7705	8.3397	8.377	8.307	8.4006	7.9222	7.7356	8.8737	7.9212	8.0949	8.1688	8.3938	7.769	7.9349	8.098	7.9511	8.1701	8.2877	7.839	8.2254	7.9248	8.084	8.4997	7.8133	8.675	7.6977	7.7284	8.1839	8.5088	8.4659	8.405	7.8339	7.8969		7.8426	8.0313	7.8826
ILMN_1733963	ADRA2C	152	PREDICTED: Homo sapiens adrenergic, alpha-2C-, receptor (ADRA2C), mRNA.	ADRA2C	8.1853	8.2723	8.1588	8.093	8.0519	8.2619	8.2364	8.372	8.2693	8.1864	8.1702	8.3548	8.3173	8.0366	8.3344	8.2259	8.2746	8.3119	8.3331	8.1647	8.4471	8.358	8.4432	8.2781	8.2077	8.1893	8.3239	8.3077	7.9771	8.4576	8.412	8.1741	8.1712	7.9906	8.1689	8.2344	8.2092	8.143	8.0103	8.2473	7.9649		8.2975	8.3785	8.1621
ILMN_1806456	C14orf45	80127	Homo sapiens chromosome 14 open reading frame 45 (C14orf45), mRNA.	C14orf45	8.389	8.6141	8.1729	8.2168	8.1253	8.3438	8.4441	8.7779	8.3964	8.464	8.0397	8.3443	8.6123	8.254	8.4907	8.6054	8.5128	8.6665	8.2839	8.4564	7.9125	8.5943	8.2296	8.0419	8.2445	8.7976	8.424	8.3527	8.1394	8.3588	8.3692	8.1319	8.6927	8.1076	8.2524	8.5415	8.4657	8.5154	8.2385	8.3637	8.6313		8.7125	8.0936	8.5383
ILMN_1745962	FBXO7	25793	Homo sapiens F-box protein 7 (FBXO7), transcript variant 2, mRNA.	FBXO7	11.1601	11.1823	9.7939	10.2345	9.9591	11.4662	11.4317	11.5491	11.2661	10.8199	10.1236	10.8439	10.7769	10.284	11.0072	11.561	11.2094	11.2184	11.2505	11.148	11.0783	11.1938	11.1228	10.2502	11.1409	11.2407	11.6926	11.1994	9.9643	11.1264	11.017	11.1044	11.3122	9.9928	11.0468	11.393	10.9785	11.3235	10.0436	11.1872	11.1607		10.9797	10.8626	10.5081
ILMN_1719415	LOC652140	652140	PREDICTED: Homo sapiens similar to DNA-directed RNA polymerase II largest subunit (LOC652140), mRNA.	LOC652140	8.2893	8.2861	8.1	7.9508	7.9494	8.0458	8.0919	8.1662	8.1057	8.4047	8.0421	8.2228	8.306	8.0166	8.395	8.235	8.1576	8.2561	8.1179	8.1744	8.2562	8.2012	8.2283	8.0276	8.1616	8.3714	8.355	8.2586	8.065	8.1298	8.5159	8.3186	8.0963	8.0838	8.3043	8.3347	8.0975	8.1148	8.1335	8.1039	8.173		8.2116	8.1251	8.2489
ILMN_2413537	HEMGN	55363	Homo sapiens hemogen (HEMGN), transcript variant 2, mRNA.	HEMGN	8.7219	8.344	8.2233	8.3132	8.1595	8.1413	8.3904	8.7441	8.2056	8.6206	8.4306	8.1217	8.5392	8.2128	8.5685	9.3849	8.5373	8.6258	8.2183	9.0218	8.3676	8.356	8.1515	7.8733	8.1783	8.7338	8.1357	8.2261	8.215	8.4667	8.3976	8.3905	8.7074	8.3198	8.8315	8.9779	8.92	8.7245	8.4055	8.9195	8.5547		9.6448	8.4108	9.0308
ILMN_1749834	LOC388588	388588	PREDICTED: Homo sapiens hypothetical LOC388588, transcript variant 2 (LOC388588), mRNA.	LOC388588	9.2101	9.6073	8.8153	8.8721	8.7532	9.6278	9.3452	9.6585	9.3079	9.528	8.8766	9.4417	9.1873	8.5584	9.3587	10.8781	9.0135	9.8733	8.8524	9.4194	8.7877	9.0088	9.7332	8.2834	9.0945	9.5509	9.5396	9.3706	8.4108	9.1529	9.1814	9.5737	9.5452	8.8673	9.8493	9.3881	9.5029	9.7768	8.8235	9.1213	9.4788		8.9958	9.3257	9.0682
ILMN_1741295	C22orf30	253143	Homo sapiens chromosome 22 open reading frame 30 (C22orf30), mRNA.	C22orf30	8.056	8.1255	7.7342	7.9218	7.8234	7.9963	8.1986	8.1123	8.3073	8.1588	7.9183	8.2456	7.9726	7.8269	8.1516	8.202	8.1114	8.4334	8.0567	8.3497	8.1164	8.381	8.2075	7.9271	8.203	8.1658	8.1678	8.0406	7.8303	8.3298	8.1459	8.2783	8.1318	7.7168	8.1854	8.1185	8.0842	8.1838	7.7508	8.1464	7.9128		8.3733	7.9256	7.9087
ILMN_1702055	ROPN1B	152015	Homo sapiens ropporin, rhophilin associated protein 1B (ROPN1B), mRNA.	ROPN1B	8.7434	8.5911	8.1032	8.1201	8.1515	8.5985	8.6998	8.5696	8.7971	8.4621	8.2754	8.622	8.308	8.1526	8.5127	8.7843	8.5157	8.5309	8.5915	8.6948	8.3698	8.8431	8.6514	8.2303	8.6001	8.5911	8.6715	8.8056	8.2828	8.8155	8.7399	8.8174	8.6648	8.0482	8.747	8.639	8.3692	8.501	8.2366	8.4366	8.3532		8.5393	8.5079	8.8907
ILMN_1668639	TBC1D10B	26000	Homo sapiens TBC1 domain family, member 10B (TBC1D10B), mRNA.	TBC1D10B	9.0094	8.9562	8.3447	8.4431	8.1951	8.6966	8.7703	8.5207	8.6113	8.932	8.3215	8.8107	8.402	8.2643	8.7161	9.1429	8.6736	8.7924	8.7821	8.4823	8.5026	8.84	8.6218	8.1734	8.8949	8.7818	8.5414	8.6286	8.3492	8.5941	8.589	9.2489	9.0786	8.3809	9.1827	8.8138	9.1453	9.2773	8.369	9.3398	8.9548		9.0028	8.6188	8.7791
ILMN_1688240	PHOSPHO1	162466	Homo sapiens phosphatase, orphan 1 (PHOSPHO1), mRNA.	PHOSPHO1	7.8346	7.9194	7.9434	7.937	7.9046	7.9773	7.967	8.004	7.9553	7.8942	8.0518	8.0198	8.0859	8.0055	7.8309	8.0514	7.961	7.9886	8.0998	7.9027	7.832	7.9047	8.072	7.9401	7.9906	8.0254	7.9364	7.8434	7.931	7.9956	7.9964	8.1469	8.0907	7.8507	7.8964	7.9193	8.0212	7.9725	7.9589	7.9443	7.9846		8.2026	8.0895	8.0181
ILMN_1713266	FAM46C	54855	Homo sapiens family with sequence similarity 46, member C (FAM46C), mRNA.	FAM46C	11.5296	11.3827	10.4534	10.3166	10.1343	12.6333	12.5714	12.462	11.9784	11.7247	11.1061	11.3038	11.8935	11.7173	12.9608	12.8635	12.7834	13.081	13.4514	12.7699	12.2537	13.0831	12.5555	11.725	12.597	13.5637	13.441	12.6155	11.0273	12.5777	12.2784	10.9334	11.993	10.2703	11.6735	11.6619	11.9471	11.1125	10.552	12.1899	11.6845		12.1698	11.9038	11.1568
ILMN_1710303	TTC25	83538	Homo sapiens tetratricopeptide repeat domain 25 (TTC25), mRNA.	TTC25	8.0409	7.8998	7.8401	7.7665	7.7876	7.9824	7.8169	7.8139	7.8631	7.9972	7.8157	7.8209	7.8009	7.8291	7.8745	8.1613	7.8961	8.0334	7.9547	7.8807	8.0053	7.9046	8.0202	7.6987	8.0354	8.0488	7.9767	7.9525	7.8175	7.8763	7.895	8.1037	7.9912	7.6488	8.1177	7.8813	7.8496	7.8499	7.8961	7.8997	7.8183		8.3024	7.889	7.9795
ILMN_1702447	IGF2BP2	10644	Homo sapiens insulin-like growth factor 2 mRNA binding protein 2 (IGF2BP2), transcript variant 1, mRNA.	IGF2BP2	10.2452	10.1523	8.726	9.1864	8.8786	9.3641	9.6647	9.9806	9.7642	9.5361	8.9698	9.8208	9.5881	8.8564	10.257	10.2263	9.7578	10.2863	9.4862	9.676	9.6109	9.8992	9.4238	8.8909	9.515	9.9676	9.5962	9.4809	9.1853	9.7192	9.6276	9.7051	10.4239	8.5264	9.9899	10.0293	10.6982	10.835	9.0718	10.9188	9.9349		10.4641	9.3714	9.9722
ILMN_1713006	CDC34	997	Homo sapiens cell division cycle 34 homolog (S. cerevisiae) (CDC34), mRNA.	CDC34	9.7821	9.9371	8.7799	8.9549	9.1091	9.933	9.8447	9.9763	9.6162	9.683	9.1801	9.9545	10.2937	8.9012	9.8978	10.4461	10.1209	9.7574	9.9784	9.7971	9.9453	9.6106	9.4858	8.9931	9.9921	9.5556	9.8953	10.0112	8.9106	9.5641	10.1236	10.4905	10.434	8.8755	9.8555	9.7565	10.5015	10.2021	9.0863	10.3721	9.6604		10.3224	9.8071	9.7047
ILMN_2098418	LOC652968	652968	Homo sapiens hypothetical protein LOC652968 (LOC652968), mRNA.	LOC652968	9.1854	8.9458	8.46	8.491	8.3851	8.9633	8.7723	8.9516	8.825	9.0668	8.427	9.0039	9.0142	8.4634	8.9119	8.9664	8.6939	8.9221	8.683	8.5802	8.6179	8.8028	8.7016	8.4979	8.9452	9.1633	9.0363	9.0506	8.202	9.0937	9.2417	8.9005	9.1081	8.3739	9.0263	8.6763	9.2556	9.2443	8.5152	8.9921	8.9246		9.2877	8.6999	8.8049
ILMN_1680094	HEMGN	55363	Homo sapiens hemogen (HEMGN), transcript variant 1, mRNA.	HEMGN	8.1446	7.8696	7.9382	8.1197	7.9577	8.0385	7.9258	8.0008	8.0715	8.1859	8.077	7.8598	7.9098	8.1361	7.9162	8.6181	7.9684	8.0026	7.9732	8.2357	8.0495	8.0027	7.9386	7.98	8.0471	8.0989	7.9845	7.7801	7.982	8.049	7.7441	8.0973	8.1883	8.1125	8.1069	8.2535	8.4499	8.2459	8.0953	8.2131	8.1603		8.4173	8.185	8.0557
ILMN_1733581	C16orf35	8131	Homo sapiens chromosome 16 open reading frame 35 (C16orf35), mRNA.	C16orf35	8.9237	8.6562	8.6712	8.4616	8.4077	9.0822	8.6414	8.9214	8.5855	8.5639	8.5551	8.8978	9.2017	8.3997	8.6125	9.1745	8.6355	8.6145	8.3428	8.5648	8.6407	8.7977	8.5104	8.2776	8.4323	8.9945	8.9104	8.7538	8.4399	8.7341	8.7796	8.8951	8.7561	8.3939	8.7993	8.563	8.8027	8.862	8.4458	8.6957	8.6424		8.5793	8.6813	8.3912
ILMN_1658624	UBXN6	80700	Homo sapiens UBX domain protein 6 (UBXN6), mRNA.	UBXN6	10.6526	11.0252	9.8485	9.6885	9.9424	11.1967	11.0447	11.1017	10.6832	10.5837	9.8224	10.8133	11.6106	9.5815	11.0816	11.0512	11.1954	10.9732	10.9956	11.2222	10.725	10.6902	10.8288	9.884	10.9928	11.0623	11.0042	10.7771	9.7049	10.6788	10.6414	10.8628	10.9265	9.8418	10.8201	10.8214	11.1568	10.9339	9.9073	10.76	10.6901		10.9356	10.9487	10.3193
ILMN_1714445	SLC6A9	6536	Homo sapiens solute carrier family 6 (neurotransmitter transporter, glycine), member 9 (SLC6A9), transcript variant 3, mRNA.	SLC6A9	7.7692	7.8478	7.713	7.9429	7.8698	7.8528	7.6624	8.0363	8.1309	7.8946	7.7344	7.8465	7.6805	7.9289	7.8798	8.0799	7.9863	7.8844	7.8998	8.0061	7.7901	7.9999	7.9524	7.8753	8.0198	7.7703	7.8404	7.9123	7.798	7.8745	7.953	7.9053	7.8713	7.8812	7.8826	7.9704	7.746	8.019	7.9997	7.9362	7.8306		7.7549	7.8035	7.8416
ILMN_1670589	LOC643933	643933	PREDICTED: Homo sapiens hypothetical LOC643933 (LOC643933), mRNA.	LOC643933	8.1158	8.0088	7.9366	7.8761	7.961	7.7893	8.1015	8.1132	8.104	8.0172	7.8906	8.2011	8.0337	7.9945	7.8928	8.1457	8.2172	8.1199	7.8766	7.9705	8.0746	7.7742	8.1042	7.9975	7.9623	7.9551	7.9024	7.8924	7.9875	8.0392	8.1894	7.8677	7.8985	8.0199	8.0103	8.2104	7.9793	8.0702	8.209	8.0673	7.9455		7.9404	7.8255	7.8459
ILMN_1694325	NFIX	4784	Homo sapiens nuclear factor I/X (CCAAT-binding transcription factor) (NFIX), mRNA.	NFIX	8.4647	8.8173	8.0457	8.118	8.1302	8.2806	8.7284	8.8653	8.7221	8.583	8.16	8.9561	8.6409	8.3027	8.9542	8.7767	8.8853	9.3483	8.6967	8.5932	8.6865	8.4648	8.4759	8.1062	8.4398	8.6498	8.8386	8.4195	8.0438	8.6669	8.4786	8.6657	9.3907	8.2256	8.9771	8.8217	9.2541	8.95	7.9729	8.8189	8.4993		9.1694	8.5837	8.6618
ILMN_1666445	CAMK2A	815	Homo sapiens calcium/calmodulin-dependent protein kinase (CaM kinase) II alpha (CAMK2A), transcript variant 2, mRNA.	CAMK2A	7.6013	7.3462	7.5469	7.5883	7.7549	7.5874	7.6502	7.6021	7.7328	7.5767	7.8018	7.7455	7.7037	7.7035	7.6725	7.5285	7.6675	7.6441	7.7274	7.8221	7.702	7.7058	7.5257	7.5829	7.7293	7.7239	7.6083	7.6227	7.658	7.5837	7.6282	7.5827	7.7388	7.7694	7.4848	7.7282	7.6215	7.7372	7.7397	7.5876	7.7251		7.6634	7.9545	7.6382
ILMN_1708016	C20orf108	116151	Homo sapiens chromosome 20 open reading frame 108 (C20orf108), mRNA.	C20orf108	10.4997	10.978	9.2669	9.294	9.2736	10.3802	10.2397	10.2331	10.3238	10.4337	9.3306	10.3365	10.3603	9.3715	10.5097	10.5288	10.4174	10.5773	10.3812	10.5645	10.0315	10.5587	9.6002	9.2571	10.0465	10.3686	10.3578	10.2635	9.5455	10.2396	10.056	10.5358	11.1964	9.1238	10.4866	10.5179	11.3267	10.8308	9.3909	10.532	10.3515		11.1006	9.9084	10.1242
ILMN_1659024	TMCC2	9911	Homo sapiens transmembrane and coiled-coil domain family 2 (TMCC2), mRNA.	TMCC2	7.7789	8.004	7.8185	8.2479	7.8367	7.8337	7.7698	8.0275	8.1388	7.7704	7.9289	7.9838	7.8769	7.7378	7.9747	8.1483	7.954	8.2619	7.8281	7.6435	7.8388	7.809	7.7649	7.8831	7.5637	7.8981	8.0562	8.0612	7.8366	7.8391	7.8129	7.8671	7.9841	7.7742	7.9163	7.9665	8.2507	8.07	7.9222	8.0293	8.073		7.8904	7.9692	8.1837
ILMN_1796678	HBG1	3047	Homo sapiens hemoglobin, gamma A (HBG1), mRNA.	HBG1	8.8042	10.0068	8.7255	8.4249	9.4009	10.8359	12.0841	10.5479	12.431	13.2571	12.34	9.7824	11.8494	10.2369	10.6839	13.5137	9.4021	12.8934	8.8383	9.9265	11.3532	9.2246	8.6547	9.2855	10.6607	13.9246	12.8459	9.361	9.5619	10.569	9.4074	9.3436	9.952	9.1876	9.9059	11.3069	8.1562	11.2293	11.4133	13.5337	9.2602		9.7067	12.2426	8.7929
ILMN_1782788	CSDA	8531	Homo sapiens cold shock domain protein A (CSDA), mRNA.	CSDA	13.6033	13.8319	11.6368	11.9747	12.1273	13.5543	13.6625	13.8494	13.6151	13.3206	12.1354	13.1172	13.2883	12.1315	13.9587	14.4276	13.9245	13.7928	13.2039	13.9571	13.625	13.7682	13.3508	12.0998	13.3909	13.7152	14.1336	13.6369	12.2964	13.6973	13.3435	13.5188	14.3415	11.8146	13.8932	13.7901	13.6834	14.4064	12.1074	13.9796	13.6408		13.8936	13.3337	13.4825
ILMN_1711611	LOC653907	653907	PREDICTED: Homo sapiens similar to complement receptor related protein isoform 1 (LOC653907), mRNA.	LOC653907	8.1223	8.3218	8.2767	8.2482	8.2125	8.3896	8.3094	8.2727	8.297	8.1615	8.1153	8.6012	8.5102	8.1585	8.4693	8.4468	8.3143	8.325	8.2856	8.1395	8.3401	8.1466	8.288	8.0911	8.128	8.3046	8.4042	8.2191	8.1552	8.1823	8.19	8.5436	8.6185	8.1225	8.2513	8.335	8.3447	8.3616	8.3509	9.0955	8.273		8.4021	8.0933	8.2781
ILMN_1683231	FAM83F	113828	Homo sapiens family with sequence similarity 83, member F (FAM83F), mRNA.	FAM83F	7.9051	7.7926	7.9003	7.8515	7.8741	7.8822	8.1678	7.9231	7.7829	8.1171	7.9166	8.1402	8.2698	7.9423	8.1199	8.0981	7.9917	7.9926	7.8875	7.9779	8.0718	8.0012	8.0931	7.9092	7.9865	7.891	8.1425	7.9321	7.8105	8.1032	7.9333	7.9255	8.1277	7.8563	8.0972	8.0073	7.762	8.0145	7.7778	8.0527	7.8701		8.2215	8.0246	7.6703
ILMN_1733675	MPP1	4354	Homo sapiens membrane protein, palmitoylated 1, 55kDa (MPP1), mRNA.	MPP1	10.5324	10.803	9.2363	9.831	9.2753	10.4769	10.4773	10.7428	10.6014	10.4762	9.6178	10.8995	10.4017	9.3673	10.6881	11.2005	10.3636	10.8165	10.5914	10.7169	10.0236	10.2809	10.3437	9.0912	10.2799	10.4967	10.5312	10.2039	9.5669	10.7116	10.5793	10.8812	10.6718	9.5692	10.6614	10.9689	10.7567	11.0668	9.7477	11.5066	10.5458		11.0387	10.079	11.1153
ILMN_2079890	G6PC	2538	Homo sapiens glucose-6-phosphatase, catalytic subunit (G6PC), mRNA.	G6PC	7.7332	7.8506	7.8749	7.8132	7.5834	7.8703	7.9537	7.6768	7.7347	7.8678	7.9043	7.7916	7.9761	7.5278	7.7588	7.7454	7.7839	7.8147	7.8609	7.8676	7.7302	7.7315	7.9188	7.7893	7.8331	7.9306	7.9715	7.6615	7.791	7.9515	7.5583	7.9437	7.8697	7.6891	7.7072	7.8627	7.7134	7.6814	7.5975	7.9144	7.8887		7.6846	7.9391	7.8185
ILMN_1721651	LOC646463	646463	PREDICTED: Homo sapiens similar to Ubiquitin-conjugating enzyme E2 H (Ubiquitin-protein ligase H) (Ubiquitin carrier protein H) (UBCH2) (E2-20K) (LOC646463), mRNA.	LOC646463	8.7781	8.5005	8.2489	8.1852	8.2075	8.3148	8.5887	8.548	8.5054	8.6459	8.4866	8.5842	8.6452	8.3406	8.486	8.7716	8.6469	8.5889	8.5327	8.6278	8.5084	8.6955	8.3756	8.2797	8.5601	8.8385	8.605	8.5935	8.2773	8.6	8.6155	9.0431	8.7756	8.1539	8.929	8.6436	9.027	8.8729	8.4329	9.1169	8.5676		8.4565	8.6904	8.775
ILMN_1780356	C20orf132	140699	Homo sapiens chromosome 20 open reading frame 132 (C20orf132), transcript variant 1, mRNA.	C20orf132	7.9595	7.9656	7.8508	7.7679	7.9004	7.7814	7.9141	7.915	7.9021	7.9583	7.7279	7.8633	7.9103	7.8114	7.7672	7.7315	7.7401	7.9598	7.8486	7.9296	7.6101	7.8213	7.8584	7.8143	7.7288	7.689	7.8203	7.6387	7.7611	7.8683	7.7363	7.9272	7.7884	7.7998	8.1651	7.7813	7.7754	7.7965	7.8454	7.691	7.9907		7.9465	7.8855	7.8355
ILMN_2084825	HBG2	3048	Homo sapiens hemoglobin, gamma G (HBG2), mRNA.	HBG2	8.6411	10.2091	8.9542	8.7045	9.2549	11.0273	12.4197	10.8269	12.6571	13.4989	12.3323	10.1377	12.4209	10.4799	10.5122	13.5476	9.3509	12.9824	8.8562	9.827	11.6955	9.7972	8.7758	9.4045	10.6054	14.3263	13.0747	9.4417	9.7437	10.5688	9.7238	9.1581	10.087	9.4701	10.2135	11.3989	8.1392	11.5066	11.748	13.7151	9.407		10.1395	12.5057	8.6935
ILMN_1811927	OR2W3	343171	Homo sapiens olfactory receptor, family 2, subfamily W, member 3 (OR2W3), mRNA.	OR2W3	8.4825	8.3282	8.3658	8.4502	8.3524	8.4933	8.4225	8.2817	8.3793	8.1984	8.5213	8.3025	8.2859	8.5202	8.3258	8.4098	8.2976	8.4313	8.2667	8.2339	8.4252	8.4921	8.221	8.4116	8.4157	8.4227	8.4611	8.4885	8.4605	8.5307	8.3865	8.1319	8.261	8.2325	8.475	8.1647	8.2771	8.5972	8.3969	8.5205	8.3138		8.5961	8.3819	8.4268
ILMN_1793915	MXI1	4601	Homo sapiens MAX interactor 1 (MXI1), transcript variant 2, mRNA.	MXI1	8.2868	8.2891	8.3114	7.9817	8.1464	8.1479	8.3135	8.088	8.1942	8.2512	8.0979	8.1525	8.0855	8.0599	8.1021	8.4132	8.5276	8.5762	8.4762	8.426	8.5683	8.0829	8.2793	8.0889	8.337	8.1122	8.1804	8.3045	8.0402	8.1207	8.1192	8.5811	8.2427	7.8987	8.1245	8.4207	8.599	7.9997	7.9592	8.2505	8.2025		8.1225	8.5564	8.0224
ILMN_1694476	HMBS	3145	Homo sapiens hydroxymethylbilane synthase (HMBS), transcript variant 2, mRNA.	HMBS	8.9067	8.6128	8.0014	8.1267	8.0021	8.0403	8.538	8.3972	8.4547	8.4201	7.9553	8.5553	8.4215	7.8826	8.375	8.7569	8.2267	8.6449	8.284	8.3115	8.3928	7.9743	8.2688	7.924	8.2992	8.5136	8.4182	8.1458	8.028	8.2598	8.3493	8.7501	8.6711	8.1443	9.072	8.6223	8.4789	8.7558	8.1271	8.7386	8.1973		8.5547	8.5196	8.3208
ILMN_1716578	PTPN6	5777	Homo sapiens protein tyrosine phosphatase, non-receptor type 6 (PTPN6), transcript variant 3, mRNA.	PTPN6	7.907	7.9343	7.8905	8.2851	7.975	7.8163	7.8115	8.0709	7.9947	8.1095	8.008	8.1155	8.0411	8.041	7.8004	8.1905	7.723	7.8986	8.0448	8.0102	8.0517	7.7526	7.9882	7.8617	8.1027	7.799	8.0579	7.9692	8.0216	7.9223	7.9948	8.176	7.9804	7.969	8.0286	8.0727	7.7491	7.9575	8.1382	8.1743	7.974		8.064	7.9953	7.9619
ILMN_1759117	XK	7504	Homo sapiens X-linked Kx blood group (McLeod syndrome) (XK), mRNA.	XK	8.3065	8.1012	7.8235	8.0487	8.0012	7.761	7.636	8.2867	8.1296	8.2876	8.1019	8.1952	8.0285	7.9509	8.4495	8.5636	7.7897	8.2069	8.1497	8.2387	7.954	7.8475	7.9267	7.8392	7.7275	8.4484	8.0085	8.1123	7.9385	8.2723	7.9769	7.8802	8.4323	8.0969	8.2055	8.3796	8.4105	8.8199	8.1627	8.9126	8.4503		8.9466	7.6825	8.4073
ILMN_1676550	LOC152578	152578	PREDICTED: Homo sapiens hypothetical protein LOC152578 (LOC152578), mRNA.	LOC152578	7.9076	7.9914	8.0109	8.0086	7.9787	7.8039	7.9425	8.1004	8.0962	7.9836	8.0534	7.9907	7.7166	7.9726	7.9117	7.8935	8.0124	7.7979	7.9944	7.8709	8.0405	7.9569	7.8402	7.9663	7.8756	8.1433	8.0483	7.8766	8.0441	7.6839	7.8958	7.897	8.1076	7.8802	8.1083	8.1096	7.8575	7.9541	8.0301	7.9491	7.9666		8.3428	7.9057	8.1041
ILMN_2329290	TRIM10	10107	Homo sapiens tripartite motif-containing 10 (TRIM10), transcript variant 1, mRNA.	TRIM10	7.8464	7.6982	7.6017	7.7731	7.8398	7.7244	7.7893	7.8267	7.7995	7.9248	7.6476	7.5412	7.8283	7.878	7.6379	7.7529	7.709	7.7036	7.712	7.8353	7.7683	7.7904	7.6562	7.8659	7.8012	7.4944	7.5976	7.7913	7.897	7.7831	7.6199	7.6303	7.8667	7.7245	7.6942	7.617	7.5057	7.6393	7.8002	7.7398	7.5599		7.7226	7.6528	7.7099
ILMN_1664118	LOC643665	643665	PREDICTED: Homo sapiens hypothetical LOC643665 (LOC643665), mRNA.	LOC643665	8.472	8.3142	7.9606	8.0769	7.9955	8.4509	8.4914	8.3274	8.5212	8.3231	8.0184	8.6857	8.4286	8.1756	8.4661	8.2818	8.4491	8.2455	8.3521	7.985	8.325	8.412	8.3662	8.1286	8.612	8.3454	8.5361	8.4129	8.0911	8.5522	8.4191	8.2521	8.2795	8.2626	8.4536	8.3504	8.2815	8.1865	8.1522	8.221	8.2868		8.3766	8.4314	8.3168
ILMN_1777233	E2F2	1870	Homo sapiens E2F transcription factor 2 (E2F2), mRNA.	E2F2	10.0832	9.7863	9.0466	9.4582	9.1506	10.8691	10.5717	10.2673	9.9514	9.7264	9.6825	10.7921	10.178	8.8714	10.077	11.4033	10.6995	11.343	10.2746	10.3077	10.0482	9.8321	10.6411	9.081	10.3812	11.6957	10.3252	10.2741	9.2264	10.3535	10.682	10.9152	10.7565	9.1571	10.3134	10.1572	9.8923	10.737	9.5689	11.361	10.0131		10.7071	11.1037	10.4196
ILMN_1684227	GPR146	115330	Homo sapiens G protein-coupled receptor 146 (GPR146), mRNA.	GPR146	8.4467	8.3113	8.2399	8.0411	8.1008	8.2605	8.4275	8.301	8.4028	8.2923	8.1581	8.3524	8.2312	8.1028	8.3664	8.2658	8.2434	8.3948	8.2878	8.4213	8.2938	8.2313	8.1649	7.9581	8.1522	8.1271	8.6531	8.2244	8.1126	8.3644	8.3134	8.2901	8.1812	7.9764	8.1552	8.2244	8.1484	8.2315	8.032	8.2917	8.3326		8.0891	8.3614	8.4063
ILMN_2323427	EPB41	2035	Homo sapiens erythrocyte membrane protein band 4.1 (elliptocytosis 1, RH-linked) (EPB41), transcript variant 1, mRNA.	EPB41	8.6186	8.6541	8.2729	8.1919	8.1329	8.3199	8.5125	8.5691	8.4018	8.5853	8.0178	8.2541	8.6224	8.2319	8.1591	8.6457	8.6598	8.6442	8.4925	8.8125	8.149	8.6104	8.2645	8.1706	8.7489	8.7068	8.6636	8.9213	8.1226	8.615	8.9192	8.2569	9.1128	8.0263	8.6969	8.2887	8.5747	8.7689	8.1476	8.4604	8.7941		8.8982	8.3386	8.3291
ILMN_2152465	PIP5K2A	5305	Homo sapiens phosphatidylinositol-4-phosphate 5-kinase, type II, alpha (PIP5K2A), mRNA.	PIP5K2A	9.8453	9.9271	8.8765	9.2359	8.9287	9.7	9.6138	10.0208	9.7524	9.9306	9.3022	9.5772	10	9.2325	9.7597	10.3749	9.8744	9.5109	9.7952	10.0155	9.5571	9.7438	9.6134	9.3527	9.7643	9.8569	9.873	9.628	9.0617	9.6754	9.6505	9.7987	10.0914	9.1445	10.1692	9.57	10.2893	9.491	9.1771	9.851	9.8537		9.8698	9.7916	9.4122
ILMN_1808202	C19orf22	91300	Homo sapiens chromosome 19 open reading frame 22 (C19orf22), mRNA.	C19orf22	12.4743	12.7723	11.3937	11.8945	11.4703	12.8558	12.8364	13.0854	12.7503	12.7735	11.5857	12.5266	12.5085	11.4172	13.0065	13.1447	13.3559	13.0127	12.6527	13.0161	12.239	12.7832	12.6922	11.3743	12.6785	12.7677	12.8928	12.8889	11.4032	12.6798	12.7622	12.7625	13.1013	11.5786	12.3233	12.5584	13.1392	12.8568	11.5456	13.0657	12.6822		12.6106	12.3265	12.5813
ILMN_1773295	ARTN	9048	Homo sapiens artemin (ARTN), transcript variant 3, mRNA.	ARTN	8.2751	8.2117	8.3637	8.3091	8.2782	8.2296	8.1709	8.2028	8.5667	8.2259	8.3617	8.2747	8.1733	8.2014	8.2131	8.3127	8.2167	8.3538	8.2231	8.2217	8.255	8.1426	8.3098	8.2636	8.3208	8.2219	8.1318	8.2795	8.2528	8.3523	8.371	8.0984	8.0551	8.1794	8.3071	8.3992	8.1148	8.1171	8.3386	8.1414	8.1284		8.1458	8.1817	8.2895
ILMN_1732049	DPM2	8818	Homo sapiens dolichyl-phosphate mannosyltransferase polypeptide 2, regulatory subunit (DPM2), mRNA.	DPM2	9.504	9.4871	8.5171	8.8818	8.8795	9.4785	9.4088	9.4394	9.4941	9.3972	8.6582	9.3826	9.5895	8.7079	9.2986	9.4693	9.0816	9.5434	9.1142	9.5876	9.09	9.1477	9.0794	8.3792	9.2842	9.4169	9.3404	9.1569	8.456	9.4719	9.4713	9.2961	9.6392	8.9518	9.7075	9.5449	9.6313	9.7584	8.6732	9.2979	9.5989		9.6594	9.04	9.6551
ILMN_1684255	MYL4	4635	Homo sapiens myosin, light chain 4, alkali; atrial, embryonic (MYL4), transcript variant 2, mRNA.	MYL4	7.8708	7.8583	7.8891	7.7561	7.8725	8.1003	8.029	7.9178	9.2745	9.2561	8.4319	7.8039	7.9275	8.0912	7.7889	8.6467	9.4277	8.3258	7.6926	8.0887	7.6392	8.092	7.9131	7.9275	8.1122	8.5371	9.1381	7.8753	8.0457	8.0749	8.0745	9.0342	7.8068	7.7656	7.9529	8.0746	7.7477	10.6337	8.0402	10.4261	7.7745		8.0923	8.309	10.2004
ILMN_1758398	GUK1	2987	Homo sapiens guanylate kinase 1 (GUK1), mRNA.	GUK1	12.4001	12.6292	11.1095	11.3859	11.3658	12.6211	12.7781	12.9439	12.285	12.3205	11.3535	12.3127	12.2698	11.3885	12.6172	12.7129	12.4807	12.9175	12.3364	12.6628	12.4725	12.2059	12.3092	11.2905	12.1577	12.3888	12.7132	12.219	11.2552	11.9485	12.3023	12.3343	13.1182	11.3018	12.5208	12.4329	12.6176	12.804	11.287	12.3833	12.3009		12.4229	12.3441	11.8574
ILMN_1725500	LOC647742	647742	PREDICTED: Homo sapiens similar to CG5514-PB, isoform B (LOC647742), mRNA.	LOC647742	8.02	7.9378	7.8693	7.8779	7.933	7.875	7.9367	7.993	7.9629	7.9056	7.897	8.1443	7.8301	7.8497	7.8741	7.8771	8.0232	8.0293	7.9171	7.815	7.8581	7.8336	7.9962	7.7194	8.2141	7.9216	8.0453	7.8389	7.8905	7.9322	7.9461	7.7591	7.8881	7.9482	7.8115	8.0049	7.8519	7.9512	7.8972	7.9368	7.8116		7.8103	7.9806	7.8766
ILMN_1719579	LOC441081	441081	PREDICTED: Homo sapiens similar to nuclear pore membrane protein 121 (LOC441081), mRNA.	LOC441081	8.22	8.3586	8.0579	8.1412	8.2063	7.972	8.0781	8.3296	8.2404	8.3708	8.1664	8.2543	8.103	8.2283	8.1133	8.1375	8.139	8.1442	8.1252	8.3809	8.3226	8.1138	8.2278	8.1121	8.3329	8.3393	8.2295	8.3509	8.2377	8.3142	8.2293	8.1108	8.0398	7.8594	8.0697	8.3141	8.3219	8.1843	8.248	8.1969	8.1865		8.0964	8.2055	8.2682
ILMN_1762436	UBB	7314	Homo sapiens ubiquitin B (UBB), mRNA.	UBB	15.0373	15.3432	13.7292	13.9285	13.6763	15.0143	14.5959	15.4388	14.9331	15.3181	14.0612	15.2273	15.625	14.4721	15.321	15.4563	15.1262	15.0484	15.3382	15.5048	15.0461	14.8545	14.8767	13.1325	14.8843	15.5155	15.5088	15.4554	13.7657	15.2428	15.5004	15.0114	15.3796	13.7122	15.3113	15.269	14.9942	15.6414	13.8275	15.2062	15.4134		14.9099	14.7903	15.0723
ILMN_2379520	HAGH	3029	Homo sapiens hydroxyacylglutathione hydrolase (HAGH), transcript variant 1, mRNA.	HAGH	9.6524	9.5703	8.7117	8.73	8.6476	9.2137	9.5994	9.4825	9.5316	9.5428	8.6267	9.8445	9.7116	8.4622	9.3283	9.4017	9.7116	9.6493	9.0296	9.4826	9.0801	9.4174	9.1342	8.481	9.45	9.8615	8.9887	9.3104	8.7315	9.3778	9.3868	9.6216	9.9186	8.4953	9.7807	9.4639	9.6932	9.5636	8.6572	9.9522	9.6479		9.2764	9.5495	9.2116
ILMN_1708249	NR1D1	9572	Homo sapiens nuclear receptor subfamily 1, group D, member 1 (NR1D1), mRNA.	NR1D1	8.3565	8.0693	7.9328	7.9867	8.0044	7.9384	7.9153	7.9497	8.145	8.1635	7.9586	8.2488	8.2247	8.1187	7.7951	8.0319	7.8816	7.957	7.9225	8.0476	7.8258	7.9994	8.0803	7.9913	8.0791	7.8549	7.9117	8.1156	7.8769	8.1258	8.088	7.9937	7.8737	7.8988	7.8906	7.9889	8.1627	8.048	7.9749	7.9679	8.1778		8.0186	7.8962	7.9334
ILMN_1801175	MAP2K3	5606	Homo sapiens mitogen-activated protein kinase kinase 3 (MAP2K3), transcript variant A, mRNA.	MAP2K3	9.3238	9.6198	8.4665	8.5843	8.7402	9.1267	9.0854	9.8016	9.5132	9.3555	8.8243	9.9501	9.6338	8.8169	9.3504	9.7031	9.5466	9.591	9.3933	9.4713	9.7169	9.6289	9.132	8.4341	9.0185	9.6015	9.6509	9.5856	8.92	10.2409	9.7637	9.5332	9.9224	8.6688	9.7625	9.8314	10.3323	9.6854	8.4855	9.8618	9.2349		9.6966	9.0899	9.7022
ILMN_1668039	GYPC	2995	Homo sapiens glycophorin C (Gerbich blood group) (GYPC), transcript variant 2, mRNA.	GYPC	12.5703	13.0453	11.8886	11.7562	11.5099	12.6452	12.7231	12.9843	12.5738	13.1214	11.8386	12.7258	12.8828	11.9693	13.003	13.1071	13.2868	13.4079	13.0252	13.3446	12.1386	12.5966	12.5096	11.7311	13.0504	13.3674	12.6509	13.0489	11.7168	12.4619	12.5358	12.5721	13.4571	11.5493	12.5882	12.3824	13.2064	12.6556	11.5191	12.2604	12.7932		12.6487	12.6664	11.9114
ILMN_1707304	KLF1	10661	Homo sapiens Kruppel-like factor 1 (erythroid) (KLF1), mRNA.	KLF1	7.9756	7.9903	7.9865	8.0555	7.8653	7.951	8.1366	8.0064	7.9677	8.0731	7.9119	8.0321	7.9559	7.9088	8.0106	8.1784	8.2603	8.1296	8.1023	8.1388	8.1474	8.0663	8.1421	7.9664	8.0434	7.9611	8.1496	8.0951	7.7893	8.0446	8.1	7.9461	7.9352	7.8924	8.0824	8.0896	8.1089	8.1071	7.9654	8.0424	7.8941		8.1131	8.0165	8.0012
ILMN_1801313	SIAH2	6478	Homo sapiens seven in absentia homolog 2 (Drosophila) (SIAH2), mRNA.	SIAH2	10.1678	9.9694	8.866	9.3913	8.7385	9.9595	9.9033	10.6966	10.0172	10.034	9.2198	10.2525	10.0899	9.2962	10.0745	10.1789	10.2381	9.8481	10.0561	10.2747	9.6292	9.9727	9.8957	9.1166	10.0058	10.251	10.4357	9.7943	8.864	10.1443	9.9407	10.0797	10.9124	8.8521	10.2078	10.1222	10.1779	10.3651	8.9245	10.3142	10.095		10.3594	9.5891	10.2032
ILMN_1721901	CTNNAL1	8727	Homo sapiens catenin (cadherin-associated protein), alpha-like 1 (CTNNAL1), mRNA.	CTNNAL1	8.0295	8.6916	8.0675	8.0696	8.0592	8.0148	8.0082	8.3391	8.4282	8.329	8.0059	8.2502	8.2248	8.1672	8.4055	8.4185	8.3105	8.3202	8.2189	8.7025	8.0514	8.2012	8.0802	7.9218	8.2902	9.1992	8.3571	8.1289	8.0319	8.2011	7.9324	7.9836	8.9355	8.1737	8.2006	8.0454	8.5109	8.4119	8.0718	8.6807	8.1216		9.1317	7.9153	8.3038
ILMN_1709634	CMBL	134147	Homo sapiens carboxymethylenebutenolidase homolog (Pseudomonas) (CMBL), mRNA.	CMBL	7.859	7.9697	7.7177	8.174	7.9035	7.6129	7.9212	7.7725	7.6425	8.028	7.9212	7.9195	7.9785	7.78	7.9404	7.9171	7.755	7.942	7.8659	7.8123	7.8557	7.763	7.8902	7.7769	8.0008	8.1239	8.0054	7.6139	7.962	7.7865	7.7891	7.887	8.0001	7.6829	7.778	7.839	8.0044	7.8752	7.8708	7.9408	7.8608		7.882	8.1129	8.071
ILMN_1810712	ARHGEF12	23365	Homo sapiens Rho guanine nucleotide exchange factor (GEF) 12 (ARHGEF12), mRNA.	ARHGEF12	8.224	8.1175	7.9748	7.9364	7.8995	7.9395	8.2409	8.0786	8.1212	7.9631	7.8908	8.0526	8.0784	7.9852	8.2122	8.2323	7.8309	8.3146	8.1089	8.1161	7.7984	8.0235	8.0496	7.8535	7.9718	8.0197	8.2046	7.7819	7.886	8.0595	7.9447	8.0733	8.3296	7.9479	8.2112	8.1903	8.0786	8.4796	7.8513	8.4438	8.1183		8.1214	7.9703	8.3145
ILMN_1756715	RUNDC3A	10900	Homo sapiens RUN domain containing 3A (RUNDC3A), mRNA.	RUNDC3A	7.6782	7.8465	7.7008	7.7829	7.5305	7.4796	7.539	7.5779	7.6129	7.7116	7.7214	7.6679	7.5624	7.6694	7.832	7.635	7.5517	7.7661	7.9536	7.6896	7.5428	7.8719	7.6461	7.6641	7.6892	7.7415	7.6072	7.7625	7.6804	7.6969	7.6723	7.7592	7.5855	7.7067	7.7965	7.6182	7.7889	7.5232	7.6849	7.4369	7.6232		7.8498	7.7036	8.0934
ILMN_1742380	CCDC52	152185	Homo sapiens coiled-coil domain containing 52 (CCDC52), mRNA.	CCDC52	8.0348	8.1063	8.2058	8.2177	8.2133	8.0909	8.1272	8.002	7.9791	8.2025	8.3804	8.0142	8.1972	8.2251	7.8892	8.0191	8.1168	8.0422	8.0002	8.1017	7.7831	7.9919	8.0737	8.1796	8.1694	8.0016	8.1787	7.9657	8.3372	8.2135	8.0229	8.092	8.0194	8.0492	8.1181	8.0802	8.0359	7.8535	8.1197	8.012	8.0765		8.2144	7.8698	7.7892
ILMN_1797251	GATA1	2623	Homo sapiens GATA binding protein 1 (globin transcription factor 1) (GATA1), mRNA.	GATA1	7.8875	8.0438	7.8894	7.8609	8.0821	7.927	7.8313	8.1313	7.9963	7.9619	7.8405	7.8047	7.6868	7.8978	7.8767	8.2137	7.9283	7.9651	8.0653	8.2486	8.0653	7.8965	8.021	7.8217	8.0178	7.8778	8.0285	7.8654	7.767	8.0575	7.8137	7.9049	8.0356	7.7889	7.8985	7.8486	8.0539	8.1269	7.9359	8.1156	8.0745		7.9842	7.9192	8.1084
ILMN_1671583	MKRN1	23608	Homo sapiens makorin ring finger protein 1 (MKRN1), mRNA.	MKRN1	13.7803	13.9186	12.3708	12.8701	12.3433	14.2095	13.8482	14.5144	13.5399	13.7379	12.525	13.6848	13.8778	12.5148	14.0603	14.2397	14.0958	13.8573	13.874	14.0122	13.5334	13.7536	13.7746	12.5151	13.7737	14.0649	14.244	13.3196	12.4605	13.7217	13.6347	13.7629	14.3679	12.4202	13.6423	13.8291	13.7763	14.1533	12.5784	14.0159	13.8123		14.4217	13.3834	13.4138
ILMN_2358760	HPN	3249	Homo sapiens hepsin (transmembrane protease, serine 1) (HPN), transcript variant 2, mRNA.	HPN	7.7133	7.9255	7.8793	8.0044	7.8285	7.9996	7.8983	8.029	7.8423	7.9767	8.0484	8.0019	7.7176	8.0497	7.9493	7.7709	7.8875	7.9214	7.8816	7.9741	7.8742	7.8582	7.8568	7.9448	7.8751	7.9619	8.0126	7.8881	7.832	7.9777	7.8825	7.8893	7.6902	7.7812	7.9185	7.8915	7.9536	7.8501	7.7552	7.8639	7.7701		7.9548	7.8585	7.9063
ILMN_1682332	GYPC	2995	Homo sapiens glycophorin C (Gerbich blood group) (GYPC), transcript variant 2, mRNA.	GYPC	12.0727	12.8818	11.4558	11.2928	11.3353	12.1346	12.3307	12.4607	12.3903	12.7431	11.3956	12.2284	12.4758	11.635	12.6396	12.6368	12.982	13.1498	12.7272	12.8337	11.9444	12.1884	12.1527	11.1861	12.5827	13.004	12.2729	12.7878	11.4042	12.0122	11.9863	12.1997	12.9018	11.064	12.3029	12.063	12.6709	12.537	11.2021	11.8109	12.4614		11.763	12.1639	11.5525
ILMN_1733947	FKBP8	23770	Homo sapiens FK506 binding protein 8, 38kDa (FKBP8), mRNA.	FKBP8	8.5759	8.6169	8.2547	8.1671	8.1266	8.4585	8.4927	8.68	8.5339	8.4886	8.2105	8.0597	8.3236	8.1591	8.6233	8.4916	8.8233	8.5545	8.5045	8.5557	8.5065	7.9637	8.2846	7.9751	8.824	8.3469	8.6492	8.4934	8.1389	8.3508	8.4569	8.4069	8.6191	8.1352	8.2917	8.7302	8.7104	8.5767	8.1991	8.7129	8.6481		8.8102	8.3632	8.0769
ILMN_1703679	FCGR3A	2214	Homo sapiens Fc fragment of IgG, low affinity IIIa, receptor (CD16a) (FCGR3A), mRNA.	FCGR3A	8.2946	8.4729	8.2251	8.2239	8.2374	8.2047	8.1545	8.3138	8.4548	8.4219	8.2708	8.5202	8.338	8.2428	8.3684	8.3098	8.1908	8.3131	8.4223	8.4004	8.1417	7.9417	8.1804	8.1161	8.3211	8.3455	8.3968	8.1325	8.1419	8.3805	8.3885	8.1215	8.2428	8.2135	8.1824	7.9876	8.5238	8.2842	8.39	8.4351	8.3432		8.0101	8.3645	8.2969
ILMN_2134056	SOX7	83595	Homo sapiens SRY (sex determining region Y)-box 7 (SOX7), mRNA.	SOX7	7.9531	7.8099	7.7609	7.9575	7.8041	7.9098	8.0111	8.1	7.9848	7.8335	7.9834	7.8737	7.8049	8.0446	7.9917	7.9232	7.8983	7.8263	7.9242	7.8073	7.7892	7.7528	7.8892	7.8939	7.8506	7.9381	8.1425	8.0938	7.814	7.7969	7.9094	7.7999	7.8198	7.9516	7.9009	7.9391	7.7593	7.9465	7.8132	7.7917	8.0848		7.9754	7.779	7.9899
ILMN_2136446	CTNNAL1	8727	Homo sapiens catenin (cadherin-associated protein), alpha-like 1 (CTNNAL1), mRNA.	CTNNAL1	8.1955	8.8678	7.8961	7.952	7.8666	8.0176	8.1162	8.3432	8.257	8.2731	7.9305	8.1181	8.2457	7.9317	8.5138	8.4268	8.4681	8.2276	8.1797	8.6743	7.6205	8.1732	8.0081	7.7649	8.2196	8.9062	8.1306	8.06	7.9975	8.0931	8.1483	7.795	9.3189	7.9775	8.1698	8.1094	8.414	8.6261	7.8955	8.9766	8.3038		8.8471	7.9723	8.3054
ILMN_1712914	SEMA6B	10501	Homo sapiens sema domain, transmembrane domain (TM), and cytoplasmic domain, (semaphorin) 6B (SEMA6B), mRNA.	SEMA6B	9.3449	9.1915	8.6163	8.5355	8.4908	9.9828	9.4526	9.3589	9.5907	9.1891	8.6965	9.5378	9.0633	8.7294	9.4834	9.6969	9.8189	9.3689	9.4955	9.3849	9.3519	9.6926	9.5633	8.8089	9.5178	9.4184	9.6893	9.2891	8.5133	9.3204	9.3058	9.2126	9.3133	8.3808	9.3918	9.194	9.7786	9.2674	8.4146	9.1608	9.2176		9.058	9.1487	9.5505
ILMN_1738468	KEL	3792	Homo sapiens Kell blood group, metallo-endopeptidase (KEL), mRNA.	KEL	7.798	7.8254	7.9104	7.9125	7.8612	7.8081	7.8354	7.8266	7.7336	7.9566	7.7964	7.7921	7.8502	7.807	7.7744	8.0168	8.0695	7.8877	7.7871	7.7795	7.8292	7.7744	7.7608	7.9048	7.8972	7.8242	7.9414	7.6223	7.8371	7.9033	7.8458	7.7942	7.7753	7.7582	7.7311	7.726	7.8391	7.583	7.7957	7.9504	7.797		7.9113	7.8154	8.1112
ILMN_1750130	GSPT1	2935	Homo sapiens G1 to S phase transition 1 (GSPT1), mRNA.	GSPT1	12.8123	12.76	11.3179	11.5787	11.3546	13.3021	12.944	13.2478	12.7267	12.5814	11.4495	12.7766	12.8695	11.9064	13.2126	13.1498	13.5241	13.3	13.216	13.0006	13.024	13.8626	12.8635	12.1136	12.9922	13.711	13.6191	12.8488	11.6852	12.9022	12.9091	12.7828	13.2711	11.2884	12.4806	12.4892	12.5075	12.9547	11.3562	13.017	12.727		13.1271	12.7447	12.4774
ILMN_1770591	RHCE	6006	Homo sapiens Rh blood group, CcEe antigens (RHCE), transcript variant 1, mRNA.	RHCE	7.944	7.9007	7.7643	7.7609	7.8229	7.8731	7.8125	7.709	7.7708	7.9214	8.0767	7.725	7.9495	7.7232	7.8108	7.8698	7.7985	8.0785	7.6097	7.7917	8.0854	7.7964	7.8634	7.8595	7.8201	7.9077	7.8325	7.857	7.7725	7.953	7.667	7.8808	7.7553	7.7057	7.8777	7.875	8.0361	7.7747	7.7756	7.8123	7.7111		7.7891	7.8695	7.9546
ILMN_1679267	TGM2	7052	Homo sapiens transglutaminase 2 (C polypeptide, protein-glutamine-gamma-glutamyltransferase) (TGM2), transcript variant 2, mRNA.	TGM2	7.8371	7.921	8.0619	7.8892	7.796	8.0242	8.0314	7.8506	8.0065	7.9536	7.9218	8.1468	8.0102	7.928	8.076	8.2877	8.1381	8.6838	8.1017	8.149	8.0474	8.246	7.919	7.9695	8.1955	8.0632	8.1147	7.9283	8.0064	8.046	7.9893	8.0282	7.9636	7.9195	8.0946	8.0221	7.8092	8.0555	7.8887	8.1052	8.0453		8.0625	8.125	8.049
ILMN_1815392	ACTRT1	139741	Homo sapiens actin-related protein T1 (ACTRT1), mRNA.	ACTRT1	8.1971	8.7699	7.9948	8.13	8.0536	8.4183	8.4025	8.3786	8.1446	8.4719	7.9091	8.3806	8.1822	7.9756	8.4857	8.8094	8.3018	8.7417	8.5334	8.3189	8.6699	8.2574	8.5069	8.0395	8.3602	8.3306	8.5482	8.3252	8.0238	8.3408	8.4172	8.453	8.3013	8.0907	8.358	8.2	8.7106	8.7488	8.2109	8.6148	8.3833		8.4571	8.4855	8.5429
ILMN_1667408	EPB41	2035	Homo sapiens erythrocyte membrane protein band 4.1 (elliptocytosis 1, RH-linked) (EPB41), transcript variant 3, mRNA.	EPB41	8.22	8.358	7.8712	7.9623	8.2224	8.0918	8.1044	8.8024	8.1049	8.376	7.9825	8.0548	8.0921	7.9996	8.1308	8.0206	8.2856	8.2128	8.4441	8.1271	8.062	8.2526	8.1096	7.8813	8.19	8.1625	8.053	8.2722	7.7933	8.2212	8.2107	8.41	8.4266	7.9412	8.2092	8.4314	7.9532	8.2208	7.8813	8.187	8.3831		8.3402	8.4497	8.1972
ILMN_1672024	ISCA1L	389293	Homo sapiens iron-sulfur cluster assembly 1 homolog (S. cerevisiae)-like (ISCA1L), mRNA.	ISCA1L	10.2603	10.6054	9.3535	9.2187	9.0359	10.7472	10.565	10.5508	10.5043	10.4152	9.2542	10.4365	10.397	9.9024	11.0141	10.7867	11.1163	10.6225	10.8593	10.9041	10.5077	10.6176	9.9418	9.674	10.5656	11.2117	10.5468	10.5766	9.6165	10.6273	10.672	9.8043	10.8957	9.0059	10.2918	10.3305	10.5703	10.6066	9.2291	10.3037	10.352		10.4039	9.974	10.2946
ILMN_1653814	HBBP1	3044	Homo sapiens hemoglobin, beta pseudogene 1 (HBBP1), non-coding RNA.	HBBP1	8.2433	8.2059	8.1004	8.0949	8.115	8.0642	8.0308	8.0535	7.8558	8.1059	8.0764	8.1257	7.9392	8.0575	8.1884	7.9781	7.9343	8.1074	8.2322	8.0103	8.0307	7.9844	8.3002	7.9629	8.0976	8.0536	8.1017	7.9643	8.0675	8.0221	7.9762	8.2069	8.1136	8.1422	7.9324	8.0481	8.0629	8.1338	8.0073	8.0079	8.0292		8.0802	8.0841	8.1376
ILMN_2191428	UBB	7314	Homo sapiens ubiquitin B (UBB), mRNA.	UBB	15.9699	16.093	14.8026	14.8905	14.8302	16.1071	15.9858	16.2264	15.8417	16.1118	15.147	15.7866	15.9233	15.021	16.1634	16.2118	15.9228	16.0616	15.9034	16.2133	16.1488	15.5958	15.9274	14.4223	15.7483	16.1633	16.1907	15.9587	14.6454	15.7428	15.7081	15.8461	16.1909	14.8072	15.6786	16.1527	15.6993	16.2208	14.7735	15.9423	16.0969		15.6268	15.9049	15.7765
ILMN_1772731	HAGH	3029	Homo sapiens hydroxyacylglutathione hydrolase (HAGH), transcript variant 1, mRNA.	HAGH	11.9377	12.0848	10.692	10.8792	10.9629	11.8749	12.2797	12.0626	11.5769	11.6963	11.0313	11.7948	11.7943	10.3809	11.6375	11.8941	12.0963	11.9385	11.5298	11.5552	11.453	11.3492	11.8236	10.3755	11.1929	11.8027	11.6163	11.5283	10.5111	11.2621	11.7114	12.3411	12.5909	10.8118	12.2883	11.8011	11.7656	12.4126	10.7113	12.1973	11.923		11.8124	12.0223	11.7181
ILMN_1778213	STK33	65975	Homo sapiens serine/threonine kinase 33 (STK33), mRNA.	STK33	8.4595	8.5677	8.0335	8.1138	7.9661	8.3453	8.462	8.3664	8.1326	8.3158	8.0289	8.3415	8.1794	7.8874	8.4292	8.2932	8.5174	8.2847	8.1809	8.3788	8.2958	8.0824	8.1715	8.1195	8.1434	8.1994	8.2228	7.9753	8.0302	8.0511	8.2045	8.1923	8.5224	7.9776	8.3242	8.2974	8.2303	8.4941	8.1029	8.3077	7.8062		8.2612	8.3085	8.1431
ILMN_1711799	C9orf40	55071	Homo sapiens chromosome 9 open reading frame 40 (C9orf40), mRNA.	C9orf40	8.5669	8.3193	7.9041	7.9977	7.8574	7.9876	7.9684	8.1587	8.1491	8.1171	8.005	7.8228	8.2386	7.8391	7.9917	8.2371	8.0571	8.174	8.1099	8.1946	7.7837	7.954	8.0127	7.847	8.1446	8.1389	8.1683	8.1249	7.9274	8.155	8.3331	8.3878	8.4443	8.0147	8.3763	8.0289	8.2062	8.4611	7.9546	8.8907	8.2842		8.2408	8.0212	8.7182
ILMN_2408663	RHCE	6006	Homo sapiens Rh blood group, CcEe antigens (RHCE), transcript variant 4, mRNA.	RHCE	8.3251	7.9316	7.8623	7.971	7.8064	8.1303	8.2883	8.0183	7.8672	8.0757	8.0094	7.9837	8.0886	7.9672	8.122	8.2153	8.1325	8.0726	8.0258	8.0029	7.8371	8.0887	7.9185	7.8404	8.1706	8.0863	7.9106	8.2517	8.002	7.754	8.0804	8.0397	7.9952	7.8835	7.8774	7.9716	7.925	8.0931	7.9127	8.083	8.0242		7.7106	7.7374	8.063
ILMN_1775011	NOL10	79954	Homo sapiens nucleolar protein 10 (NOL10), mRNA.	NOL10	9.3032	9.1928	8.3197	8.3381	8.3511	8.8556	9.05	9.2073	9.335	8.8074	8.4635	8.9413	9.1795	8.5423	8.7059	9.2243	9.2608	9.0297	9.1687	9.0336	9.1637	8.9829	8.972	8.7806	9.3499	9.2759	9.4659	9.0499	8.6952	9.0877	9.0372	9.0214	9.2761	8.2716	8.7132	9.2662	8.9665	8.9578	8.3562	9.7414	9.0585		8.8437	9.2173	8.8915
ILMN_1812163	GYPE	2996	Homo sapiens glycophorin E (GYPE), transcript variant 1, mRNA.	GYPE	8.0479	8.0216	7.8069	7.8417	7.9356	7.8915	7.855	8.1006	7.9182	8.0173	7.8268	8.1855	7.9053	7.8342	7.8947	7.8453	8.0586	7.8828	7.8771	7.7581	7.7588	7.7364	7.9002	7.9805	8.0268	7.8541	7.8984	7.9792	7.8555	7.816	7.9727	7.9802	7.9923	7.8282	8.0365	7.5076	8.0777	8.2507	7.9037	8.1054	8.0711		7.8849	7.9244	7.6851
ILMN_1680777	MAP2K3	5606	Homo sapiens mitogen-activated protein kinase kinase 3 (MAP2K3), transcript variant B, mRNA.	MAP2K3	8.0256	8.534	7.8534	7.7742	7.8403	8.0733	7.8172	8.095	7.9913	8.2856	7.9101	8.0863	7.6656	7.9383	8.3908	8.2208	7.8264	8.127	8.0348	8.088	8.3196	8.3781	8.0083	7.8609	8.1799	8.0525	8.3102	8.3232	7.8821	8.0932	8.3734	8.4445	8.2093	7.974	7.5229	8.4026	8.2059	8.4928	7.8222	8.3775	7.946		8.2311	7.8448	8.113
ILMN_1666819	PHLDB1	23187	Homo sapiens pleckstrin homology-like domain, family B, member 1 (PHLDB1), mRNA.	PHLDB1	8.5972	8.2884	8.0922	8.0451	8.1799	8.3796	8.7621	8.4637	8.4761	8.3955	8.0564	8.4514	8.1926	7.9666	8.3021	8.418	8.4104	8.4078	8.4909	8.3812	8.4043	8.6358	8.5019	8.1064	8.5498	8.4277	8.4116	8.451	7.9951	8.6227	8.4815	8.3361	8.5991	7.9979	8.3294	8.1499	8.2944	8.3998	8.0415	8.2245	8.5164		8.7599	8.6332	8.2104
ILMN_1656371	TRPA1	8989	Homo sapiens transient receptor potential cation channel, subfamily A, member 1 (TRPA1), mRNA.	TRPA1	7.6697	7.8145	7.7615	7.8631	7.8118	7.7347	7.7648	7.867	7.7727	7.7081	7.799	7.8064	7.765	7.761	7.7236	7.6867	7.852	7.8346	7.7612	7.8853	7.7914	7.8612	7.7271	7.822	7.7557	7.8509	7.875	7.6487	7.9449	7.9569	7.8557	7.6939	7.6151	7.7948	7.7556	7.6523	7.807	7.7213	7.7256	7.8499	7.6425		7.6643	7.9101	7.8286
ILMN_1755548	HK1	3098	Homo sapiens hexokinase 1 (HK1), nuclear gene encoding mitochondrial protein, transcript variant 2, mRNA.	HK1	7.562	7.7443	7.6666	7.8097	7.6796	7.6291	7.691	7.7668	7.6556	7.6646	7.5719	7.7392	7.5575	7.6063	7.6265	7.7137	7.8203	7.6309	7.8161	7.6011	7.7975	7.7513	7.6691	7.7155	7.6573	7.8443	7.6662	7.6905	7.654	7.5794	7.7295	7.8367	7.734	7.8433	7.5864	7.8982	7.7531	7.8017	7.7805	7.6867	7.8215		7.6283	7.8513	7.818
ILMN_1675421	LOC389293	389293	PREDICTED: Homo sapiens similar to HESB like domain containing 2, transcript variant 1 (LOC389293), mRNA.	LOC389293	10.9139	11.0632	9.4984	9.5174	9.5463	11.1224	11.2971	11.1088	10.9829	9.9315	9.6496	10.7813	10.7732	10.2532	11.5696	11.4991	11.6021	11.1566	10.6783	11.4917	10.9203	11.4285	10.1642	10.0086	11.0933	11.7357	10.5694	11.0791	9.8999	11.2589	11.1873	10.6535	11.6296	9.5559	10.9218	10.9174	11.4573	11.0162	9.4812	10.7384	10.8032		11.3066	10.3159	10.6848
ILMN_1783156	LOC650832	650832	PREDICTED: Homo sapiens similar to mitogen-activated protein kinase kinase 3 isoform A (LOC650832), mRNA.	LOC650832	12.2025	12.5886	10.72	10.5512	10.86	12.4434	12.2984	12.636	12.081	11.93	10.9738	12.1683	11.9821	11.022	12.8083	12.7936	12.4106	12.4787	12.3901	12.2346	12.289	12.3236	12.1655	10.6607	11.7279	12.2878	12.6682	11.8306	10.8499	12.123	11.915	12.4394	12.6704	10.9311	12.421	12.1219	11.8207	12.6437	10.6506	12.524	12.0266		12.3123	12.0262	12.2383
ILMN_1767573	CRLF2	64109	PREDICTED: Homo sapiens cytokine receptor-like factor 2 (CRLF2), mRNA.	CRLF2	7.8483	7.9548	8.0003	8.0046	8.1026	7.8238	8.2196	7.9132	8.0224	8.1422	8.0452	8.0225	7.864	7.8609	8.2213	8.1632	8.0712	8.1164	8.0082	7.9618	8.0857	7.9441	7.8827	7.8056	8.108	8.0561	7.8483	7.9557	7.8519	8.0177	8.094	8.2359	8.0768	7.9152	8.0275	7.8062	8.1144	8.0207	8.1248	8.1005	8.0274		8.0403	7.8953	8.017
ILMN_1728742	C5orf4	10826	Homo sapiens chromosome 5 open reading frame 4 (C5orf4), transcript variant 2, mRNA.	C5orf4	8.801	8.8512	8.3839	9.1191	8.3623	8.6625	8.7681	9.5239	9.2038	9.214	8.919	8.8336	8.5293	8.5558	9.815	9.6627	8.6817	9.5557	9.4725	9.4732	8.3619	8.7543	8.6247	7.9201	8.7248	9.1313	8.8568	8.6631	8.3889	8.5188	8.4253	8.722	9.3869	8.6005	9.9139	9.3515	9.6927	9.8907	8.6288	10.6935	9.5932		9.8901	8.5195	9.5536
ILMN_1739667	JAK3	3718	Homo sapiens Janus kinase 3 (a protein tyrosine kinase, leukocyte) (JAK3), mRNA.	JAK3	8.2413	8.1532	7.9003	7.9222	7.7913	8.0663	7.6946	7.7376	8.1865	7.9963	7.7514	8.1293	8.045	7.8277	8.0413	7.913	7.9004	8.2775	7.8096	7.9963	7.8376	8.2903	7.9788	7.9541	7.9873	8.3753	7.9369	7.959	7.8196	7.981	8.2358	7.9577	8.1834	7.785	8.0515	7.7225	7.9279	7.7899	7.9877	7.8949	7.9585		7.7626	7.8114	8.1461
ILMN_1666306	SRRD	402055	Homo sapiens SRR1 domain containing (SRRD), mRNA.	SRRD	8.9456	9.3499	8.0696	8.447	8.1936	8.8355	8.8472	9.1985	8.9555	8.9004	8.2006	8.5127	8.4628	8.259	9.303	9.0218	9.1256	9.1148	8.7351	8.9043	9.0194	8.4661	8.8503	8.3793	8.9562	9.1566	9.3579	8.7828	8.2586	8.7762	8.7424	9.0533	9.3618	8.1755	8.7478	8.9602	8.6221	9.277	8.4429	9.3426	8.8475		8.9702	8.4725	8.6566
ILMN_1736974	SOX12	6666	Homo sapiens SRY (sex determining region Y)-box 12 (SOX12), mRNA.	SOX12	7.9728	8.0826	8.0132	7.9725	7.923	8.1429	8.0942	8.1148	7.9897	8.179	7.9563	8.0209	8.1459	7.9406	8.0275	8.046	8.1197	8.1527	8.0685	8.0538	8.1618	8.0459	8.0075	7.9327	8.1246	8.2277	7.8996	8.1229	7.8851	8.0889	8.0681	8.0633	8.0823	7.8441	8.125	8.0837	8.0338	7.9227	7.8691	8.1206	8.1575		8.0329	7.8704	8.1105
ILMN_1794074	MXI1	4601	Homo sapiens MAX interactor 1 (MXI1), transcript variant 2, mRNA.	MXI1	8.6289	8.8265	8.2688	8.1161	8.2035	8.9306	8.9244	9.0738	8.6611	8.7728	8.1661	8.7339	9.0774	8.4915	8.9758	8.7662	9.1214	8.6829	8.6635	8.9133	8.8776	8.9802	8.8698	8.5971	8.6183	9.0031	9.1739	8.7506	8.4537	8.7526	9.0077	8.7848	9.008	8.1221	8.3697	8.5587	8.5797	8.7079	8.1837	8.6896	8.7581		8.6156	8.7162	8.3973
ILMN_1802162	RFESD	317671	Homo sapiens Rieske (Fe-S) domain containing (RFESD), mRNA.	RFESD	8.4429	8.3601	7.9175	8.2306	8.1622	8.0448	8.1613	8.227	8.1295	8.2745	8.1113	8.2044	8.3552	8.1655	8.1078	8.2913	8.2493	8.2284	8.1992	8.2305	8.0546	8.1492	8.0735	8.1447	8.1356	8.3129	8.0991	8.0721	8.0793	8.2931	8.1033	8.1877	8.4535	8.0734	8.4139	8.1626	8.2337	8.6759	8.1559	8.0519	8.4701		8.536	8.1924	8.3352
ILMN_1688757	LOC391025	391025	PREDICTED: Homo sapiens similar to protein tyrosine phosphatase, receptor type, U isoform 2 precursor (LOC391025), mRNA.	LOC391025	7.9727	7.7039	7.9922	7.8025	7.9418	7.7796	7.8599	7.88	7.845	8.0328	7.8541	7.8619	7.7831	7.8884	7.9775	7.9284	8.0619	7.8744	7.8471	8.1737	7.955	7.8743	7.9279	8.1293	7.9791	7.9	7.7642	7.9767	7.9967	7.9874	8.1104	7.9825	7.7359	8.0255	7.8094	8.0231	7.7935	7.9343	7.973	8.1107	8.1185		7.9029	7.8151	8.1291
[truncated: 97 more columns]

## Sheet: original and final EDS unique 
Symbol	EDS corrs		original cluster genes
SELENBP1	0.970095		ADIPOR1
EPB42	0.967002		ALAS2
SLC4A1	0.965959		BCL2L1
CA1	0.963579		BPGM
STRADB	0.956983		CA1
TMOD1	0.956574		CSDA
GPR175	0.953418		DPYSL5
HMG2L1	0.950936		EPB42
SNCA	0.950016		ERAF
LOC389599	0.947894		FAM46C
ALAS2	0.947828		GLRX5
ERAF	0.946525		GMPR
HBM	0.944339		GPR175
LOC440313	0.941667		GYPC
TNS1	0.940647		GYPE
FECH	0.939955		HBD
MUC6	0.937718		HBE1
BPGM	0.936168		HBG1
SLC25A39	0.934049		HBG2
RNF213	0.932433		HBM
GYPE	0.932018		HBQ1
LOC644852	0.931517		HMG2L1
IGFBP1	0.929805		IFIT1L
HBD	0.929388		IGFBP1
SLC6A10P	0.929229		KRT1
BCL2L1	0.919956		MUC6
SERPINA13	0.919804		OSBP2
SLC25A37	0.919741		RAP1GAP
FBXO7	0.916706		RNF213
SPRYD3	0.914207		SELENBP1
WDR40A	0.912979		SERPINA13
DPYSL5	0.911322		SLC25A37
IFIT1L	0.90967		SLC25A39
HBQ1	0.908942		SLC4A1
HBE1	0.907961		SNCA
GYPB	0.905578		SPRYD3
LOC654103	0.899345		STRADB
RAB3IL1	0.896904		TMOD1
EPB49	0.896347		TRIM58
LOC653778	0.895678		WDR40A
TRIM58	0.89095
GMPR	0.887946
BCR	0.879411
LOC645284	0.878707
TSPAN5	0.877224
TRIM10	0.875782
OSBP2	0.874133
ADIPOR1	0.87186
SLC6A8	0.87095
RAP1GAP	0.868022
GLRX5	0.867606
RTF1	0.866574
LOC387686	0.865198
C14orf45	0.863075
SESN3	0.862935
SLC14A1	0.860363
FRMPD2L1	0.860192
LOC440359	0.857627
PLEK2	0.855536
KRT1	0.852522
ADRA2C	0.851412
LOC652140	0.842739
HEMGN	0.841907
LOC388588	0.840004
C22orf30	0.839183
ROPN1B	0.838841
TBC1D10B	0.838261
PHOSPHO1	0.835209
FAM46C	0.824768
TTC25	0.823656
IGF2BP2	0.822103
CDC34	0.82134
LOC652968	0.819965
C16orf35	0.816241
UBXN6	0.816134
SLC6A9	0.816046
LOC643933	0.813685
NFIX	0.811826
CAMK2A	0.811753
C20orf108	0.8086
TMCC2	0.807974
HBG1	0.806352
CSDA	0.804701
LOC653907	0.803992
FAM83F	0.803918
MPP1	0.801227
G6PC	0.800469
LOC646463	0.799839
C20orf132	0.799766
HBG2	0.791735
OR2W3	0.790932
MXI1	0.790545
HMBS	0.788492
PTPN6	0.786919
XK	0.786343
LOC152578	0.783
LOC643665	0.78027
E2F2	0.778867
GPR146	0.774571
EPB41	0.772959
PIP5K2A	0.77207
C19orf22	0.771404
ARTN	0.77006
DPM2	0.769838
MYL4	0.769537
GUK1	0.767605
LOC647742	0.76701
LOC441081	0.766586
UBB	0.764904
HAGH	0.761795
NR1D1	0.761742
MAP2K3	0.757737
GYPC	0.754497
KLF1	0.75078
SIAH2	0.745946
CTNNAL1	0.744728
CMBL	0.744413
ARHGEF12	0.743501
RUNDC3A	0.740147
CCDC52	0.739299
GATA1	0.737948
MKRN1	0.737756
HPN	0.732418
FKBP8	0.73157
FCGR3A	0.730876
SOX7	0.730434
SEMA6B	0.729619
KEL	0.727264
GSPT1	0.722824
RHCE	0.722436
TGM2	0.721779
ACTRT1	0.720678
ISCA1L	0.718614
HBBP1	0.718081
STK33	0.716312
C9orf40	0.714451
NOL10	0.713905
PHLDB1	0.709687
TRPA1	0.709575
HK1	0.708102
LOC389293	0.707729
LOC650832	0.707021
CRLF2	0.704668
C5orf4	0.703897
JAK3	0.702461
SRRD	0.702325
SOX12	0.702014
RFESD	0.700495
LOC391025	0.700107

## Sheet: original and final Pl unique 
Symbol	PL corrs		original cluster genes
ITGB5	0.970004		ACRBP
ACRBP	0.968693		ALOX12
GRAP2	0.968645		AQP10
CTTN	0.968535		C5orf4
NRGN	0.964475		C7orf41
ABLIM3	0.964413		CA2
TSPAN9	0.963315		CABP5
C7orf41	0.962482		CLEC1B
PTGS1	0.961991		CMTM5
CTDSPL	0.961785		CTDSPL
ELOVL7	0.961774		CTTN
SH3BGRL2	0.959391		CXCL5
PDE5A	0.95836		F13A1
TUBB1	0.955791		GNG11
HIST1H2BK	0.952796		GP9
F13A1	0.951847		HIST1H2AC
SMOX	0.949348		HIST1H2BK
PLA2G12A	0.948738		HIST1H3F
ALOX12	0.946608		HIST1H3H
GNG11	0.946355		HIST2H2BE
C5orf4	0.946333		ITGA2B
TREML1	0.943076		ITGB3
NGFRAP1	0.940797		ITGB5
HIST1H2AC	0.940288		LIMS1
MGC13057	0.940092		MGC13057
TPM1	0.939502		MMD
PTCRA	0.939196		MPL
CMTM5	0.938718		MYL9
ESAM	0.938637		NAT8B
MYLK	0.938235		NGFRAP1
LOC649260	0.937872		NRGN
GP9	0.935467		NT5C3
TMEM158	0.932463		PARVB
PGRMC1	0.932149		PDE5A
PDLIM1	0.932081		PDLIM1
CLEC1B	0.92964		PF4V1
SDPR	0.929248		PGRMC1
MMD	0.927493		PPBP
LIMS1	0.927061		PROS1
ITGA2B	0.925248		PTCRA
TSC22D1	0.923763		PTGS1
CXorf20	0.922855		RGS18
RGS18	0.922197		SAMD14
MFAP3L	0.921372		SDPR
DAB2	0.921351		SH3BGRL2
LY6G6F	0.920306		SMOX
LOC400948	0.919965		TMEM140
TSPAN33	0.916343		TMEM158
MPL	0.915834		TPM1
ITGB3	0.91569		TREML1
SELP	0.914805		TSC22D1
HIST2H2BE	0.913193		TSPAN9
CLDN5	0.91144		TUBB1
CCDC90A	0.910491		VWF
PROS1	0.909642
MYL9	0.909329
PPBP	0.909066
DNM3	0.907608
TUBA4A	0.907001
C3orf54	0.906726
PEAR1	0.906201
SYTL4	0.904913
GFI1B	0.903875
HIST1H2AD	0.903824
DDEF2	0.901705
VCL	0.9007
ZNF185	0.900175
GP1BA	0.899417
CDC14B	0.897444
FLJ45337	0.897295
NAT8B	0.896458
NT5M	0.895647
RUFY1	0.893854
BMP6	0.892651
ACSBG1	0.891209
FHL1	0.891108
VWF	0.888963
FHL2	0.887826
MAX	0.886684
PRKAR2B	0.886567
HSPC159	0.886369
ARHGAP18	0.886298
ANKRD9	0.884712
SAMD14	0.883396
CABP5	0.883249
ABCC3	0.881842
C1orf198	0.881372
MGLL	0.881008
HOMER2	0.880879
TFPI	0.880393
C10orf47	0.879324
HIST1H3H	0.878925
PF4V1	0.878464
TNFSF4	0.877636
TNNC2	0.876161
SPARC	0.875641
ENDOD1	0.875387
PARVB	0.875275
MAST4	0.873295
AQP10	0.872277
WASF3	0.870321
CLCN3	0.869486
HIST1H2BG	0.867773
HIST1H2BC	0.867598
MEIS1	0.867119
DKFZp686I15217	0.865792
UBL4A	0.865234
RGS10	0.865115
PRUNE	0.865083
LGALS12	0.863206
C15orf52	0.863167
GUCY1A3	0.863019
HIST1H3F	0.862734
GNAZ	0.862233
CA2	0.85992
SPHAR	0.858958
FLJ40142	0.858825
SEC14L5	0.858182
LOC650263	0.857864
NT5C3	0.857849
IL8RBP	0.857372
ATP9A	0.857274
EGF	0.857089
PBX1	0.856854
GRB14	0.856337
F2RL3	0.855534
ABCC4	0.855348
C3orf60	0.855161
RNF11	0.854928
SLC8A3	0.854686
CTSA	0.854254
KIF2A	0.85393
SLC35D3	0.852748
TMEM140	0.851954
XK	0.850699
MST150	0.849331
HIST1H2BE	0.848188
LEFTY1	0.848019
ST7	0.846034
CALD1	0.844559
HRASLS	0.844447
C6orf25	0.843786
RAB4A	0.842541
WRB	0.841498
GUCY1B3	0.841484
NEXN	0.841167
HIST1H2BH	0.84058
WBP5	0.839982
SLC24A3	0.839142
IGF2BP3	0.83913
GNG8	0.837096
HGD	0.835854
LEPROT	0.835774
CD226	0.835576
PLOD2	0.834823
C9orf30	0.834747
MPP1	0.83429
ARHGAP21	0.833688
LY6G5C	0.833655
JAM3	0.833482
PRTFDC1	0.833115
FAH	0.832796
LOC113230	0.831952
GPX1	0.831906
SLC6A4	0.830515
TSC22D3	0.830316
ACTN1	0.830311
ST3GAL3	0.830119
C7orf53	0.828757
LEPR	0.828467
TAX1BP3	0.825095
CXCL5	0.82506
SPG3A	0.823401
FRMD3	0.823083
HIST1H2BD	0.822855
C15orf26	0.822419
CDK5RAP2	0.821977
HEXIM2	0.821399
C12orf39	0.820231
TAGLN2	0.817914
ZNF385D	0.817379
YWHAH	0.816092
NCOA4	0.815874
HIST1H1C	0.814479
ILK	0.813388
PRDX6	0.81296
EIF2AK1	0.812864
MSRB3	0.812815
KLF15	0.812637
DAPP1	0.811409
ANO6	0.810592
RBX1	0.810414
PCSK6	0.810346
C19orf33	0.810316
TMEM185A	0.809249
CLEC1A	0.808135
SPOCD1	0.808106
FERMT3	0.806746
MMRN1	0.806727
ARG2	0.806704
LOC643008	0.805891
RTN2	0.805529
RPA1	0.805369
RABGAP1L	0.805268
HIST2H3C	0.803966
TUBA3D	0.802133
RHOBTB1	0.801751
PDGFA	0.801737
PTPRF	0.801726
IGF2BP2	0.798136
GAS2L1	0.797868
SLC39A3	0.797681
HIST1H3D	0.797282
HIST1H2AG	0.79581
FNBP1L	0.795371
TRAPPC1	0.794388
ZNF271	0.792378
DYNLRB1	0.792108
STOM	0.790034
PTK2	0.787813
HIST1H2AE	0.787206
MGC4677	0.786661
BEGAIN	0.786276
TLN1	0.786047
LOC643319	0.784728
DUSP13	0.784612
BEX1	0.78436
HIST1H2BF	0.784235
CTNNAL1	0.78376
LPAR5	0.780947
SNN	0.780688
OR4D1	0.780186
ZMYND12	0.779483
TST	0.77927
RDH11	0.779012
HOXB6	0.778655
PTPN12	0.776555
C14orf151	0.776533
CETP	0.776432
ARHGEF12	0.776359
ARMCX6	0.775856
AFAP1	0.77463
LOC650098	0.774404
DYNLL1	0.773422
DNAJB6	0.772678
HIST1H4H	0.772664
TMEM91	0.772597
F2R	0.771523
HIST2H2AA3	0.771487
psiTPTE22	0.771349
LOC347376	0.77121
AGPAT1	0.770487
TMEM55A	0.769719
SLC40A1	0.76869
PCGF5	0.768523
SYMPK	0.768516
DNCL1	0.767513
FAM69B	0.767478
EPB49	0.767419
TRIM58	0.766055
WBP2	0.765921
PLEKHA9	0.765065
CYB5R3	0.764211
PPP1R14A	0.763726
HIST1H2AM	0.763355
LAPTM4B	0.762249
LOC653604	0.762188
TMEM45A	0.762013
C10orf63	0.761908
KLHDC8B	0.761893
TAL1	0.761303
EFHC2	0.7613
GNB5	0.760809
C16orf68	0.760449
IFRD1	0.759722
TMEM40	0.758074
XPNPEP1	0.757978
SLA2	0.757362
BCL2L1	0.757029
RAB37	0.756573
CMTM1	0.755829
LYPLAL1	0.755614
GMPR	0.753754
ARMCX3	0.752755
OXTR	0.751942
TTC33	0.750938
RAB11A	0.748876
RAB27B	0.748455
ODC1	0.748222
SCGB1C1	0.747905
EHD3	0.746901
ZCCHC17	0.746732
PDZK1IP1	0.745358
CA13	0.743331
C9orf119	0.743081
SNCA	0.742844
TBXA2R	0.742661
ARL15	0.741581
ACOT7	0.740796
FAM104B	0.740399
RBPMS2	0.740092
HIST1H4E	0.739605
P2RY12	0.739428
NAP1L1	0.738504
TOM1L2	0.738416
DBN1	0.738215
MLH3	0.737774
C9orf16	0.736339
ETFA	0.736192
GADD45A	0.734688
H3F3A	0.733077
GABARAPL2	0.732431
MGAT4B	0.731862
DENND2C	0.730966
EPDR1	0.72926
C1orf71	0.728959
TPST2	0.728797
C11orf59	0.728286
CYB5R1	0.728233
BET1	0.727032
IRX3	0.726524
DCLRE1A	0.724993
CEL	0.724911
PDGFC	0.724591
HEMGN	0.724482
CLIP2	0.724466
RHBDD1	0.722762
WHDC1L1	0.722428
HMG20B	0.72212
AFAP1L2	0.722101
CRAT	0.721962
LOC730740	0.719797
EPOR	0.719566
GCOM1	0.718586
TPM4	0.718272
TGFB1I1	0.718045
ZFYVE21	0.717483
LYL1	0.717468
TUBA8	0.716724
CLIC4	0.716695
CRH	0.716178
LOC653888	0.715935
SNAP23	0.715873
PDLIM7	0.714845
YIF1B	0.714581
CD9	0.714408
ACVR1	0.714189
WDR1	0.713473
NFIB	0.713181
PACSIN2	0.713025
APP	0.712443
RAB32	0.711848
SERF2	0.711779
C22orf25	0.710859
HIST2H2AC	0.710692
ADIPOR1	0.710666
LOC440926	0.710507
NFE2	0.709998
CAPN11	0.709354
CCDC92	0.709257
LOC387882	0.70908
GP6	0.708833
SUCNR1	0.708723
GATA1	0.707565
LOC653857	0.707481
PVALB	0.706739
RYBP	0.706371
TMSL8	0.705331
ADORA2B	0.705222
YIPF6	0.704173
HBQ1	0.704035
GAST	0.703843
BTBD16	0.70338
HIST2H4A	0.703205
PRR6	0.703197
GLA	0.703009
RAB3B	0.702772
LOC653635	0.702424
MYL6	0.70217
OSBP2	0.701545
AGBL5	0.701416
MFSD1	0.701335
PYCR2	0.700443

## Sheet: EDS and Pl comparison
Symbol	Control_PAH-100	Control_PAH-101	Control_PAH-102	Control_PAH-103	Control_PAH-104	Control_PAH-105	Control_PAH-106	Control_PAH-107	Control_PAH-108	Control_PAH-109	Control_PAH-110	Control_PAH-111	Control_PAH-112	Control_PAH-113	Control_PAH-114	Control_PAH-115	Control_PAH-116	Control_PAH-117	Control_PAH-118	Control_PAH-119	Control_PAH-120	Control_PAH-121	Control_PAH-122	Control_PAH-123	Control_PAH-124	Control_PAH-125	Control_PAH-126	Control_PAH-127	Control_PAH-128	Control_PAH-129	Control_PAH-130	Control_PAH-142	Control_PAH-87	Control_PAH-88	Control_PAH-89	Control_PAH-90	Control_PAH-91	Control_PAH-92	Control_PAH-95	Control_PAH-98	Control_PAH-99		IPAH_PAH-133	IPAH_PAH-136	IPAH_PAH-14	IPAH_PAH-16-2	IPAH_PAH-18	IPAH_PAH-20	IPAH_PAH-22
PL ave	9.79369	9.77816	8.93042	9.39629	8.97836	9.50963	9.61652	9.9486	9.70638	9.6965	9.12416	9.62542	9.46416	9.08601	10.0223	10.0156	9.70256	9.86718	9.76083	9.92694	9.40258	9.53512	9.4581	8.71567	9.47581	9.67529	9.57088	9.42346	9.01913	9.56081	9.4378	9.6544	10.2512	9.19459	10.0574	9.85599	10.1491	10.3609	9.19005	10.5458	9.89083		10.2363	9.37723	10.1923	9.43872	9.34165	9.28856	9.54135
EDS ave	8.95558	9.02048	8.4945	8.59166	8.52006	8.95449	9.0366	9.02499	9.01626	8.9586	8.77933	8.93982	8.95281	8.619	8.99858	9.37293	9.00699	9.21628	8.87747	8.9966	8.81158	8.90925	8.84011	8.5009	8.9678	9.27359	9.12229	8.91908	8.58016	9.00619	8.905	8.96019	9.12508	8.515	9.01391	9.05892	9.01346	9.13145	8.68407	9.25816	8.91703		9.1657	8.9896	8.96912	10.0175	8.8921	8.9262	8.55698
						Common elements in "Platelet" and "EDS":
						ADIPOR1
						ARHGEF12
						BCL2L1
						C5orf4
						CA2
						CTNNAL1
						EPB49
						GATA1
						GMPR
						HBQ1
						HEMGN
						IGF2BP2
						MPP1
						OSBP2
						SNCA
						TRIM58
						XK
[truncated: 92 more columns]
